# Supplementary material for: ELaPro, a LOINC-mapped core dataset for top laboratory procedures of eligibility screening for clinical trials
Source: BMC Med Res Methodol. 2022 May 14;22:141. doi: 10.1186/s12874-022-01611-y (PMC9107639; doi:10.1186/s12874-022-01611-y)
Supplement: Supplementary file 1 — Additional file 1. Appendix 1: A complete list of names and URIs s of all included EC forms from MDM Portal. [file 12874_2022_1611_MOESM1_ESM.csv]

	Form_ID	uri	Form_Name
1	10011	https://medical-data-models.org/10011	Enrollment Form (ENR) Segment A (AMC-046 NCT00550589)
2	10028	https://medical-data-models.org/10028	Enrollment Form (ENR) Segment B (AMC-046 NCT00550589)
3	10041	https://medical-data-models.org/10041	Eligibility Worksheet (ADVL0212 NCT00053963)
4	10070	https://medical-data-models.org/10070	ELIGIBILITY CHECK Prostate Cancer NCT00023829
5	10226	https://medical-data-models.org/10226	Eligibility Coverage of Multiple Gingival Recession Defects NCT01440426
6	10238	https://medical-data-models.org/10238	Eligibility Upper Back Myofascial Pain Syndrome NCT00134810
7	10248	https://medical-data-models.org/10248	Eligibility
8	10249	https://medical-data-models.org/10249	Eligibility HIV NCT00531206
9	10584	https://medical-data-models.org/10584	AMC-052 Eligibility Checklist Segment B NCT00513526
10	10665	https://medical-data-models.org/10665	Eligibility Speech-in-Noise Intelligibility NCT00167128
11	10666	https://medical-data-models.org/10666	Eligibility Endometriosis NCT00225186
12	10672	https://medical-data-models.org/10672	Eligibility Rheumatoid Arthritis NCT00221000
13	10676	https://medical-data-models.org/10676	Eligibility Melanoma NCT00226408
14	10834	https://medical-data-models.org/10834	Eligibility BX VELOCITY Stent Coronary Artery Disease NCT00235144
15	10853	https://medical-data-models.org/10853	SOUTHWEST ONCOLOGY GROUP Post-Consolidation Eligibility Form: Maintenance Chemotherapy (S0521) NCT00492856
16	10855	https://medical-data-models.org/10855	SOUTHWEST ONCOLOGY GROUP Post-Consolidation Eligibility Form: Gemtuzumab Ozogamicin (S0521) NCT00492856
17	10875	https://medical-data-models.org/10875	Eligibility Hepatitis C, Chronic Relapse NCT00299923
18	10947	https://medical-data-models.org/10947	ADVL0212: Eligibility Worksheet (Leukemia) NCT00053963
19	11137	https://medical-data-models.org/11137	CALGB 90601: Eligibility Checklist NCT00942331
20	11188	https://medical-data-models.org/11188	ACNS0122 Eligibility Worksheet NCT00047320
21	11261	https://medical-data-models.org/11261	AMC Clinical Trials - Eligibility Form for Protocol #042 - PR4201 NCT00090987
22	11262	https://medical-data-models.org/11262	AMC Clinical Trials - Eligibility Form for Protocol #038 - PR3801 NCT00075777
23	11289	https://medical-data-models.org/11289	ANBL0321: Eligibility Worksheet NCT00053326
24	11345	https://medical-data-models.org/11345	ABTR01B1: Eligibility NCT00898079
25	115	https://medical-data-models.org/115	Eligibility
26	11637	https://medical-data-models.org/11637	Eligibility Multiple Myeloma NCT01239797
27	11638	https://medical-data-models.org/11638	Eligibility Psoriasis NCT00216879
28	11667	https://medical-data-models.org/11667	Eligibility Veno-Occlusive Disease Prophylactic Use of Defibrotide NCT00272948
29	11668	https://medical-data-models.org/11668	Eligibility Plexus Anesthesia NCT00151112
30	11703	https://medical-data-models.org/11703	Eligibility Criteria
31	11707	https://medical-data-models.org/11707	Eligibility Criteria
32	11708	https://medical-data-models.org/11708	Elegibility Criteria
33	11710	https://medical-data-models.org/11710	Eligibility criteria
34	11711	https://medical-data-models.org/11711	Eligibility Criteria
35	11712	https://medical-data-models.org/11712	Eligibility criteria
36	11715	https://medical-data-models.org/11715	Eligibility Criteria
37	11716	https://medical-data-models.org/11716	Eligibility Criteria
38	11717	https://medical-data-models.org/11717	Eligibility Criteria
39	11718	https://medical-data-models.org/11718	Eligibility Criteria
40	11719	https://medical-data-models.org/11719	Eligibility Criteria
41	11720	https://medical-data-models.org/11720	Eligibility Criteria
42	11722	https://medical-data-models.org/11722	Eligibility Critera
43	11723	https://medical-data-models.org/11723	Eligibility Criteria
44	11726	https://medical-data-models.org/11726	Eligibility criteria
45	11727	https://medical-data-models.org/11727	Eligibility Critera
46	11728	https://medical-data-models.org/11728	Eligibility Criteria
47	11731	https://medical-data-models.org/11731	Eligibility criteria
48	11787	https://medical-data-models.org/11787	Eligibility Acute Myeloid Leukemia NCT02034227
49	11797	https://medical-data-models.org/11797	Eligibility Breast Cancer NCCTG N0733 NCT00684983
50	11798	https://medical-data-models.org/11798	Enrollment Form HIV Anal Cancer AMC-045 NCT00324415
51	11802	https://medical-data-models.org/11802	Eligibility Gastroesophageal Reflux NCT00291746
52	11804	https://medical-data-models.org/11804	Eligibility HIV-1 HPV vaccination AMC-052 NCT00513526
53	11807	https://medical-data-models.org/11807	Eligibility CLL N1087 NCT01369849
54	11808	https://medical-data-models.org/11808	Eligibility B-Cell Lymphoma N1085 NCT01334502
55	11809	https://medical-data-models.org/11809	Registration Glioma E3F05 NCT00978458
56	11817	https://medical-data-models.org/11817	Eligibility Breast Cancer early stage NCIC MA.32 NCT01101438
57	11822	https://medical-data-models.org/11822	Eligibility Breast Cancer N1131 3233760v1.0
58	11823	https://medical-data-models.org/11823	Registration Glioblastoma Multiforme N0874 NCT00731731
59	11838	https://medical-data-models.org/11838	Eligibility Acute Myeloid Leukemia NCT02310243
60	11850	https://medical-data-models.org/11850	Eligibility Chemotherapy-induced Symptomatic Anemia NCT02140736
61	11914	https://medical-data-models.org/11914	Eligibility Multiple Sclerosis Betaferon/Betaseron NCT00099502
62	11971	https://medical-data-models.org/11971	Eligibility Heart Failure EVEREST NCT00071331
63	11980	https://medical-data-models.org/11980	Eligibility Alzheimer's Disease NCT02485730
64	11981	https://medical-data-models.org/11981	Eligibility Arterial Hypertension NCT02483936
65	11982	https://medical-data-models.org/11982	Eligibility Breast Neoplasms NCT02013726
66	11983	https://medical-data-models.org/11983	Eligibility Cardiovascular Disease NCT02024906
67	11984	https://medical-data-models.org/11984	Eligibility Chronic Lymphocytic Leukemia NCT01980875
68	11986	https://medical-data-models.org/11986	Eligibility Colorectal Cancer NCT02247336
69	11987	https://medical-data-models.org/11987	Eligibility Coronary Artery Disease NCT02327455
70	11988	https://medical-data-models.org/11988	Eligibility Cutaneous T Cell Lymphoma NCT02192021
71	11990	https://medical-data-models.org/11990	Eligibility Hypoglycemia NCT01980914
72	11991	https://medical-data-models.org/11991	Eligibility Lymphoma NCT01528865
73	11992	https://medical-data-models.org/11992	Eligibility Major Depressive Disorder NCT02311725
74	11993	https://medical-data-models.org/11993	Eligibility Multiple Sclerosis NCT02149706
75	11994	https://medical-data-models.org/11994	Eligibility Multiple Sclerosis NCT02200718
76	11995	https://medical-data-models.org/11995	Eligibility Muscle Spasticity Due to Multiple Sclerosis NCT01649050
77	11996	https://medical-data-models.org/11996	Eligibility Myocardial Infarction NCT01950130
78	11997	https://medical-data-models.org/11997	Eligibility Non Small Cell Lung Cancer NCT02470065
79	11998	https://medical-data-models.org/11998	Eligibility Diabetes Mellitus NCT01876485
80	11999	https://medical-data-models.org/11999	Eligibility Diabetes Mellitus, Type 2 NCT01984606
81	12001	https://medical-data-models.org/12001	Eligibility Diabetes Mellitus, Type 2 NCT02481596
82	12003	https://medical-data-models.org/12003	Eligibility Diabetes NCT02500706
83	12005	https://medical-data-models.org/12005	Eligibility Essential Arterial Hypertension NCT02493322
84	12006	https://medical-data-models.org/12006	Eligibility Head and Neck Cancer NCT01958515
85	12007	https://medical-data-models.org/12007	Eligibility Osteoarthritis, Degenerative NCT02034409
86	12008	https://medical-data-models.org/12008	Eligibility Hypertension NCT02047019
87	12026	https://medical-data-models.org/12026	Eligibility Parkinson's Syndrome NCT01950468
88	12027	https://medical-data-models.org/12027	Eligibility Paroxysmal Atrial Fibrillation NCT01877486
89	12028	https://medical-data-models.org/12028	Eligibility Prostatic Neoplasms NCT01976962
90	12029	https://medical-data-models.org/12029	Eligibility Pulmonary Arterial Hypertension With Congenital Cardiac Shunt NCT02138708
91	12030	https://medical-data-models.org/12030	Eligibility Relapsing Remitting Multiple Sclerosis NCT01714089
92	12031	https://medical-data-models.org/12031	Eligibility Schizophrenia NCT02420015
93	12032	https://medical-data-models.org/12032	Eligibility Schizophrenia NCT02512367
94	12039	https://medical-data-models.org/12039	Eligibility Type 2 Diabetes NCT01516320
95	12040	https://medical-data-models.org/12040	Eligibility Type 2 Diabetes NCT01939782
96	12041	https://medical-data-models.org/12041	Eligibility Parkinsons Disease NCT02318927
97	12042	https://medical-data-models.org/12042	Inclusion Criteria
98	12046	https://medical-data-models.org/12046	Eligibility Severe Asthma NCT01961258
99	12047	https://medical-data-models.org/12047	Eligibility Alzheimer's Disease NCT02080364
100	12099	https://medical-data-models.org/12099	Eligibility Idiopathic Parkinson's Disease NCT02352363
101	12100	https://medical-data-models.org/12100	Eligibility Leukemia NCT02141477
102	12103	https://medical-data-models.org/12103	Eligibility Leukemia NCT02225275
103	12105	https://medical-data-models.org/12105	Eligibility Liver Metastasis NCT02218801
104	12112	https://medical-data-models.org/12112	Eligibility Metastatic/Advanced Renal Cell Carcinoma NCT02187042
105	12115	https://medical-data-models.org/12115	Eligibility Breast Cancer Panobinostat and Letrozole NCT01105312 N093B 3303518v1.0
106	12117	https://medical-data-models.org/12117	Eligibility Myocardial Ischemia NCT02469740
107	12119	https://medical-data-models.org/12119	Eligibility Nasopharyngeal Carcinoma NCT02460887
108	12121	https://medical-data-models.org/12121	Eligibility Neoadjuvant Operable Breast Cancer NCT02400567
109	12122	https://medical-data-models.org/12122	Eligibility Neonatal Diabetes Secondary to Mutation in the Potassium Channel NCT02375828
110	12127	https://medical-data-models.org/12127	Eligibility Osteoarthritis NCT02128555
111	12131	https://medical-data-models.org/12131	Eligibility Metastatic Colorectal Carcinoma FOLFOX6 or FOLFIRI Combined With Sorafenib NCT00889343
112	12132	https://medical-data-models.org/12132	Eligibility Prostate Cancer NCT02181192
113	12166	https://medical-data-models.org/12166	Eligibility Prostate Cancer NCT02269982
114	12178	https://medical-data-models.org/12178	Eligibility Relapsing Forms of Multiple Sclerosis NCT02097849
115	12186	https://medical-data-models.org/12186	Eligibility Renal Insufficiency, Chronic NCT02097550
116	12188	https://medical-data-models.org/12188	Eligibility Arthritis NCT02223858
117	12189	https://medical-data-models.org/12189	Eligibility Asthma NCT02347462
118	12190	https://medical-data-models.org/12190	Eligibility Breast Cancer NCT02101320
119	12191	https://medical-data-models.org/12191	Eligibility Breast Neoplasms NCT02187718
120	12192	https://medical-data-models.org/12192	Eligibility Carcinoma, Squamous Cell NCT02438995
121	12193	https://medical-data-models.org/12193	Eligibility Congestive Heart Failure NCT02394470
122	12194	https://medical-data-models.org/12194	Eligibility Depression NCT01906476
123	12195	https://medical-data-models.org/12195	Eligibility Depression NCT01912664
124	12196	https://medical-data-models.org/12196	Eligibility DEPRESSION NCT02376491
125	12197	https://medical-data-models.org/12197	Eligibility Depression, Normobaric Hyperoxia. NCT02149563
126	12206	https://medical-data-models.org/12206	Eligibility Schizophrenia NCT01971073
127	12207	https://medical-data-models.org/12207	Eligibility Diabetes Mellitus NCT02399657
128	12208	https://medical-data-models.org/12208	Eligibility Diabetes Mellitus, Type 2 NCT02312063
129	12209	https://medical-data-models.org/12209	Eligibility Diabetes Mellitus, Type 2 NCT02390050
130	12211	https://medical-data-models.org/12211	Eligibility Diabetes NCT02439177
131	12212	https://medical-data-models.org/12212	Eligibility Diabetes, Type 2 NCT02222623
132	12213	https://medical-data-models.org/12213	Eligibility Head and Neck Squamous Cell Carcinoma NCT02143622
133	12214	https://medical-data-models.org/12214	Eligibility Heart Rate Control in ICD Patients With Heart Failure NCT01868880
134	12215	https://medical-data-models.org/12215	Eligibility Hepatocellular Carcinoma NCT02487017
135	12216	https://medical-data-models.org/12216	Eligibility Hypertension NCT02391779
136	12219	https://medical-data-models.org/12219	Eligibility Diabetes NCT02230618
137	12228	https://medical-data-models.org/12228	Eligibility Chronic Lymphocytic Leukemia NCT00090051
138	12274	https://medical-data-models.org/12274	Dissection of Staphylococcus Aureus Infection From Colonization in Cystic Fibrosis Patients (StaphCI) NCT00669760 <e2><80><93> Basic Data
139	12355	https://medical-data-models.org/12355	Screening I
140	12416	https://medical-data-models.org/12416	Eligibility Chronic Kidney Disease Stage 1 NCT01561222
141	12417	https://medical-data-models.org/12417	Eligibility Coronary Artery Disease NCT02110303
142	12418	https://medical-data-models.org/12418	Eligibility Diabetes Mellitus Type 2 NCT02160639
143	12420	https://medical-data-models.org/12420	Eligibility Diabetes NCT02117622
144	12422	https://medical-data-models.org/12422	Eligibility Hepatitis B NCT02135666
145	12423	https://medical-data-models.org/12423	Eligibility Lymphoma NCT02106988
146	12428	https://medical-data-models.org/12428	Eligibility Low Dose Methotrexate in Severe Chronic Asthma NCT02124226
147	12429	https://medical-data-models.org/12429	Eligibility Hepatitis A NCT02124785
148	12430	https://medical-data-models.org/12430	Eligibility Breast Cancer NCT01817374
149	12453	https://medical-data-models.org/12453	Controlled multicenter trial of hemolysis as diagnostic test for cystic fibrosis (HemCF)
150	12454	https://medical-data-models.org/12454	Eligibility Schizophrenia NCT02146547
151	12456	https://medical-data-models.org/12456	Eligibility Relapsing-Remitting Multiple Sclerosis NCT02090348
152	12458	https://medical-data-models.org/12458	Eligibility Neoplasms, Colorectal NCT01157052
153	12459	https://medical-data-models.org/12459	Eligibility Nephropathy NCT02118714
154	12500	https://medical-data-models.org/12500	Eligibility Colorectal Cancer NCT00609310
155	12545	https://medical-data-models.org/12545	Eligibility - Parkinson's Disease NCT01792843
156	12567	https://medical-data-models.org/12567	Eligibility Acute Asthma NCT01429415
157	12631	https://medical-data-models.org/12631	Eligibility Acute Heart Failure NCT02350114
158	12651	https://medical-data-models.org/12651	Eligibility Acute Lymphoblastic Leukemia (ALL) NCT01439347
159	12723	https://medical-data-models.org/12723	Eligibility Isolated Systolic Hypertension NCT02088450
160	12724	https://medical-data-models.org/12724	Eligibility Hypertension NCT00888355
161	12725	https://medical-data-models.org/12725	Eligibility Acute Myelogenous Leukemia NCT00136448
162	12726	https://medical-data-models.org/12726	Eligibility Asthma NCT01313585
163	12727	https://medical-data-models.org/12727	Eligibility Breast Cancer NCT00026845
164	12738	https://medical-data-models.org/12738	Eligibility Acute Lymphoblastic Leukemia NCT02185781
165	12753	https://medical-data-models.org/12753	Eligibility Diabetes Mellitus, Type 2 NCT01147692
166	12754	https://medical-data-models.org/12754	Eligibility Acute Lymphoblastic Leukemia, in Relapse NCT01518517
167	12755	https://medical-data-models.org/12755	Eligibility Acute Myeloid Leukemia NCT00488709
168	12756	https://medical-data-models.org/12756	Eligibility Alzheimer's Disease NCT02127476
169	12757	https://medical-data-models.org/12757	Eligibility Arthritis, Rheumatoid NCT01604343
170	12758	https://medical-data-models.org/12758	Eligibility Asthma NCT00130351
171	12759	https://medical-data-models.org/12759	Eligibility Asthma NCT00920621
172	12760	https://medical-data-models.org/12760	Eligibility Atrial Fibrillation NCT00070655
173	12761	https://medical-data-models.org/12761	Eligibility Atrial Fibrillation NCT00352560
174	12762	https://medical-data-models.org/12762	Eligibility Atrial Fibrillation NCT01213368
175	12763	https://medical-data-models.org/12763	Eligibility Autosomal Dominant Polycystic Kidney Disease NCT01810614
176	12764	https://medical-data-models.org/12764	Eligibility Breast Cancer NCT00062400
177	12765	https://medical-data-models.org/12765	Eligibility Breast Cancer NCT00754312
178	12766	https://medical-data-models.org/12766	Eligibility Breast Cancer NCT01728506
179	12767	https://medical-data-models.org/12767	Eligibility Bronchial Asthma NCT00142025
180	12768	https://medical-data-models.org/12768	Eligibility Cancer NCT01162551
181	12769	https://medical-data-models.org/12769	Eligibility Carcinoma, Non-small Cell Lung NCT00385996
182	12770	https://medical-data-models.org/12770	Eligibility Cardiovascular Disease NCT00441714
183	12771	https://medical-data-models.org/12771	Eligibility Cardiovascular Disease NCT01230606
184	12772	https://medical-data-models.org/12772	Eligibility Childhood Asthma NCT02451709
185	12773	https://medical-data-models.org/12773	Eligibility Diabetes Mellitus, Type 2 NCT01472367
186	12774	https://medical-data-models.org/12774	Eligibility Diabetes Mellitus, Type II NCT00554697
187	12775	https://medical-data-models.org/12775	Eligibility Diabetes NCT00789711
188	12776	https://medical-data-models.org/12776	Eligibility Diastolic Heart Failure NCT02254382
189	12777	https://medical-data-models.org/12777	Eligibility Osteoarthritis NCT00104312
190	12778	https://medical-data-models.org/12778	Eligibility Rheumatoid Arthritis NCT01600521
191	12779	https://medical-data-models.org/12779	Eligibility Rheumatoid Arthritis NCT01665430
192	12780	https://medical-data-models.org/12780	Eligibility Sarcoidosis NCT00581607
193	12781	https://medical-data-models.org/12781	Eligibility Schizophrenia NCT00159081
194	12798	https://medical-data-models.org/12798	Eligibility Acute Lymphoblastic Leukemia NCT00930098
195	12808	https://medical-data-models.org/12808	Eligibility Schizophrenia NCT01051531
196	12812	https://medical-data-models.org/12812	Eligibility Acute Lymphoblastic Leukemia NCT02010931
197	12814	https://medical-data-models.org/12814	Eligibility Schizophrenia NCT01662310
198	12815	https://medical-data-models.org/12815	Eligibility Severe Alcoholic Hepatitis NCT02485106
199	12816	https://medical-data-models.org/12816	Eligibility Sexual Dysfunction. NCT02091765
200	12817	https://medical-data-models.org/12817	Eligibility Skin Cancer NCT00836342
201	12818	https://medical-data-models.org/12818	Eligibility Squamous Cell Carcinoma NCT02088515
202	12832	https://medical-data-models.org/12832	Eligibility Alzheimer's Disease NCT00001972
203	12833	https://medical-data-models.org/12833	Eligibility Breast Cancer NCT00156052
204	12834	https://medical-data-models.org/12834	Eligibility Breast Cancer NCT00291096
205	12835	https://medical-data-models.org/12835	Eligibility Breast Neoplasms NCT00001338
206	12836	https://medical-data-models.org/12836	Eligibility Lymphoma NCT00002481
207	12837	https://medical-data-models.org/12837	Eligibility Lymphoma, Non-Hodgkin NCT01536561
208	12838	https://medical-data-models.org/12838	Eligibility Metastatic Breast Cancer NCT00584766
209	12839	https://medical-data-models.org/12839	Eligibility Multiple Sclerosis NCT00004814
210	12840	https://medical-data-models.org/12840	Eligibility Neoplasm, Prostate NCT01819285
211	12841	https://medical-data-models.org/12841	Eligibility Non-Insulin-dependent Diabetes Mellitus NCT01582282
212	12842	https://medical-data-models.org/12842	Eligibility Osteoarthritis NCT00000434
213	12843	https://medical-data-models.org/12843	Eligibility Prostate Cancer NCT00002511
214	12844	https://medical-data-models.org/12844	Eligibility Prostate Cancer NCT00548600
215	12845	https://medical-data-models.org/12845	Eligibility Prostatic Neoplasm NCT00001266
216	12846	https://medical-data-models.org/12846	Eligibility Type 2 Diabetes NCT00471549
217	12859	https://medical-data-models.org/12859	Eligibility Squamous Cell Carcinoma of the Head and Neck NCT01528163
218	12860	https://medical-data-models.org/12860	Eligibility Patients Undergoing Open Resection of Colorectal Tumours NCT02136277
219	12861	https://medical-data-models.org/12861	Eligibility Stage II Prostate Carcinoma NCT01618838
220	12862	https://medical-data-models.org/12862	Eligibility Stage IIIB or IV Non-Small Cell Lung Cancer NCT00473889
221	12863	https://medical-data-models.org/12863	Eligibility T-cell Lymphoma NCT02424045
222	12868	https://medical-data-models.org/12868	Eligibility Treatment-resistant Depression NCT02417064
223	12869	https://medical-data-models.org/12869	Eligibility Type 1 Diabetes Mellitus NCT02144337
224	12870	https://medical-data-models.org/12870	Eligibility Type 2 Diabetes Mellitus NCT00942318
225	12872	https://medical-data-models.org/12872	Eligibility Uncontrolled Hypertension NCT01628172
226	12873	https://medical-data-models.org/12873	Eligibility Uncontrolled Hypertension NCT01996033
227	12875	https://medical-data-models.org/12875	Eligibility Unipolar Depression NCT00369915
228	12876	https://medical-data-models.org/12876	Eligibility Valvular Heart Disease NCT02303795
229	12877	https://medical-data-models.org/12877	Eligibility Venous Thromboembolism NCT01119261
230	12878	https://medical-data-models.org/12878	Eligibility Ventricular Tachycardia NCT00787800
231	12879	https://medical-data-models.org/12879	Eligibility Viral Hepatitis B NCT01953458
232	12884	https://medical-data-models.org/12884	Eligibility Acute Asthma NCT01079000
233	12885	https://medical-data-models.org/12885	Eligibility Alzheimer's Disease NCT01454453
234	12899	https://medical-data-models.org/12899	Eligibility Acute Myelogenous Leukemia NCT00136422
235	12901	https://medical-data-models.org/12901	Eligibility Arthritis NCT00153673
236	12902	https://medical-data-models.org/12902	Eligibility Alzheimer Disease NCT00304629
237	12903	https://medical-data-models.org/12903	Eligibility Arrhythmia NCT00627328
238	12904	https://medical-data-models.org/12904	Eligibility Asthma NCT01161303
239	12908	https://medical-data-models.org/12908	Eligibility Colorectal Cancer NCT00119912
240	12909	https://medical-data-models.org/12909	Eligibility Acute Myeloid Leukemia NCT00146120
241	12910	https://medical-data-models.org/12910	Eligibility Acute Myeloid Leukemia NCT00329498
242	12911	https://medical-data-models.org/12911	Eligibility Advanced Squamous Cell Carcinoma NCT00139269
243	12912	https://medical-data-models.org/12912	Eligibility Alzheimer Disease NCT00261573
244	12913	https://medical-data-models.org/12913	Eligibility Asthma NCT00158834
245	12914	https://medical-data-models.org/12914	Eligibility Asthma NCT00968201
246	12915	https://medical-data-models.org/12915	Eligibility Atrial Fibrillation NCT00251706
247	12917	https://medical-data-models.org/12917	Eligibility Autosomal Dominant Polycystic Kidney Disease NCT02084849
248	12918	https://medical-data-models.org/12918	Eligibility B Cell Lymphoma NCT00001572
249	12919	https://medical-data-models.org/12919	Eligibility Breast Cancer NCT00003329
250	12920	https://medical-data-models.org/12920	Eligibility Breast Cancer NCT00003736
251	12921	https://medical-data-models.org/12921	Eligibility Breast Cancer NCT00004038
252	12922	https://medical-data-models.org/12922	Eligibility Breast Cancer NCT00136539
253	12923	https://medical-data-models.org/12923	Eligibility Breast Cancer NCT00977275
254	12924	https://medical-data-models.org/12924	Eligibility Breast Cancer NCT01204957
255	12925	https://medical-data-models.org/12925	Eligibility Breast Carcinoma NCT00970983
256	12926	https://medical-data-models.org/12926	Eligibility Breast Neoplasms NCT00001805
257	12927	https://medical-data-models.org/12927	Eligibility Breast Neoplasms NCT00543829
258	12928	https://medical-data-models.org/12928	Eligibility Bronchial Asthma NCT00207428
259	12929	https://medical-data-models.org/12929	Eligibility Carcinoma, Non-Small-Cell Lung NCT00178256
260	12930	https://medical-data-models.org/12930	Eligibility Cardiovascular Disease NCT00124072
261	12931	https://medical-data-models.org/12931	Eligibility Chronic Hepatitis C NCT00001854
262	12932	https://medical-data-models.org/12932	Eligibility Chronic Kidney Disease NCT00184769
263	12935	https://medical-data-models.org/12935	Eligibility Breast Cancer NCT00005908
264	12936	https://medical-data-models.org/12936	Eligibility Breast Cancer NCT00005605
265	12940	https://medical-data-models.org/12940	Eligibility Chronic Myelogenous Leukemia, BCR-ABL1 Positive NCT00003694
266	12941	https://medical-data-models.org/12941	Eligibility Colorectal Cancer NCT00003254
267	12942	https://medical-data-models.org/12942	Eligibility Colorectal Cancer NCT00005586
268	12943	https://medical-data-models.org/12943	Eligibility Colorectal Cancer NCT00014079
269	12944	https://medical-data-models.org/12944	Eligibility Coronary Disease NCT00001886
270	12945	https://medical-data-models.org/12945	Eligibility Coronary Disease NCT00001889
271	12946	https://medical-data-models.org/12946	Eligibility Coronary Disease NCT00001891
272	12947	https://medical-data-models.org/12947	Eligibility Depression NCT00018174
273	12948	https://medical-data-models.org/12948	Eligibility Depression NCT00178035
274	12949	https://medical-data-models.org/12949	Eligibility Depression NCT00183664
275	12950	https://medical-data-models.org/12950	Eligibility Depression NCT00487500
276	12951	https://medical-data-models.org/12951	Eligibility Diabetes Mellitus Non Insulin Dependent Oral Agent Therapy NCT01706211
277	12952	https://medical-data-models.org/12952	Eligibility Diabetes NCT00871416
278	12953	https://medical-data-models.org/12953	Eligibility Diabetes NCT01467323
279	12954	https://medical-data-models.org/12954	Eligibility End Stage Renal Disease NCT00157651
280	12955	https://medical-data-models.org/12955	Eligibility Graft Rejection NCT00001858
281	12956	https://medical-data-models.org/12956	Eligibility Graft Rejection NCT00001984
282	12957	https://medical-data-models.org/12957	Eligibility Breast Cancer NCT00006346
283	12958	https://medical-data-models.org/12958	Eligibility Breast Cancer NCT00006346
284	12959	https://medical-data-models.org/12959	Eligibility Breast Cancer NCT00033514
285	12960	https://medical-data-models.org/12960	Eligibility Healthy NCT00001921
286	12961	https://medical-data-models.org/12961	Eligibility Breast Cancer NCT00193024
287	12962	https://medical-data-models.org/12962	Eligibility Breast Cancer NCT00193037
288	12963	https://medical-data-models.org/12963	Eligibility Breast Cancer NCT00193050
289	12964	https://medical-data-models.org/12964	Eligibility Breast Cancer NCT00193063
290	12965	https://medical-data-models.org/12965	Eligibility Breast Cancer NCT00193089
291	12968	https://medical-data-models.org/12968	Eligibility Heart Disease NCT00121550
292	12969	https://medical-data-models.org/12969	Eligibility Heart Failure NCT00194701
293	12970	https://medical-data-models.org/12970	Eligibility Heart Failure NCT01113866
294	12971	https://medical-data-models.org/12971	Eligibility Heart Failure, Congestive NCT00270400
295	12972	https://medical-data-models.org/12972	Eligibility Hepatitis B NCT00697853
296	12973	https://medical-data-models.org/12973	Eligibility Hypertension NCT02177422
297	12974	https://medical-data-models.org/12974	Eligibility Hypertension NCT02177448
298	12975	https://medical-data-models.org/12975	Eligibility Hypertension, Pulmonary NCT00414687
299	12976	https://medical-data-models.org/12976	Eligibility Breast Cancer NCT00109785
300	12977	https://medical-data-models.org/12977	Eligibility Breast Neoplasms NCT00138814
301	12978	https://medical-data-models.org/12978	Eligibility Breast Cancer NCT00193102
302	12980	https://medical-data-models.org/12980	Eligibility Breast Cancer, Metastatic NCT00167414
303	12982	https://medical-data-models.org/12982	Eligibility Breast Neoplasms NCT00301548
304	12983	https://medical-data-models.org/12983	Eligibility Carcinoma Breast NCT01849133
305	12984	https://medical-data-models.org/12984	Eligibility Carcinoma NCT00034879
306	12985	https://medical-data-models.org/12985	Eligibility Carcinoma of Unknown Primary NCT00148135
307	12986	https://medical-data-models.org/12986	Eligibility Chronic Heart Failure NCT00343902
308	12987	https://medical-data-models.org/12987	Eligibility Chronic Hepatitis C NCT00006164
309	12988	https://medical-data-models.org/12988	Eligibility Chronic Lymphocytic Leukemia NCT00073489
310	12989	https://medical-data-models.org/12989	Eligibility Cocaine Dependence NCT00227812
311	12990	https://medical-data-models.org/12990	Eligibility Asthma NCT00001759
312	12991	https://medical-data-models.org/12991	Eligibility B-Cell Lymphoma NCT00162656
313	12992	https://medical-data-models.org/12992	Eligibility Bladder Neoplasms NCT00001381
314	12993	https://medical-data-models.org/12993	Eligibility Breast Cancer NCT00001384
315	12994	https://medical-data-models.org/12994	Eligibility Breast Cancer NCT00002720
316	12995	https://medical-data-models.org/12995	Eligibility Breast Cancer NCT00003016
317	12996	https://medical-data-models.org/12996	Eligibility Breast Cancer NCT00003088
318	12997	https://medical-data-models.org/12997	Eligibility Breast Cancer NCT00003577
319	12998	https://medical-data-models.org/12998	Eligibility Breast Cancer NCT00156039
320	12999	https://medical-data-models.org/12999	Eligibility Colon Cancer NCT00695201
321	13000	https://medical-data-models.org/13000	Eligibility Colorectal Cancer NCT00041652
322	13001	https://medical-data-models.org/13001	Eligibility Colorectal Cancer NCT02223078
323	13002	https://medical-data-models.org/13002	Eligibility Colorectal Neoplasms NCT00677586
324	13004	https://medical-data-models.org/13004	Eligibility Juvenile Rheumatoid Arthritis NCT00001862
325	13005	https://medical-data-models.org/13005	Eligibility Kidney Diseases NCT00807794
326	13006	https://medical-data-models.org/13006	Eligibility Knee Osteoarthritis NCT00979043
327	13007	https://medical-data-models.org/13007	Eligibility Leukemia NCT00003436
328	13008	https://medical-data-models.org/13008	Eligibility Leukemia NCT00003545
329	13010	https://medical-data-models.org/13010	Eligibility Leukemia NCT00003746
330	13019	https://medical-data-models.org/13019	Eligibility Leukemia NCT00004263
331	13020	https://medical-data-models.org/13020	Eligibility Leukemia NCT00083694
332	13021	https://medical-data-models.org/13021	Eligibility Leukemia NCT00275015
333	13022	https://medical-data-models.org/13022	Eligibility Liver Cancer NCT00614913
334	13023	https://medical-data-models.org/13023	Eligibility Lung Cancer NCT00003831
335	13025	https://medical-data-models.org/13025	Eligibility Lung Cancer NCT00003901
336	13027	https://medical-data-models.org/13027	Eligibility Lymphoma NCT00003278
337	13029	https://medical-data-models.org/13029	Eligibility Lymphoma NCT00003650
338	13031	https://medical-data-models.org/13031	Eligibility Coronary Artery Disease NCT00264043
339	13032	https://medical-data-models.org/13032	Eligibility Coronary Artery Disease NCT00385242
340	13033	https://medical-data-models.org/13033	Eligibility Dementia NCT00010803
341	13034	https://medical-data-models.org/13034	Eligibility Depression NCT00026637
342	13035	https://medical-data-models.org/13035	Eligibility Breast Cancer NCT00287534
343	13036	https://medical-data-models.org/13036	Eligibility Breast Cancer NCT02450058
344	13037	https://medical-data-models.org/13037	Eligibility Depression NCT00118404
345	13038	https://medical-data-models.org/13038	Eligibility Depression NCT00332787
346	13040	https://medical-data-models.org/13040	Eligibility Breast Neoplasm NCT00001507
347	13042	https://medical-data-models.org/13042	Eligibility Depressive Disorder NCT02231268
348	13045	https://medical-data-models.org/13045	Eligibility Carcinoma, Basal Cell NCT00218829
349	13048	https://medical-data-models.org/13048	Eligibility Carcinoma, Renal Cell NCT00502034
350	13050	https://medical-data-models.org/13050	Eligibility Chronic Heart Failure NCT00501514
351	13053	https://medical-data-models.org/13053	Eligibility Lymphoma NCT00572013
352	13054	https://medical-data-models.org/13054	Eligibility Lymphoma, Non-Hodgkin NCT00268203
353	13055	https://medical-data-models.org/13055	Eligibility Lymphoma, Non-Hodgkin NCT00938041
354	13056	https://medical-data-models.org/13056	Eligibility Lymphoma, Non-Hodgkin NCT00938041
355	13057	https://medical-data-models.org/13057	Eligibility Menopause NCT00361075
356	13058	https://medical-data-models.org/13058	Eligibility Multiple Myeloma NCT00081757
357	13059	https://medical-data-models.org/13059	Eligibility Multiple Myeloma NCT00083551
358	13060	https://medical-data-models.org/13060	Eligibility Multiple Myeloma NCT00083577
359	13061	https://medical-data-models.org/13061	Eligibility Multiple Myeloma NCT00083681
360	13064	https://medical-data-models.org/13064	Eligibility Multiple Myeloma NCT00083876
361	13065	https://medical-data-models.org/13065	Eligibility Multiple Myeloma NCT00083902
362	13066	https://medical-data-models.org/13066	Eligibility Multiple Sclerosis NCT00014755
363	13068	https://medical-data-models.org/13068	Eligibility Myelodysplastic Syndrome NCT00487448
364	13070	https://medical-data-models.org/13070	Eligibility Myocardial Ischemia NCT00001895
365	13071	https://medical-data-models.org/13071	Eligibility Neuroendocrine Carcinoma NCT00193531
366	13072	https://medical-data-models.org/13072	Eligibility Non-Small Cell Lung Cancer NCT00154739
367	13077	https://medical-data-models.org/13077	Eligibility Non-Small-Cell Lung Carcinoma NCT00260598
368	13078	https://medical-data-models.org/13078	Eligibility Parkinson Disease NCT00004844
369	13079	https://medical-data-models.org/13079	Eligibility Parkinson Disease NCT00274131
370	13080	https://medical-data-models.org/13080	Eligibility Parkinson Disease NCT02233023
371	13081	https://medical-data-models.org/13081	Eligibility Prostate Cancer NCT00003256
372	13082	https://medical-data-models.org/13082	Eligibility Prostate Cancer NCT00003290
373	13083	https://medical-data-models.org/13083	Eligibility Prostate Cancer NCT02091661
374	13084	https://medical-data-models.org/13084	Eligibility Prostatic Neoplasms NCT00406939
375	13085	https://medical-data-models.org/13085	Eligibility Rheumatoid Arthritis NCT00000401
376	13086	https://medical-data-models.org/13086	Eligibility Rheumatoid Arthritis NCT00000435
377	13087	https://medical-data-models.org/13087	Eligibility Rheumatoid Arthritis NCT00001678
378	13093	https://medical-data-models.org/13093	Eligibility Diabetes Mellitus, Type 1 NCT00190502
379	13094	https://medical-data-models.org/13094	Eligibility Diabetes Mellitus, Type 1 NCT00623610
380	13095	https://medical-data-models.org/13095	Eligibility Diabetes NCT00811044
381	13096	https://medical-data-models.org/13096	Eligibility Early Rheumatoid Arthritis NCT00195663
382	13097	https://medical-data-models.org/13097	Eligibility Follicular Lymphoma NCT00115700
383	13100	https://medical-data-models.org/13100	Eligibility Colorectal Cancer NCT00003225
384	13101	https://medical-data-models.org/13101	Eligibility Colorectal Cancer NCT02228785
385	13102	https://medical-data-models.org/13102	Eligibility Colorectal Neoplasm NCT00001576
386	13103	https://medical-data-models.org/13103	Eligibility Lung Cancer NCT00003053
387	13104	https://medical-data-models.org/13104	Eligibility Non-Insulin-Dependent Diabetes Mellitus NCT00825383
388	13105	https://medical-data-models.org/13105	Eligibility Prostate Cancer NCT00959023
389	13106	https://medical-data-models.org/13106	Eligibility Follicular Lymphoma NCT00393107
390	13107	https://medical-data-models.org/13107	Eligibility Prostate Carcinoma NCT00002540
391	13108	https://medical-data-models.org/13108	Eligibility Follicular Lymphoma NCT00696735
392	13109	https://medical-data-models.org/13109	Eligibility Glucose Intolerance NCT00005760
393	13110	https://medical-data-models.org/13110	Eligibility Glucose Intolerance NCT00006162
394	13111	https://medical-data-models.org/13111	Eligibility Healthy NCT00006173
395	13112	https://medical-data-models.org/13112	Eligibility Healthy NCT00001413
396	13113	https://medical-data-models.org/13113	Eligibility Healthy NCT00025857
397	13114	https://medical-data-models.org/13114	Eligibility Heart Diseases NCT01805492
398	13115	https://medical-data-models.org/13115	Eligibility Heart Failure NCT01156337
399	13116	https://medical-data-models.org/13116	Eligibility Hepatitis C NCT00005657
400	13117	https://medical-data-models.org/13117	Eligibility Hepatitis NCT00287469
401	13118	https://medical-data-models.org/13118	Eligibility Hormone-Refractory Prostate Cancer NCT01133704
402	13119	https://medical-data-models.org/13119	Eligibility RHEUMATOID ARTHRITIS NCT00278551
403	13120	https://medical-data-models.org/13120	Eligibility Rheumatoid Arthritis NCT00334620
404	13121	https://medical-data-models.org/13121	Eligibility Schizophrenia NCT00169065
405	13123	https://medical-data-models.org/13123	Eligibility Squamous Cell Carcinoma NCT00139230
406	13124	https://medical-data-models.org/13124	Eligibility Squamous Cell Carcinoma NCT00139243
407	13125	https://medical-data-models.org/13125	Eligibility Hypertension NCT00122811
408	13127	https://medical-data-models.org/13127	Eligibility Inflammatory Tissue Disorder NCT00765362
409	13128	https://medical-data-models.org/13128	Eligibility Invasive Breast Cancer NCT00983684
410	13132	https://medical-data-models.org/13132	Eligibility Schizophrenia NCT02435836
411	13133	https://medical-data-models.org/13133	Eligibility Type 2 Diabetes Mellitus NCT00375388
412	13134	https://medical-data-models.org/13134	Eligibility Type 2 Diabetes Mellitus NCT00467168
413	13135	https://medical-data-models.org/13135	Eligibility Type 2 Diabetes Mellitus NCT01470937
414	13136	https://medical-data-models.org/13136	Eligibility Acute Lymphocytic Leukemia NCT00089596
415	13137	https://medical-data-models.org/13137	Eligibility Acute Lymphocytic Leukemia NCT00271063
416	13138	https://medical-data-models.org/13138	Eligibility Acute Lymphocytic Leukemia NCT00773149
417	13139	https://medical-data-models.org/13139	Eligibility Acute Lymphocytic Leukemia NCT01600781
418	13141	https://medical-data-models.org/13141	Eligibility Acute Lymphoid Leukemia NCT01037764
419	13142	https://medical-data-models.org/13142	Eligibility Acute Malignant Colonic Obstruction NCT01997684
420	13143	https://medical-data-models.org/13143	Eligibility Leukemia NCT00004857
421	13144	https://medical-data-models.org/13144	Eligibility Leukemia NCT00004933
422	13145	https://medical-data-models.org/13145	Eligibility Leukemia NCT00005596
423	13146	https://medical-data-models.org/13146	Eligibility Leukemia,Myeloid, Chronic NCT00027144
424	13147	https://medical-data-models.org/13147	Eligibility Lung Cancer NCT00193310
425	13148	https://medical-data-models.org/13148	Eligibility Lung Cancer NCT00653250
426	13149	https://medical-data-models.org/13149	Eligibility Lung Cancer NCT00955175
427	13153	https://medical-data-models.org/13153	Eligibility Acute Myeloblastic Leukemia NCT01966497
428	13154	https://medical-data-models.org/13154	Eligibility Acute Myelocytic Leukemia NCT00559091
429	13156	https://medical-data-models.org/13156	Eligibility Acute Myelogenous Leukemia (AML) NCT00943553
430	13158	https://medical-data-models.org/13158	Eligibility Acute Myelogenous Leukemia NCT00038870
431	13159	https://medical-data-models.org/13159	Eligibility Acute Myelogenous Leukemia NCT00074750
432	13160	https://medical-data-models.org/13160	Eligibility Acute Myelogenous Leukemia NCT00104468
433	13161	https://medical-data-models.org/13161	Eligibility Acute Myelogenous Leukemia NCT00270881
434	13162	https://medical-data-models.org/13162	Eligibility Acute Myelogenous Leukemia NCT00317642
435	13165	https://medical-data-models.org/13165	Eligibility Acute Myelogenous Leukemia NCT00475384
436	13166	https://medical-data-models.org/13166	Eligibility Acute Myelogenous Leukemia NCT00510133
437	13167	https://medical-data-models.org/13167	Eligibility Acute Myelogenous Leukemia NCT00569010
438	13168	https://medical-data-models.org/13168	Eligibility Acute Myelogenous Leukemia NCT00656448
439	13169	https://medical-data-models.org/13169	Eligibility Acute Myelogenous Leukemia NCT00719836
440	13170	https://medical-data-models.org/13170	Eligibility Acute Myelogenous Leukemia NCT00760084
441	13171	https://medical-data-models.org/13171	Eligibility Acute Myelogenous Leukemia NCT00830518
442	13173	https://medical-data-models.org/13173	Eligibility Acute Myelogenous Leukemia NCT00968071
443	13177	https://medical-data-models.org/13177	Eligibility Acute Myelogenous Leukemia NCT01145846
444	13179	https://medical-data-models.org/13179	Eligibility Lymphoma NCT00004228
445	13180	https://medical-data-models.org/13180	Eligibility Lymphoma NCT00005601
446	13192	https://medical-data-models.org/13192	Eligibility Hepatitis B NCT00697242
447	13193	https://medical-data-models.org/13193	Eligibility Leukemia NCT00002700
448	13194	https://medical-data-models.org/13194	Eligibility Major Depression NCT00296725
449	13195	https://medical-data-models.org/13195	Eligibility Major Depressive Disorder NCT01360190
450	13196	https://medical-data-models.org/13196	Eligibility Multiple Sclerosis NCT00203021
451	13197	https://medical-data-models.org/13197	Eligibility Nasopharyngeal Carcinoma NCT00201344
452	13198	https://medical-data-models.org/13198	Eligibility Lymphoma NCT00154440
453	13199	https://medical-data-models.org/13199	Eligibility Lymphoma, AIDS-related NCT00006436
454	13201	https://medical-data-models.org/13201	Eligibility Lymphoma, Non-Hodgkin NCT01868035
455	13205	https://medical-data-models.org/13205	Eligibility Major Depressive Disorder NCT00533832
456	13206	https://medical-data-models.org/13206	Eligibility Mantle Cell Lymphoma NCT00005780
457	13207	https://medical-data-models.org/13207	Eligibility Mantle Cell Lymphoma NCT00183989
458	13208	https://medical-data-models.org/13208	Eligibility Metastases of Central Nervous System NCT00831545
459	13209	https://medical-data-models.org/13209	Eligibility Metastatic Colorectal Cancer NCT00176761
460	13210	https://medical-data-models.org/13210	Eligibility Multiple Myeloma NCT00083538
461	13211	https://medical-data-models.org/13211	Eligibility Multiple Myeloma NCT00344422
462	13212	https://medical-data-models.org/13212	Eligibility Parkinson Disease NCT00004670
463	13213	https://medical-data-models.org/13213	Eligibility Schizophrenia NCT00169039
464	13214	https://medical-data-models.org/13214	Eligibility Coronary Disease NCT01422317
465	13215	https://medical-data-models.org/13215	Eligibility Dementia NCT00249145
466	13216	https://medical-data-models.org/13216	Eligibility Hepatitis B NCT00698087
467	13217	https://medical-data-models.org/13217	Eligibility Hypertension NCT00389168
468	13218	https://medical-data-models.org/13218	Eligibility Hypertension NCT02177331
469	13219	https://medical-data-models.org/13219	Eligibility Multiple Myeloma NCT00367185
470	13220	https://medical-data-models.org/13220	Eligibility Multiple Myeloma NCT00560053
471	13221	https://medical-data-models.org/13221	Eligibility Multiple Myeloma NCT00781170
472	13222	https://medical-data-models.org/13222	Eligibility Multiple Myeloma Stage I NCT00171925
473	13230	https://medical-data-models.org/13230	Eligibility Acute Myelogenous Leukemia NCT01187810
474	13232	https://medical-data-models.org/13232	Eligibility Acute Myelogenous Leukemia NCT01289678
475	13233	https://medical-data-models.org/13233	Eligibility Acute Myelogenous Leukemia NCT01537159
476	13234	https://medical-data-models.org/13234	Eligibility Acute Myelogenous Leukemia NCT01779843
477	13235	https://medical-data-models.org/13235	Eligibility Acute Myelogenous Leukemia NCT01795924
478	13236	https://medical-data-models.org/13236	Eligibility Acute Myelogenous Leukemia NCT01902329
479	13237	https://medical-data-models.org/13237	Eligibility Acute Myelogenous Leukemia NCT01994837
480	13238	https://medical-data-models.org/13238	Eligibility Acute Myelogenous Leukemia NCT02040506
481	13239	https://medical-data-models.org/13239	Eligibility Multiple Sclerosis NCT00262314
482	13240	https://medical-data-models.org/13240	Eligibility Non-Hodgkin's Lymphoma NCT00061425
483	13241	https://medical-data-models.org/13241	Eligibility Non-Hodgkins Lymphoma NCT00091676
484	13242	https://medical-data-models.org/13242	Eligibility Osteoarthritis NCT00306930
485	13245	https://medical-data-models.org/13245	Eligibility Acute Myelogenous Leukemia NCT02203773
486	13246	https://medical-data-models.org/13246	Eligibility Acute Myeloid Leukaemia NCT01422603
487	13247	https://medical-data-models.org/13247	Eligibility Acute Myeloid Leukemia (AML) NCT00071006
488	13248	https://medical-data-models.org/13248	Eligibility Acute Myeloid Leukemia (AML) NCT00655395
489	13251	https://medical-data-models.org/13251	Eligibility Acute Myeloid Leukemia (AML) NCT00834002
490	13253	https://medical-data-models.org/13253	Eligibility Acute Myeloid Leukemia (AML) NCT00850382
491	13254	https://medical-data-models.org/13254	Eligibility Acute Myeloid Leukemia (AML) NCT01242774
492	13255	https://medical-data-models.org/13255	Eligibility Acute Myelogenous Leukemia NCT00038831
493	13276	https://medical-data-models.org/13276	Eligibility Acute Promyelocytic Leukemia NCT00465933
494	13277	https://medical-data-models.org/13277	Eligibility Adult Acute Myeloid Leukemia in Remission NCT00005940
495	13278	https://medical-data-models.org/13278	Eligibility Alzheimer Disease NCT00006399
496	13279	https://medical-data-models.org/13279	Eligibility Alzheimer Disease NCT00432081
497	13280	https://medical-data-models.org/13280	Eligibility Alzheimer's Disease NCT00009217
498	13281	https://medical-data-models.org/13281	Eligibility Alzheimer's Disease NCT01594346
499	13286	https://medical-data-models.org/13286	Eligibility Anemia NCT00211133
500	13287	https://medical-data-models.org/13287	Eligibility Asthma NCT00017693
501	13288	https://medical-data-models.org/13288	Eligibility Asthma NCT00029679
502	13289	https://medical-data-models.org/13289	Eligibility Asthma NCT00667407
503	13290	https://medical-data-models.org/13290	Eligibility Atrial Fibrillation NCT00410020
504	13294	https://medical-data-models.org/13294	Eligiblity Criteria NCT01539746
505	13300	https://medical-data-models.org/13300	Eligibility Parkinson Disease NCT00036205
506	13301	https://medical-data-models.org/13301	Eligibility Breast Cancer NCT00392184
507	13302	https://medical-data-models.org/13302	Eligibility Breast Cancer NCT00392184
508	13303	https://medical-data-models.org/13303	Eligibility Parkinson's Disease NCT00006077
509	13304	https://medical-data-models.org/13304	Eligibility Parkinson's Disease NCT00203034
510	13305	https://medical-data-models.org/13305	Eligibility Persistent Atrial Fibrillation NCT00845780
511	13306	https://medical-data-models.org/13306	Eligibility Pre-dialysis NCT00527137
512	13307	https://medical-data-models.org/13307	Eligibility Breast Cancer NCT00588029
513	13309	https://medical-data-models.org/13309	Eligibility Breast Cancer NCT00724386
514	13310	https://medical-data-models.org/13310	Eligibility Breast Neoplasm NCT00001806
515	13335	https://medical-data-models.org/13335	Eligibility Acute Myelogenous Leukemia (AML) - Relapsed, Primary Refractory Disease or Poor Risk Factors NCT00185679
516	13336	https://medical-data-models.org/13336	Eligibility Acute Myocardial Infarction NCT00187460
517	13337	https://medical-data-models.org/13337	Eligibility Leukemia, Myelocytic, Acute NCT00251368
518	13338	https://medical-data-models.org/13338	Eligibility Leukemia, Myeloid, Chronic NCT00167167
519	13342	https://medical-data-models.org/13342	Eligibility LOCALLY ADVANCED UNDIFFERENTIATED CARCINOMA NASOPHARYNGEAL TYPE UCNT NCT00180973
520	13343	https://medical-data-models.org/13343	Eligibility Major Depression NCT00427128
521	13344	https://medical-data-models.org/13344	Eligibility Non-Hodgkin's Lymphoma NCT00262210
522	13345	https://medical-data-models.org/13345	Eligibility Non-Small Cell Lung Cancer NCT00176137
523	13347	https://medical-data-models.org/13347	Eligibility Parkinson Disease NCT00038116
524	13348	https://medical-data-models.org/13348	Eligibility Prostate Cancer NCT00116220
525	13350	https://medical-data-models.org/13350	Eligibility Persistent Fetal Circulation Syndrome NCT01891500
526	13354	https://medical-data-models.org/13354	Eligibility Alzheimer Disease NCT00066157
527	13355	https://medical-data-models.org/13355	Eligibility Alzheimer Disease NCT00161473
528	13360	https://medical-data-models.org/13360	Eligibility Arthritis NCT00524160
529	13364	https://medical-data-models.org/13364	Eligibility Prostate Cancer NCT00005072
530	13365	https://medical-data-models.org/13365	Eligibility Prostate Cancer NCT00038181
531	13366	https://medical-data-models.org/13366	Eligibility Prostate Cancer NCT00684905
532	13367	https://medical-data-models.org/13367	Eligibility Prostatic Neoplasms, Locally Advanced NCT01122121
533	13368	https://medical-data-models.org/13368	Eligibility Recurrent or Metastatic Colorectal Cancer NCT00155558
534	13381	https://medical-data-models.org/13381	Eligibility Asthma NCT00046748
535	13382	https://medical-data-models.org/13382	Eligibility Asthma NCT00046748
536	13383	https://medical-data-models.org/13383	Eligibility Asthma NCT01141439
537	13384	https://medical-data-models.org/13384	Eligibility Atrial Fibrillation NCT00130975
538	13385	https://medical-data-models.org/13385	Eligibility Atrial Fibrillation NCT00597077
539	13386	https://medical-data-models.org/13386	Eligibility Autoimmune Hepatitis NCT00838214
540	13387	https://medical-data-models.org/13387	Eligibility Breast Cancer NCT00038402
541	13388	https://medical-data-models.org/13388	Eligibility Breast Cancer NCT00041470
542	13389	https://medical-data-models.org/13389	Eligibility Breast Cancer NCT00133796
543	13390	https://medical-data-models.org/13390	Eligibility Renal Cell Carcinoma NCT00026663
544	13391	https://medical-data-models.org/13391	Eligibility Schizophrenia NCT00159120
545	13392	https://medical-data-models.org/13392	Eligibility Schizophrenia NCT00205725
546	13393	https://medical-data-models.org/13393	Eligibility Schizophrenia NCT00205738
547	13394	https://medical-data-models.org/13394	Eligibility Schizophrenia NCT00712686
548	13521	https://medical-data-models.org/13521	Eligibility Acute Myeloid Leukemia NCT01361334
549	13526	https://medical-data-models.org/13526	Eligibility Type 2 Diabetes Mellitus NCT01824264
550	13527	https://medical-data-models.org/13527	Eligibility Type 2 Diabetes NCT02148250
551	13528	https://medical-data-models.org/13528	Eligibility Arthropathy of Knee Joint NCT00967161
552	13529	https://medical-data-models.org/13529	Eligibility Asthma NCT01026870
553	13530	https://medical-data-models.org/13530	Eligibility Asthma NCT01202084
554	13533	https://medical-data-models.org/13533	Eligibility Type 2 Diabetes NCT02171351
555	13534	https://medical-data-models.org/13534	Eligibility Type 2 Diabetic Patients NCT02164578
556	13535	https://medical-data-models.org/13535	Eligibility Schizophrenic Disorders NCT00161408
557	13536	https://medical-data-models.org/13536	Eligibility Sick Sinus Syndrome NCT00161538
558	13537	https://medical-data-models.org/13537	Eligibility Type 2 Diabetes Mellitus NCT00194896
559	13538	https://medical-data-models.org/13538	Eligibility Type 2 Diabetes NCT00627783
560	13539	https://medical-data-models.org/13539	Eligibility Wobenzym NCT02088411
561	13546	https://medical-data-models.org/13546	Eligibility Acute Myeloid Leukemia (AML) NCT02071927
562	13548	https://medical-data-models.org/13548	Eligibility Mobil-c1 Cardiac Innervation In Genetic Models Of Arrhythmia In Humans And Mice EudraCT 2006-002767-41
563	13554	https://medical-data-models.org/13554	Eligibility Patients Undergoing Open Resection of Colorectal Tumours NCT02136277
564	13559	https://medical-data-models.org/13559	Eligibility Asthma NCT01404013
565	13560	https://medical-data-models.org/13560	Eligibility Asthma NCT01435902
566	13561	https://medical-data-models.org/13561	Eligibility Asthma NCT01471340
567	13562	https://medical-data-models.org/13562	Eligibility Acute Myeloid Leukemia Arising From Previous Myelodysplastic Syndrome NCT01238211
568	13563	https://medical-data-models.org/13563	Eligibility Acute Myeloid Leukemia Arising From Previous Myelodysplastic Syndrome NCT01420926
569	13564	https://medical-data-models.org/13564	Eligibility Acute Myeloid Leukemia NCT00081822
570	13577	https://medical-data-models.org/13577	Eligibility Acute Myeloid Leukemia NCT00093990
571	13578	https://medical-data-models.org/13578	Eligibility Acute Myeloid Leukemia NCT00150878
572	13579	https://medical-data-models.org/13579	Eligibility Acute Myeloid Leukemia NCT00151242
573	13580	https://medical-data-models.org/13580	Eligibility Acute Myeloid Leukemia NCT00151255
574	13581	https://medical-data-models.org/13581	Eligibility Acute Myeloid Leukemia NCT00188136
575	13588	https://medical-data-models.org/13588	Eligibility Acute Lymphoblastic Leukemia NCT02451774
576	13589	https://medical-data-models.org/13589	Eligibility Acute Myeloid Leukemia NCT00242515
577	13590	https://medical-data-models.org/13590	Eligibility Acute Myeloid Leukemia NCT00260832
578	13591	https://medical-data-models.org/13591	Eligibility Acute Myeloid Leukemia NCT00279773
579	13592	https://medical-data-models.org/13592	Eligibility Acute Myeloid Leukemia NCT00322673
580	13593	https://medical-data-models.org/13593	Eligibility Acute Myeloid Leukemia NCT00476541
581	13594	https://medical-data-models.org/13594	Eligibility Peripheral T Cell Lymphoma NCT00970385
582	13595	https://medical-data-models.org/13595	Eligibility Prostate Cancer NCT00201916
583	13596	https://medical-data-models.org/13596	Eligibility Dementia NCT00009204
584	13597	https://medical-data-models.org/13597	Eligibility Hepatitis B NCT00697840
585	13603	https://medical-data-models.org/13603	Eligibility Acute Myeloid Leukemia NCT00510939
586	13604	https://medical-data-models.org/13604	Eligibility Acute Myeloid Leukemia NCT00513305
587	13605	https://medical-data-models.org/13605	Eligibility Acute Myeloid Leukemia NCT00590187
588	13608	https://medical-data-models.org/13608	Eligibility Acute Myeloid Leukemia NCT00590837
589	13610	https://medical-data-models.org/13610	Eligibility Acute Myeloid Leukemia NCT00615784
590	13611	https://medical-data-models.org/13611	Eligibility Leukemia NCT00002705
591	13612	https://medical-data-models.org/13612	Eligibility Low-Grade or Follicular B-Cell Non-Hodgkin's Lymphoma NCT00168740
592	13613	https://medical-data-models.org/13613	Eligibility Major Depression NCT00208702
593	13617	https://medical-data-models.org/13617	Eligibility Non-small Cell Lung Cancer NCT00997724
594	13618	https://medical-data-models.org/13618	Eligibility Prostatic Neoplasms NCT00817739
595	13619	https://medical-data-models.org/13619	Eligibility Type 1 Diabetes Mellitus NCT00570102
596	13620	https://medical-data-models.org/13620	Eligibility Coronary Artery Disease NCT00475449
597	13621	https://medical-data-models.org/13621	Eligibility Dementia NCT00178165
598	13622	https://medical-data-models.org/13622	Eligibility Heart Failure, Congestive NCT00288730
599	13623	https://medical-data-models.org/13623	Eligibility High Risk NCT00590785
600	13624	https://medical-data-models.org/13624	Eligibility Juvenile Idiopathic Arthritis NCT00420251
601	13625	https://medical-data-models.org/13625	Eligibility Leukemia, Nonlymphoblastic, Acute NCT00180115
602	13626	https://medical-data-models.org/13626	Eligibility Lymphoma NCT00002946
603	13627	https://medical-data-models.org/13627	Eligibility Lymphoma, Non-Hodgkin NCT00989664
604	13631	https://medical-data-models.org/13631	CABACS Case Report Form
605	13635	https://medical-data-models.org/13635	Eligibility Lymphoma NCT00003113
606	13636	https://medical-data-models.org/13636	Eligibility Lymphoma NCT00003261
607	13637	https://medical-data-models.org/13637	Eligibility Multiple Myeloma and Plasma Cell Neoplasm NCT00006232
608	13638	https://medical-data-models.org/13638	Eligibility Schizophrenia NCT00169091
609	13639	https://medical-data-models.org/13639	Eligibility T-cell Lymphoma NCT00001582
610	13640	https://medical-data-models.org/13640	Eligibility Colorectal Neoplasm NCT00001568
611	13641	https://medical-data-models.org/13641	Eligibility Atrial Fibrillation NCT00442494
612	13642	https://medical-data-models.org/13642	Eligibility Atrial Fibrillation NCT01349491
613	13643	https://medical-data-models.org/13643	Eligibility Breast Cancer NCT00896324
614	13644	https://medical-data-models.org/13644	Eligibility Breast Cancer NCT01365845
615	13645	https://medical-data-models.org/13645	Eligibility Breast Cancer NCT01388777
616	13646	https://medical-data-models.org/13646	Eligibility Breast Cancer NCT01423890
617	13647	https://medical-data-models.org/13647	Eligibility Cancer Survivor NCT01347970
618	13653	https://medical-data-models.org/13653	Eligibility Cardiovascular Disease NCT01313702
619	13654	https://medical-data-models.org/13654	Eligibility Cardiovascular Disease NCT01427855
620	13655	https://medical-data-models.org/13655	Eligibility Chronic Heart Failure NCT01251406
621	13656	https://medical-data-models.org/13656	Eligibility Chronic Kidney Disease NCT01250405
622	13657	https://medical-data-models.org/13657	Eligibility Chronic Kidney Disease NCT01462097
623	13663	https://medical-data-models.org/13663	Eligibility Hairy Cell Leukemia NCT00001567
624	13665	https://medical-data-models.org/13665	Eligibility Hepatocellular Carcinoma NCT00149565
625	13666	https://medical-data-models.org/13666	Eligibility Leukemia NCT00262782
626	13667	https://medical-data-models.org/13667	Eligibility Lung Cancer NCT00003006
627	13676	https://medical-data-models.org/13676	Eligibility Multiple Sclerosis NCT00001669
628	13677	https://medical-data-models.org/13677	Eligibility Non-Hodgkin's Lymphoma NCT00225212
629	13678	https://medical-data-models.org/13678	Eligibility Prostate Cancer NCT00002848
630	13679	https://medical-data-models.org/13679	Eligibility Coronary Artery Disease NCT00412815
631	13680	https://medical-data-models.org/13680	Eligibility Chronic Lymphocytic Leukemia (CLL) NCT01463852
632	13682	https://medical-data-models.org/13682	Eligibility Chronic Lymphocytic Leukemia NCT01400685
633	13683	https://medical-data-models.org/13683	Eligibility Chronic Lymphocytic Leukemia NCT01465230
634	13684	https://medical-data-models.org/13684	Eligibility Contrast Induced Nephropathy NCT01456013
635	13686	https://medical-data-models.org/13686	Eligibility COPD NCT00730067
636	13687	https://medical-data-models.org/13687	Eligibility Coronary Artery Disease NCT01482169
637	13688	https://medical-data-models.org/13688	Eligibility Depression NCT01141426
638	13689	https://medical-data-models.org/13689	Eligibility Depression NCT01192685
639	13690	https://medical-data-models.org/13690	Eligibility Depression NCT01443234
640	13692	https://medical-data-models.org/13692	Eligibility Depressive Disorder, Treatment-Resistant NCT01179009
641	13693	https://medical-data-models.org/13693	Eligibility Diabetes Mellitus, Type 1 NCT01461616
642	13694	https://medical-data-models.org/13694	Eligibility Diabetes NCT01219400
643	13695	https://medical-data-models.org/13695	Eligibility Diabetes, Type 1 NCT01350102
644	13696	https://medical-data-models.org/13696	Eligibility End Stage Renal Disease (ESRD) NCT01439516
645	13697	https://medical-data-models.org/13697	Eligibility Estrogen Receptor-positive Breast Cancer NCT01409811
646	13698	https://medical-data-models.org/13698	Eligibility Heart Failure NCT00610051
647	13699	https://medical-data-models.org/13699	Eligibility Heart Failure NCT01480401
648	13700	https://medical-data-models.org/13700	Eligibility Hepatitis C NCT01413490
649	13701	https://medical-data-models.org/13701	Eligibility Hepatitis C NCT01433133
650	13704	https://medical-data-models.org/13704	Eligibility Acute Myeloid Leukemia NCT00620321
651	13705	https://medical-data-models.org/13705	Eligibility Acute Myeloid Leukemia NCT00629798
652	13706	https://medical-data-models.org/13706	Eligibility Acute Myeloid Leukemia NCT00636922
653	13707	https://medical-data-models.org/13707	Eligibility Acute Myeloid Leukemia NCT00703820
654	13709	https://medical-data-models.org/13709	Eligibility Acute Myeloid Leukemia NCT00742625
655	13711	https://medical-data-models.org/13711	Eligibility Hepatitis C NCT01466790
656	13712	https://medical-data-models.org/13712	Eligibility Hepatitis C NCT01467492
657	13713	https://medical-data-models.org/13713	Eligibility Hepatitis C Virus (HCV) NCT01447394
658	13715	https://medical-data-models.org/13715	Eligibility Hepatitis C, Chronic NCT01425190
659	13716	https://medical-data-models.org/13716	Eligibility Hypertension, Pulmonary NCT01469169
660	13717	https://medical-data-models.org/13717	Eligibility Acute Myeloid Leukemia NCT00761722
661	13718	https://medical-data-models.org/13718	Eligibility Acute Myeloid Leukemia NCT00778375
662	13719	https://medical-data-models.org/13719	Eligibility Acute Myeloid Leukemia NCT00790855
663	13721	https://medical-data-models.org/13721	Eligibility Acute Myeloid Leukemia NCT00797758
664	13723	https://medical-data-models.org/13723	Eligibility Acute Myeloid Leukemia NCT00861874
665	13725	https://medical-data-models.org/13725	Eligibility Acute Myeloid Leukemia NCT00924443
666	13726	https://medical-data-models.org/13726	Eligibility Acute Myeloid Leukemia NCT00927498
667	13727	https://medical-data-models.org/13727	Eligibility Acute Myeloid Leukemia NCT00988013
668	13731	https://medical-data-models.org/13731	Eligibility Acute Myeloid Leukemia NCT01025154
669	13744	https://medical-data-models.org/13744	Eligibility Acute Myeloid Leukemia NCT01034410
670	13745	https://medical-data-models.org/13745	Eligibility Acute Myeloid Leukemia NCT01055483
671	13747	https://medical-data-models.org/13747	Eligibility Acute Myeloid Leukemia NCT01065545
672	13748	https://medical-data-models.org/13748	Eligibility Acute Myeloid Leukemia NCT01067274
673	13749	https://medical-data-models.org/13749	Eligibility Acute Myeloid Leukemia NCT01074047
674	13750	https://medical-data-models.org/13750	Eligibility Acute Myeloid Leukemia NCT01133886
675	13752	https://medical-data-models.org/13752	Eligibility Acute Myeloid Leukemia NCT01146977
676	13754	https://medical-data-models.org/13754	Eligibility Acute Myeloid Leukemia NCT01149408
677	13755	https://medical-data-models.org/13755	Eligibility Acute Myeloid Leukemia NCT01170598
678	13757	https://medical-data-models.org/13757	Eligibility Acute Myeloid Leukemia NCT01211457
679	13758	https://medical-data-models.org/13758	Eligibility Acute Myeloid Leukemia NCT01247493
680	13759	https://medical-data-models.org/13759	Eligibility Acute Myeloid Leukemia NCT01256073
681	13766	https://medical-data-models.org/13766	Eligibility Multiple Myeloma NCT01269203
682	13767	https://medical-data-models.org/13767	Eligibility Multiple Sclerosis NCT01371760
683	13768	https://medical-data-models.org/13768	Eligibility Multiple Sclerosis NCT01433250
684	13769	https://medical-data-models.org/13769	Eligibility Negative Symptoms of Schizophrenia NCT01234298
685	13770	https://medical-data-models.org/13770	Eligibility Non Small-cell Lung Cancer NCT01402089
686	13771	https://medical-data-models.org/13771	Eligibility Non-small Cell Lung Cancer NCT01398124
687	13772	https://medical-data-models.org/13772	Eligibility Non-Small Cell Lung Cancer NCT01423760
688	13773	https://medical-data-models.org/13773	Eligibility Non-small Cell Lung Cancer NCT01459497
689	13775	https://medical-data-models.org/13775	Eligibility Non-small Cell Lung Cancer Stage II NCT01470716
690	13776	https://medical-data-models.org/13776	Eligibility Non-Squamous Non-Small Cell Lung Cancer NCT01372384
691	13777	https://medical-data-models.org/13777	Eligibility Osteoarthritis NCT01463566
692	13778	https://medical-data-models.org/13778	Eligibility Osteoarthritis, Knee NCT01280903
693	13779	https://medical-data-models.org/13779	Eligibility Overweight NCT01345500
694	13780	https://medical-data-models.org/13780	Eligibility Parkinson Disease NCT01470027
695	13781	https://medical-data-models.org/13781	Eligibility Parkinson's Disease (PD) NCT01398748
696	13782	https://medical-data-models.org/13782	Eligibility Parkinson's Disease NCT01428648
697	13783	https://medical-data-models.org/13783	Eligibility Paroxysmal Atrial Fibrillation (PAF) NCT01456949
698	13784	https://medical-data-models.org/13784	Eligibility Perimenopausal Depression NCT01368068
699	13785	https://medical-data-models.org/13785	Eligibility Pre-diabetes NCT01364675
700	13787	https://medical-data-models.org/13787	Eligibility Prostate Cancer NCT01262664
701	13788	https://medical-data-models.org/13788	Eligibility Individuals at Risk for Depression NCT01080105
702	13789	https://medical-data-models.org/13789	Eligibility Ischemic Stroke NCT01422616
703	13790	https://medical-data-models.org/13790	Eligibility Knee Osteoarthritis NCT01427153
704	13799	https://medical-data-models.org/13799	Eligibility Acute Myeloid Leukemia NCT01266083
705	13804	https://medical-data-models.org/13804	Eligibility Acute Myeloid Leukemia NCT01303796
706	13806	https://medical-data-models.org/13806	Eligibility Acute Myeloid Leukemia NCT01311258
707	13807	https://medical-data-models.org/13807	Eligibility Acute Myeloid Leukemia NCT01334086
708	13808	https://medical-data-models.org/13808	Eligibility Acute Myeloid Leukemia NCT01352650
709	13809	https://medical-data-models.org/13809	Eligibility Acute Myeloid Leukemia NCT01358734
710	13810	https://medical-data-models.org/13810	Eligibility Acute Myeloid Leukemia NCT01382147
711	13812	https://medical-data-models.org/13812	Eligibility Acute Myeloid Leukemia NCT01440920
712	13862	https://medical-data-models.org/13862	Eligibility Leukemia NCT01390402
713	13863	https://medical-data-models.org/13863	Eligibility Leukemia NCT01428635
714	13864	https://medical-data-models.org/13864	Eligibility Leukemia, Myeloid, Acute, NCT01468467
715	13865	https://medical-data-models.org/13865	Eligibility Major Depressive Disorder NCT01421342
716	13866	https://medical-data-models.org/13866	Eligibility Major Depressive Disorder NCT01423240
717	13867	https://medical-data-models.org/13867	Eligibility Major Depressive Disorder NCT01464229
718	13868	https://medical-data-models.org/13868	Eligibility Male Breast Cancer NCT01463072
719	13869	https://medical-data-models.org/13869	Eligibility Mantle Cell Lymphoma NCT01439750
720	13870	https://medical-data-models.org/13870	Eligibility Metastatic Breast Cancer NCT00907959
721	13871	https://medical-data-models.org/13871	Eligibility Metastatic Breast Cancer NCT01288092
722	13872	https://medical-data-models.org/13872	Eligibility Metastatic Breast Cancer NCT01392586
723	13873	https://medical-data-models.org/13873	Eligibility Prostate Cancer NCT01313273
724	13874	https://medical-data-models.org/13874	Eligibility Prostate Cancer NCT01446991
725	13875	https://medical-data-models.org/13875	Eligibility Prostate Cancer NCT01478828
726	13876	https://medical-data-models.org/13876	Eligibility Prostatic Neoplasms NCT01423474
727	13877	https://medical-data-models.org/13877	Eligibility Pulmonary Arterial Hypertension NCT01433328
728	13878	https://medical-data-models.org/13878	Eligibility Retinopathy NCT00969956
729	13879	https://medical-data-models.org/13879	Eligibility Schizophrenia NCT01422902
730	13880	https://medical-data-models.org/13880	Eligibility Schizophrenia NCT01458379
731	13881	https://medical-data-models.org/13881	Eligibility Skin Neoplasms NCT01482104
732	13882	https://medical-data-models.org/13882	Eligibility Spasticity NCT01457352
733	13883	https://medical-data-models.org/13883	Eligibility Stage I Breast Cancer NCT01140282
734	13885	https://medical-data-models.org/13885	Eligibility Tourniquet-induced Pain NCT01441531
735	13886	https://medical-data-models.org/13886	Eligibility Type 1 Diabetes NCT01351857
736	13887	https://medical-data-models.org/13887	Eligibility Type 2 Diabetes Mellitus NCT01240252
737	13891	https://medical-data-models.org/13891	Eligibility Type 2 Diabetes NCT01475201
738	13892	https://medical-data-models.org/13892	Eligibility Type I Diabetes NCT01477476
739	13893	https://medical-data-models.org/13893	Eligibility Unipolar Depression NCT00964054
740	13894	https://medical-data-models.org/13894	Eligibility Recurrent and Second Primary Squamous Cell Carcinoma of the Oral Cavity in the Previously Irradiated Territory in Case of Primary Unresectable Tumor. NCT01427010
741	13959	https://medical-data-models.org/13959	Eligibility Acute Myeloid Leukemia NCT01478074
742	13960	https://medical-data-models.org/13960	Eligibility Carcinoma, Non-Small-Cell Lung NCT02204059
743	13961	https://medical-data-models.org/13961	Eligibility Cardiovascular Disease NCT00106886
744	13962	https://medical-data-models.org/13962	Eligibility CD20-Positive Large B-Cell Lymphoma NCT00169169
745	13963	https://medical-data-models.org/13963	Eligibility Central Nervous System Lymphoma NCT00153530
746	13964	https://medical-data-models.org/13964	Eligibility Chronic Heart Failure NCT00151619
747	13965	https://medical-data-models.org/13965	Eligibility Chronic Hepatitis C NCT00146016
748	13966	https://medical-data-models.org/13966	Eligibility Chronic Lymphocytic Leukemia NCT00022880
749	13967	https://medical-data-models.org/13967	Eligibility Congestive Heart Failure (CHF) NCT00211874
750	13968	https://medical-data-models.org/13968	Eligibility ALK-Rearranged Non-Small Cell Lung Cancer NCT01588028
751	13969	https://medical-data-models.org/13969	Eligibility All Multiple Sclerosis Patients NCT00220506
752	13986	https://medical-data-models.org/13986	Eligibility Allergic Asthma NCT00396409
753	13991	https://medical-data-models.org/13991	Eligibility Allergic Asthma NCT00421018
754	13996	https://medical-data-models.org/13996	Eligibility Acute Myeloid Leukemia NCT01489722
755	13997	https://medical-data-models.org/13997	Eligibility Acute Myeloid Leukemia NCT01546038
756	13998	https://medical-data-models.org/13998	Eligibility Acute Myeloid Leukemia NCT01683123
757	13999	https://medical-data-models.org/13999	Eligibility Acute Myeloid Leukemia NCT01702155
758	14000	https://medical-data-models.org/14000	Eligibility ALK-positive Advanced NSCLC NCT02511184
759	14001	https://medical-data-models.org/14001	Eligibility Acute Myeloid Leukemia NCT01766375
760	14002	https://medical-data-models.org/14002	Eligibility Acute Myeloid Leukemia NCT01810705
761	14003	https://medical-data-models.org/14003	Eligibility Acute Myeloid Leukemia NCT01819558
762	14004	https://medical-data-models.org/14004	Eligibility Acute Myeloid Leukemia NCT01889407
763	14020	https://medical-data-models.org/14020	Eligibility Acute Myeloid Leukemia NCT01961882
764	14022	https://medical-data-models.org/14022	Eligibility Acute Myeloid Leukemia NCT02188290
765	14023	https://medical-data-models.org/14023	Eligibility Acute Myeloid Leukemia NCT02190695
766	14024	https://medical-data-models.org/14024	Eligibility Coronary Artery Disease NCT00225654
767	14026	https://medical-data-models.org/14026	Eligibility Acute Myeloid Leukemia NCT02250937
768	14027	https://medical-data-models.org/14027	Eligibility Acute Myeloid Leukemia NCT02277847
769	14029	https://medical-data-models.org/14029	Eligibility Acute Myeloid Leukemia NCT02293993
770	14031	https://medical-data-models.org/14031	Eligibility Acute Myeloid Leukemia NCT02319135
771	14032	https://medical-data-models.org/14032	Eligibility ALK Positive Non Small Cell Lung Cancer NCT01970865
772	14034	https://medical-data-models.org/14034	Eligibility Alcoholism NCT00338962
773	14035	https://medical-data-models.org/14035	Eligibility Alcoholic Hepatitis NCT02473341
774	14037	https://medical-data-models.org/14037	Eligibility Alcoholic Hepatitis NCT02442180
775	14054	https://medical-data-models.org/14054	Eligibility Allergic Asthma NCT00581048
776	14063	https://medical-data-models.org/14063	Eligibility Allergic Asthma NCT00622362
777	14064	https://medical-data-models.org/14064	Eligibility Coronary Artery Disease NCT00196079
778	14069	https://medical-data-models.org/14069	Eligibility Allergic Asthma NCT00670930
779	14070	https://medical-data-models.org/14070	Eligibility Allergic Asthma NCT00829179
780	14071	https://medical-data-models.org/14071	Eligibility Allergic Asthma NCT01155700
781	14074	https://medical-data-models.org/14074	Eligibility Asthma NCT01869543
782	14077	https://medical-data-models.org/14077	Eligibility Alcoholic Hepatitis NCT02039219
783	14078	https://medical-data-models.org/14078	Eligibility Alcoholic Hepatitis NCT02075918
784	14079	https://medical-data-models.org/14079	Eligibility Alcoholic Hepatitis NCT02281929
785	14080	https://medical-data-models.org/14080	Eligibility Alcoholic Hepatitis NCT01918462
786	14081	https://medical-data-models.org/14081	Eligibility Alcoholic Hepatitis NCT01912404
787	14082	https://medical-data-models.org/14082	Eligibility Alcoholic Hepatitis NCT01768715
788	14084	https://medical-data-models.org/14084	Eligibility Coronary Artery Disease NCT00233805
789	14087	https://medical-data-models.org/14087	Eligibility Asthma NCT01890148
790	14088	https://medical-data-models.org/14088	Eligibility Asthma NCT01891630
791	14091	https://medical-data-models.org/14091	Eligibility Coronary Artery Disease NCT00233818
792	14094	https://medical-data-models.org/14094	Eligibility Coronary Artery Disease NCT00287690
793	14095	https://medical-data-models.org/14095	Eligibility Asthma NCT01894048
794	14096	https://medical-data-models.org/14096	Eligibility Coronary Artery Disease NCT00317265
795	14098	https://medical-data-models.org/14098	Eligibility Coronary Heart Disease NCT00010738
796	14099	https://medical-data-models.org/14099	Eligibility Depression NCT00177528
797	14100	https://medical-data-models.org/14100	Eligibility Depression NCT00331305
798	14101	https://medical-data-models.org/14101	Eligibility Diabetes Mellitus NCT01511042
799	14102	https://medical-data-models.org/14102	Eligibility Asthma NCT01902290
800	14103	https://medical-data-models.org/14103	Eligibility Diabetes Mellitus, Type 2 NCT00195884
801	14104	https://medical-data-models.org/14104	Eligibility Diabetes NCT00832182
802	14105	https://medical-data-models.org/14105	Eligibility Diabetes NCT01507311
803	14118	https://medical-data-models.org/14118	Eligibility Asthma NCT01908075
804	14123	https://medical-data-models.org/14123	Eligibility Asthma NCT01920529
805	14127	https://medical-data-models.org/14127	Eligibility Acute Myeloid Leukemia NCT02328755
806	14128	https://medical-data-models.org/14128	Eligibility Acute Myeloid Leukemia NCT02400255
807	14129	https://medical-data-models.org/14129	Eligibility Asthma NCT01921894
808	14132	https://medical-data-models.org/14132	Eligibility Asthma NCT01928368
809	14134	https://medical-data-models.org/14134	Eligibility Asthma NCT01928771
810	14135	https://medical-data-models.org/14135	Eligibility Asthma NCT01930461
811	14138	https://medical-data-models.org/14138	Eligibility Asthma NCT00126048
812	14139	https://medical-data-models.org/14139	Eligibility Asthma NCT01931696
813	14140	https://medical-data-models.org/14140	Eligibility Diabetes NCT01509755
814	14141	https://medical-data-models.org/14141	Eligibility Diabetes NCT01520753
815	14142	https://medical-data-models.org/14142	Eligibility Diabetes NCT01520818
816	14144	https://medical-data-models.org/14144	Eligibility Asthma NCT01951222
817	14145	https://medical-data-models.org/14145	Eligibility Hepatitis B NCT00383227
818	14146	https://medical-data-models.org/14146	Eligibility Hepatitis B NCT00383383
819	14147	https://medical-data-models.org/14147	Eligibility Hepatitis B NCT00696917
820	14148	https://medical-data-models.org/14148	Eligibility Asthma NCT01961154
821	14149	https://medical-data-models.org/14149	Eligibility Asthma NCT01973751
822	14150	https://medical-data-models.org/14150	Eligibility Asthma NCT01974921
823	14151	https://medical-data-models.org/14151	Eligibility Asthma NCT01976767
824	14152	https://medical-data-models.org/14152	Eligibility Asthma NCT01979224
825	14153	https://medical-data-models.org/14153	Eligibility Acute Myeloid Leukemia NCT02462265
826	14155	https://medical-data-models.org/14155	Eligibility Acute Myeloid Leukemia NCT02483312
827	14157	https://medical-data-models.org/14157	Eligibility Acute Myeloid Leukemia NCT02508324
828	14164	https://medical-data-models.org/14164	Eligibility Asthma NCT01982162
829	14165	https://medical-data-models.org/14165	Eligibility Asthma NCT01993329
830	14167	https://medical-data-models.org/14167	Eligibility Asthma NCT01996891
831	14170	https://medical-data-models.org/14170	Eligibility Acute Myeloid Leukemia With Multilineage Dysplasia Following Myelodysplastic Syndrome NCT01567059
832	14171	https://medical-data-models.org/14171	Eligibility Acute Myeloid Leukemia With Multilineage Dysplasia Following Myelodysplastic Syndrome NCT02029417
833	14173	https://medical-data-models.org/14173	Eligibility Acute Myocardial Infarction NCT00669227
834	14174	https://medical-data-models.org/14174	Eligibility Asthma NCT01999907
835	14175	https://medical-data-models.org/14175	Eligibility Asthma NCT02003911
836	14176	https://medical-data-models.org/14176	Eligibility Asthma NCT02012400
837	14177	https://medical-data-models.org/14177	Eligibility Asthma NCT02017795
838	14178	https://medical-data-models.org/14178	Eligibility Allergic Asthma NCT01976208
839	14179	https://medical-data-models.org/14179	Eligibility Allergic Bronchial Asthma NCT01026506
840	14180	https://medical-data-models.org/14180	Eligibility Allergic NCT00836368
841	14181	https://medical-data-models.org/14181	Eligibility Allergic Rhinitis NCT02033252
842	14182	https://medical-data-models.org/14182	Eligibility Alport Syndrome NCT01705132
843	14183	https://medical-data-models.org/14183	Eligibility Alzheimer Disease NCT00007189
844	14184	https://medical-data-models.org/14184	Eligibility Alzheimer Disease NCT00009191
845	14185	https://medical-data-models.org/14185	Eligibility Asthma NCT00132834
846	14186	https://medical-data-models.org/14186	Eligibility Asthma NCT00140439
847	14187	https://medical-data-models.org/14187	Eligibility Asthma NCT00148408
848	14188	https://medical-data-models.org/14188	Eligibility Asthma NCT00159263
849	14189	https://medical-data-models.org/14189	Eligibility Alzheimer Disease NCT00040378
850	14190	https://medical-data-models.org/14190	Eligibility Alzheimer Disease NCT00062569
851	14191	https://medical-data-models.org/14191	Eligibility Alzheimer Disease NCT00066157
852	14192	https://medical-data-models.org/14192	Eligibility Alzheimer Disease NCT00088673
853	14193	https://medical-data-models.org/14193	Eligibility Alzheimer Disease NCT00094913
854	14194	https://medical-data-models.org/14194	Eligibility Alzheimer Disease NCT00094939
855	14195	https://medical-data-models.org/14195	Eligibility Alzheimer Disease NCT00105547
856	14196	https://medical-data-models.org/14196	Eligibility Alzheimer Disease NCT00161473
857	14197	https://medical-data-models.org/14197	Eligibility Asthma NCT02022761
858	14198	https://medical-data-models.org/14198	Eligibility Asthma NCT00163293
859	14205	https://medical-data-models.org/14205	Eligibility Asthma NCT02031640
860	14209	https://medical-data-models.org/14209	Eligibility Asthma NCT00163436
861	14210	https://medical-data-models.org/14210	Eligibility Acute Myocardial Infarction NCT00669227
862	14211	https://medical-data-models.org/14211	Eligibility Acute Myocardial Infarction NCT01175018
863	14212	https://medical-data-models.org/14212	Eligibility Acute on Chronic Hepatic Failure NCT01698723
864	14213	https://medical-data-models.org/14213	Eligibility Acute Promyelocytic Leukemia NCT00408278
865	14214	https://medical-data-models.org/14214	Eligibility Acute Promyelocytic Leukemia NCT00504764
866	14215	https://medical-data-models.org/14215	Eligibility Alcoholic Hepatitis NCT01768715
867	14216	https://medical-data-models.org/14216	Eligibility Asthma NCT02040766
868	14217	https://medical-data-models.org/14217	Eligibility Hepatitis C, Chronic NCT00122629
869	14218	https://medical-data-models.org/14218	Eligibility HER-2 Positive Metastatic Breast Cancer NCT00146042
870	14221	https://medical-data-models.org/14221	Eligibility Asthma NCT00163449
871	14222	https://medical-data-models.org/14222	Eligibility Asthma NCT00163462
872	14223	https://medical-data-models.org/14223	Eligibility Asthma NCT00163475
873	14224	https://medical-data-models.org/14224	Eligibility Asthma NCT00163527
874	14225	https://medical-data-models.org/14225	Eligibility Asthma NCT02054130
875	14226	https://medical-data-models.org/14226	Eligibility Alzheimer Disease NCT00253214
876	14227	https://medical-data-models.org/14227	Eligibility Alzheimer Disease NCT00255086
877	14228	https://medical-data-models.org/14228	Eligibility Alzheimer Disease NCT00285025
878	14229	https://medical-data-models.org/14229	Eligibility Asthma NCT02054975
879	14231	https://medical-data-models.org/14231	Eligibility Alzheimer Disease NCT00287248
880	14233	https://medical-data-models.org/14233	Eligibility Alzheimer Disease NCT00322036
881	14235	https://medical-data-models.org/14235	Eligibility Alzheimer Disease NCT00385684
882	14236	https://medical-data-models.org/14236	Eligibility Alzheimer Disease NCT00480467
883	14237	https://medical-data-models.org/14237	Eligibility Alzheimer Disease NCT00481520
884	14239	https://medical-data-models.org/14239	Eligibility Asthma NCT02061280
885	14240	https://medical-data-models.org/14240	Eligibility Asthma NCT00180011
886	14241	https://medical-data-models.org/14241	Eligibility Asthma NCT00163319
887	14242	https://medical-data-models.org/14242	Eligibility Asthma NCT00163345
888	14243	https://medical-data-models.org/14243	Eligibility Asthma NCT00181272
889	14244	https://medical-data-models.org/14244	Eligibility Asthma NCT00163358
890	14245	https://medical-data-models.org/14245	Eligibility Asthma NCT00163436
891	14246	https://medical-data-models.org/14246	Eligibility Asthma NCT00181285
892	14247	https://medical-data-models.org/14247	Eligibility Asthma NCT00163371
893	14248	https://medical-data-models.org/14248	Eligibility Asthma NCT00163423
894	14249	https://medical-data-models.org/14249	Eligibility Asthma NCT00163410
895	14250	https://medical-data-models.org/14250	Eligibility High Blood Pressure NCT00140907
896	14251	https://medical-data-models.org/14251	Eligibility Asthma NCT00187499
897	14252	https://medical-data-models.org/14252	Eligibility Asthma NCT00195117
898	14253	https://medical-data-models.org/14253	Eligibility Asthma NCT02062463
899	14254	https://medical-data-models.org/14254	Eligibility Asthma NCT00196547
900	14255	https://medical-data-models.org/14255	Eligibility Asthma NCT00200967
901	14256	https://medical-data-models.org/14256	Eligibility Asthma NCT00207740
902	14257	https://medical-data-models.org/14257	Eligibility Asthma NCT00163384
903	14258	https://medical-data-models.org/14258	Eligibility Asthma NCT00163397
904	14259	https://medical-data-models.org/14259	Eligibility Asthma NCT02065258
905	14266	https://medical-data-models.org/14266	Eligibility Asthma NCT02075255
906	14267	https://medical-data-models.org/14267	Eligibility Asthma NCT02075151
907	14269	https://medical-data-models.org/14269	Eligibility Asthma NCT02083029
908	14271	https://medical-data-models.org/14271	Eligibility Asthma NCT02086799
909	14272	https://medical-data-models.org/14272	Eligibility Asthma NCT00220753
910	14273	https://medical-data-models.org/14273	Eligibility Asthma NCT00231114
911	14274	https://medical-data-models.org/14274	Eligibility Asthma NCT00252135
912	14275	https://medical-data-models.org/14275	Eligibility Asthma NCT00264849
913	14276	https://medical-data-models.org/14276	Eligibility Asthma NCT00277446
914	14277	https://medical-data-models.org/14277	Eligibility Asthma NCT00288379
915	14278	https://medical-data-models.org/14278	Eligibility Asthma NCT00291382
916	14279	https://medical-data-models.org/14279	Eligibility Asthma NCT02087644
917	14280	https://medical-data-models.org/14280	Eligibility Asthma NCT02091648
918	14281	https://medical-data-models.org/14281	Eligibility Asthma NCT02134028
919	14284	https://medical-data-models.org/14284	Eligibility Asthma NCT00292201
920	14285	https://medical-data-models.org/14285	Eligibility Asthma NCT00305461
921	14286	https://medical-data-models.org/14286	Eligibility Asthma NCT00306163
922	14287	https://medical-data-models.org/14287	Eligibility Asthma NCT00315744
923	14288	https://medical-data-models.org/14288	Eligibility Asthma NCT00318747
924	14289	https://medical-data-models.org/14289	Eligibility Asthma NCT00320034
925	14290	https://medical-data-models.org/14290	Eligibility Asthma NCT00327808
926	14291	https://medical-data-models.org/14291	Eligibility Asthma NCT00330070
927	14292	https://medical-data-models.org/14292	Eligibility Asthma NCT00351143
928	14293	https://medical-data-models.org/14293	Eligibility Asthma NCT00353184
929	14294	https://medical-data-models.org/14294	Eligibility Asthma NCT00359073
930	14295	https://medical-data-models.org/14295	Eligibility Asthma NCT00361920
931	14296	https://medical-data-models.org/14296	Eligibility Asthma NCT00380354
932	14297	https://medical-data-models.org/14297	Eligibility Asthma NCT02170883
933	14298	https://medical-data-models.org/14298	Eligibility Asthma NCT02189616
934	14299	https://medical-data-models.org/14299	Eligibility Asthma NCT02195284
935	14302	https://medical-data-models.org/14302	Eligibility Asthma NCT02197702
936	14303	https://medical-data-models.org/14303	Eligibility Asthma NCT02210806
937	14308	https://medical-data-models.org/14308	Eligibility Asthma NCT02212483
938	14309	https://medical-data-models.org/14309	Eligibility Asthma NCT02227394
939	14312	https://medical-data-models.org/14312	Eligibility Asthma NCT02230332
940	14313	https://medical-data-models.org/14313	Eligibility Juvenile Myelomonocytic Leukemia NCT00167219
941	14314	https://medical-data-models.org/14314	Eligibility Kidney Disease NCT00001835
942	14315	https://medical-data-models.org/14315	Eligibility Kidney Diseases NCT00309218
943	14316	https://medical-data-models.org/14316	Eligibility Knee Osteoarthritis NCT01303666
944	14317	https://medical-data-models.org/14317	Eligibility Leukemia NCT00003700
945	14318	https://medical-data-models.org/14318	Eligibility Leukemia NCT00003861
946	14319	https://medical-data-models.org/14319	Eligibility Leukemia NCT00003910
947	14320	https://medical-data-models.org/14320	Eligibility Asthma NCT00382889
948	14321	https://medical-data-models.org/14321	Eligibility Asthma NCT00382889
949	14322	https://medical-data-models.org/14322	Eligibility Asthma NCT00384189
950	14323	https://medical-data-models.org/14323	Eligibility Asthma NCT00384813
951	14324	https://medical-data-models.org/14324	Eligibility Asthma NCT00385463
952	14325	https://medical-data-models.org/14325	Eligibility Asthma NCT00386737
953	14326	https://medical-data-models.org/14326	Eligibility Asthma NCT00386737
954	14327	https://medical-data-models.org/14327	Eligibility Leukemia NCT00015873
955	14329	https://medical-data-models.org/14329	Eligibility Asthma NCT02245672
956	14335	https://medical-data-models.org/14335	Eligibility Asthma NCT02251379
957	14337	https://medical-data-models.org/14337	Eligibility Asthma NCT02258308
958	14338	https://medical-data-models.org/14338	Eligibility Asthma NCT02258893
959	14340	https://medical-data-models.org/14340	Eligibility Asthma NCT00392288
960	14341	https://medical-data-models.org/14341	Eligibility Asthma NCT00393952
961	14342	https://medical-data-models.org/14342	Eligibility Asthma NCT02263794
962	14343	https://medical-data-models.org/14343	Eligibility Asthma NCT00394121
963	14344	https://medical-data-models.org/14344	Eligibility Asthma NCT00395239
964	14345	https://medical-data-models.org/14345	Eligibility Asthma NCT00398151
965	14346	https://medical-data-models.org/14346	Eligibility Asthma NCT00403637
966	14347	https://medical-data-models.org/14347	Eligibility Asthma NCT00404547
967	14348	https://medical-data-models.org/14348	Eligibility Asthma NCT00404859
968	14349	https://medical-data-models.org/14349	Eligibility Asthma NCT00411320
969	14350	https://medical-data-models.org/14350	Eligibility Asthma NCT00426634
970	14351	https://medical-data-models.org/14351	Eligibility Asthma NCT02264691
971	14352	https://medical-data-models.org/14352	Eligibility Acute Promyelocytic Leukemia NCT00670150
972	14353	https://medical-data-models.org/14353	Eligibility Acute Promyelocytic Leukemia NCT00675870
973	14354	https://medical-data-models.org/14354	Eligibility Acute Promyelocytic Leukemia NCT01226303
974	14355	https://medical-data-models.org/14355	Eligibility Acute Promyelocytic Leukemia NCT01404949
975	14356	https://medical-data-models.org/14356	Eligibility Asthma NCT00453778
976	14357	https://medical-data-models.org/14357	Eligibility Acute Schizophrenia NCT00350467
977	14358	https://medical-data-models.org/14358	Eligibility Asthma NCT00455923
978	14359	https://medical-data-models.org/14359	Eligibility Asthma NCT00455923
979	14360	https://medical-data-models.org/14360	Eligibility Asthma NCT00467740
980	14361	https://medical-data-models.org/14361	Eligibility Asthma NCT00476268
981	14362	https://medical-data-models.org/14362	Eligibility Asthma NCT02275559
982	14363	https://medical-data-models.org/14363	Eligibility Asthma NCT00482898
983	14364	https://medical-data-models.org/14364	Eligibility Asthma NCT00486343
984	14365	https://medical-data-models.org/14365	Eligibility Asthma NCT00490243
985	14366	https://medical-data-models.org/14366	Eligibility Asthma NCT02293499
986	14367	https://medical-data-models.org/14367	Eligibility Asthma NCT00500539
987	14368	https://medical-data-models.org/14368	Eligibility Asthma NCT00504062
988	14369	https://medical-data-models.org/14369	Eligibility Asthma NCT02296411
989	14370	https://medical-data-models.org/14370	Eligibility Asthma NCT02303561
990	14371	https://medical-data-models.org/14371	Eligibility Asthma NCT00512863
991	14372	https://medical-data-models.org/14372	Eligibility Asthma NCT00512863
992	14373	https://medical-data-models.org/14373	Eligibility Asthma NCT00512954
993	14374	https://medical-data-models.org/14374	Eligibility Asthma NCT00521222
994	14375	https://medical-data-models.org/14375	Eligibility Asthma NCT00526019
995	14381	https://medical-data-models.org/14381	Eligibility Asthma NCT02307669
996	14382	https://medical-data-models.org/14382	Eligibility Leukemia NCT00609739
997	14384	https://medical-data-models.org/14384	Eligibility Acute Schizophrenia NCT01668797
998	14385	https://medical-data-models.org/14385	Eligibility Acute Viral Hepatitis NCT00689546
999	14386	https://medical-data-models.org/14386	Eligibility Leukemia NCT01225874
1000	14387	https://medical-data-models.org/14387	Eligibility Acute-on-chronic Hepatitis B Liver Failure NCT01826760
1001	14389	https://medical-data-models.org/14389	Eligibility Asthma NCT00526344
1002	14390	https://medical-data-models.org/14390	Eligibility Asthma NCT00526357
1003	14391	https://medical-data-models.org/14391	Eligibility Asthma NCT00526357
1004	14392	https://medical-data-models.org/14392	Eligibility Asthma NCT00529529
1005	14393	https://medical-data-models.org/14393	Eligibility Asthma NCT00530166
1006	14395	https://medical-data-models.org/14395	Eligibility Asthma NCT00532831
1007	14396	https://medical-data-models.org/14396	Eligibility Asthma NCT02319967
1008	14399	https://medical-data-models.org/14399	Eligibility Asthma NCT00543686
1009	14400	https://medical-data-models.org/14400	Eligibility Asthma NCT00545272
1010	14401	https://medical-data-models.org/14401	Eligibility Asthma NCT00546520
1011	14402	https://medical-data-models.org/14402	Eligibility Asthma NCT00557440
1012	14403	https://medical-data-models.org/14403	Eligibility Asthma NCT00557700
1013	14404	https://medical-data-models.org/14404	Eligibility Asthma NCT00562991
1014	14405	https://medical-data-models.org/14405	Eligibility Asthma NCT00583778
1015	14406	https://medical-data-models.org/14406	Eligibility Asthma NCT00583986
1016	14407	https://medical-data-models.org/14407	Eligibility Asthma NCT00584441
1017	14408	https://medical-data-models.org/14408	Eligibility Asthma NCT02322775
1018	14412	https://medical-data-models.org/14412	Eligibility Adenoid Cystic Carcinoma NCT01586767
1019	14413	https://medical-data-models.org/14413	Eligibility Adolescent Depression NCT01170520
1020	14414	https://medical-data-models.org/14414	Eligibility Adolescent Depression NCT01857518
1021	14415	https://medical-data-models.org/14415	Eligibility Adolescents Surviving Childhood Leukemia LEA NCT01741662
1022	14416	https://medical-data-models.org/14416	Eligibility Alcoholic Hepatitis NCT01756794
1023	14418	https://medical-data-models.org/14418	Eligibility Asthma NCT00585039
1024	14419	https://medical-data-models.org/14419	Eligibility Asthma NCT00595153
1025	14420	https://medical-data-models.org/14420	Eligibility Asthma NCT00595361
1026	14421	https://medical-data-models.org/14421	Eligibility Asthma NCT00597064
1027	14422	https://medical-data-models.org/14422	Eligibility Asthma NCT02327897
1028	14423	https://medical-data-models.org/14423	Eligibility Asthma NCT00601263
1029	14424	https://medical-data-models.org/14424	Eligibility Asthma NCT02345928
1030	14426	https://medical-data-models.org/14426	Eligibility Asthma NCT02351141
1031	14427	https://medical-data-models.org/14427	Eligibility Asthma NCT02363192
1032	14428	https://medical-data-models.org/14428	Eligibility Asthma NCT02407262
1033	14431	https://medical-data-models.org/14431	Eligibility Asthma NCT02391090
1034	14432	https://medical-data-models.org/14432	Eligibility Alcoholic Hepatitis NCT01214226
1035	14433	https://medical-data-models.org/14433	Eligibility Asthma NCT02414854
1036	14434	https://medical-data-models.org/14434	Eligibility Alcoholic Hepatitis NCT00863785
1037	14435	https://medical-data-models.org/14435	Eligibility Asthma NCT02424552
1038	14438	https://medical-data-models.org/14438	Eligibility Asthma NCT02443298
1039	14448	https://medical-data-models.org/14448	Eligibility Asthma NCT02449473
1040	14451	https://medical-data-models.org/14451	Eligibility Leukemia, Lymphocytic, Chronic, B-Cell NCT00220311
1041	14453	https://medical-data-models.org/14453	Eligibility Lung Cancer NCT00193245
1042	14455	https://medical-data-models.org/14455	Eligibility Lung Neoplasms NCT00157209
1043	14457	https://medical-data-models.org/14457	Eligibility Adult Acute Lymphoblastic Leukemia in Remission NCT00039377
1044	14458	https://medical-data-models.org/14458	Eligibility Adult Acute Lymphocytic Leukemia NCT00198978
1045	14459	https://medical-data-models.org/14459	Eligibility Adult Acute Lymphocytic Leukemia NCT00199004
1046	14460	https://medical-data-models.org/14460	Eligibility Adult Acute Lymphocytic Leukemia NCT00199108
1047	14461	https://medical-data-models.org/14461	Eligibility Asthma NCT02450461
1048	14462	https://medical-data-models.org/14462	Eligibility Asthma NCT02458482
1049	14463	https://medical-data-models.org/14463	Eligibility Asthma NCT02464995
1050	14464	https://medical-data-models.org/14464	Eligibility Asthma NCT02494076
1051	14465	https://medical-data-models.org/14465	Eligibility Asthma NCT02496468
1052	14466	https://medical-data-models.org/14466	Eligibility Asthma NCT02499887
1053	14467	https://medical-data-models.org/14467	Eligibility Lymphoma NCT00003963
1054	14468	https://medical-data-models.org/14468	Eligibility Lymphoma NCT01939730
1055	14469	https://medical-data-models.org/14469	Eligibility Lymphoma, Large-Cell, Diffuse NCT00169130
1056	14470	https://medical-data-models.org/14470	Eligibility Alzheimer Disease NCT00486044
1057	14471	https://medical-data-models.org/14471	Eligibility Alzheimer Disease NCT00500500
1058	14472	https://medical-data-models.org/14472	Eligibility Alzheimer Disease NCT00506415
1059	14473	https://medical-data-models.org/14473	Eligibility Alzheimer Disease NCT00548145
1060	14474	https://medical-data-models.org/14474	Eligibility Alzheimer Disease NCT00556660
1061	14475	https://medical-data-models.org/14475	Eligibility Alzheimer Disease NCT00568776
1062	14476	https://medical-data-models.org/14476	Eligibility Alzheimer' Disease NCT00627848
1063	14477	https://medical-data-models.org/14477	Eligibility Alzheimer Disease NCT00677885
1064	14478	https://medical-data-models.org/14478	Eligibility Alzheimer Disease NCT00765115
1065	14479	https://medical-data-models.org/14479	Eligibility Alzheimer Disease NCT00880555
1066	14480	https://medical-data-models.org/14480	Eligibility Alzheimer Disease NCT00884507
1067	14481	https://medical-data-models.org/14481	Eligibility Alzheimer Disease NCT00895895
1068	14482	https://medical-data-models.org/14482	Eligibility Asthma NCT00604851
1069	14483	https://medical-data-models.org/14483	Eligibility Asthma NCT00620334
1070	14484	https://medical-data-models.org/14484	Eligibility Asthma NCT00628758
1071	14485	https://medical-data-models.org/14485	Eligibility Asthma NCT00634036
1072	14489	https://medical-data-models.org/14489	Eligibility Asthma NCT00634517
1073	14490	https://medical-data-models.org/14490	Eligibility Asthma NCT00639691
1074	14491	https://medical-data-models.org/14491	Eligibility Asthma NCT00649025
1075	14492	https://medical-data-models.org/14492	Eligibility Asthma NCT00657774
1076	14493	https://medical-data-models.org/14493	Eligibility Asthma NCT00658749
1077	14494	https://medical-data-models.org/14494	Eligibility Asthma NCT00661973
1078	14495	https://medical-data-models.org/14495	Eligibility Asthma NCT00662051
1079	14496	https://medical-data-models.org/14496	Eligibility Asthma NCT02491684
1080	14497	https://medical-data-models.org/14497	Eligibility Asthma NCT02264691
1081	14498	https://medical-data-models.org/14498	Eligibility Adult Acute Megakaryoblastic Leukemia (M7) NCT00112853
1082	14500	https://medical-data-models.org/14500	Eligibility Asthma NCT00670267
1083	14501	https://medical-data-models.org/14501	Eligibility Asthma NCT00672529
1084	14502	https://medical-data-models.org/14502	Eligibility Asthma NCT00675285
1085	14503	https://medical-data-models.org/14503	Eligibility Asthma NCT00675649
1086	14505	https://medical-data-models.org/14505	Eligibility Asthma NCT00676468
1087	14507	https://medical-data-models.org/14507	Eligibility Asthma NCT02491970
1088	14510	https://medical-data-models.org/14510	Eligibility Asthma NCT02501824
1089	14511	https://medical-data-models.org/14511	Eligibility Asthma NCT02509130
1090	14514	https://medical-data-models.org/14514	Eligibility Asthma, Bronchial NCT00213252
1091	14516	https://medical-data-models.org/14516	Eligibility Asthma NCT00676572
1092	14517	https://medical-data-models.org/14517	Eligibility Asthma NCT00682669
1093	14518	https://medical-data-models.org/14518	Eligibility Asthma NCT00691873
1094	14519	https://medical-data-models.org/14519	Eligibility Asthma NCT00695604
1095	14520	https://medical-data-models.org/14520	Eligibility Asthma NCT00700726
1096	14521	https://medical-data-models.org/14521	Eligibility Asthma NCT00708227
1097	14522	https://medical-data-models.org/14522	Eligibility Asthma NCT00712205
1098	14523	https://medical-data-models.org/14523	Eligibility Asthma NCT00731575
1099	14527	https://medical-data-models.org/14527	Eligibility Asthma, Bronchial NCT00385593
1100	14531	https://medical-data-models.org/14531	Eligibility Metastatic Breast Cancer NCT00148070
1101	14533	https://medical-data-models.org/14533	Eligibility Multiple Myeloma NCT00222053
1102	14534	https://medical-data-models.org/14534	Eligibility Asthma, Bronchial NCT00644462
1103	14536	https://medical-data-models.org/14536	Eligibility Multiple Myeloma NCT00702247
1104	14537	https://medical-data-models.org/14537	Eligibility Multiple Sclerosis NCT00006060
1105	14538	https://medical-data-models.org/14538	Eligibility Multiple Sclerosis NCT00062972
1106	14539	https://medical-data-models.org/14539	Eligibility Multiple Sclerosis NCT00473213
1107	14541	https://medical-data-models.org/14541	Eligibility Asthma NCT00733317
1108	14542	https://medical-data-models.org/14542	Eligibility Asthma NCT00733473
1109	14543	https://medical-data-models.org/14543	Eligibility Asthma NCT00741208
1110	14544	https://medical-data-models.org/14544	Eligibility Asthma NCT00746330
1111	14545	https://medical-data-models.org/14545	Eligibility Asthma NCT00766090
1112	14546	https://medical-data-models.org/14546	Eligibility Asthma, NCT01274507
1113	14548	https://medical-data-models.org/14548	Eligibility Asthmatic NCT01738087
1114	14553	https://medical-data-models.org/14553	Eligibility Asymmetric Parkinson's Disease NCT01367782
1115	14560	https://medical-data-models.org/14560	Eligibility Asymptomatic Multiple Myeloma NCT01884688
1116	14561	https://medical-data-models.org/14561	Eligibility Atherosclerotic Coronary Artery Disease NCT01202058
1117	14562	https://medical-data-models.org/14562	Eligibility Atopic Asthma NCT00644514
1118	14564	https://medical-data-models.org/14564	Eligibility Atopic Dermatitis NCT01234909
1119	14565	https://medical-data-models.org/14565	Eligibility Adult Acute Megakaryoblastic Leukemia (M7) NCT01031368
1120	14566	https://medical-data-models.org/14566	Eligibility Adult Acute Megakaryoblastic Leukemia (M7) NCT01835288
1121	14567	https://medical-data-models.org/14567	Eligibility Adult Acute Megakaryoblastic Leukemia (M7) NCT01904643
1122	14568	https://medical-data-models.org/14568	Eligibility Adult Acute Megakaryoblastic Leukemia (M7) NCT02144675
1123	14569	https://medical-data-models.org/14569	Eligibility Adult Acute Megakaryoblastic Leukemia NCT01361464
1124	14570	https://medical-data-models.org/14570	Eligibility Adult Acute Myeloid Leukemia in Remission NCT01519596
1125	14571	https://medical-data-models.org/14571	Eligibility Adult Acute Myeloid Leukemia With 11q23 (MLL) Abnormalities NCT01083706
1126	14572	https://medical-data-models.org/14572	Eligibility Adult Acute Myeloid Leukemia With 11q23 (MLL) Abnormalities NCT01869803
1127	14580	https://medical-data-models.org/14580	Eligibility Atrial Fibrillation (Prevention of Stroke) NCT02485873
1128	14581	https://medical-data-models.org/14581	Eligibility Atrial Fibrillation NCT00032591
1129	14587	https://medical-data-models.org/14587	Eligibility Atrial Fibrillation NCT00111488
1130	14588	https://medical-data-models.org/14588	Eligibility Atrial Fibrillation NCT00126022
1131	14589	https://medical-data-models.org/14589	Eligibility Adult Acute Promyelocytic Leukemia With t(15;17)(q22;q12); PML-RARA NCT02339740
1132	14590	https://medical-data-models.org/14590	Eligibility Adult Hepatocellular Carcinoma NCT02072486
1133	14592	https://medical-data-models.org/14592	Eligibility Adult Hepatocellular Carcinoma NCT02379377
1134	14593	https://medical-data-models.org/14593	Eligibility Adult Primary Hepatocellular Carcinoma NCT02072356
1135	14594	https://medical-data-models.org/14594	Eligibility Adult Survivors of Childhood Leukemia NCT02244411
1136	14595	https://medical-data-models.org/14595	Eligibility Adult T Acute Lymphoblastic Leukemia NCT00408005
1137	14597	https://medical-data-models.org/14597	Eligibility Uterine Fibroids NCT00067249
1138	14598	https://medical-data-models.org/14598	Eligibility Advanced Breast Cancer NCT02499146
1139	14599	https://medical-data-models.org/14599	Eligibility Advanced Renal Cell Carcinoma NCT00494091
1140	14600	https://medical-data-models.org/14600	Eligibility Multiple Sclerosis NCT00915460
1141	14601	https://medical-data-models.org/14601	Eligibility Nasopharyngeal Neoplasms NCT00563862
1142	14602	https://medical-data-models.org/14602	Eligibility Atrial Fibrillation NCT00126061
1143	14603	https://medical-data-models.org/14603	Eligibility Nasopharyngeal Neoplasms NCT00563927
1144	14604	https://medical-data-models.org/14604	Eligibility Atrial Fibrillation NCT00126074
1145	14605	https://medical-data-models.org/14605	Eligibility Atopy NCT00295737
1146	14606	https://medical-data-models.org/14606	Eligibility Non Small Cell Lung Cancer NCT00212043
1147	14607	https://medical-data-models.org/14607	Eligibility Non-Hodgkin's Lymphoma NCT00133302
1148	14608	https://medical-data-models.org/14608	Eligibility Non-small Cell Lung Cancer NCT00246181
1149	14609	https://medical-data-models.org/14609	Eligibility Non-Small-Cell Lung Cancer NCT00913705
1150	14610	https://medical-data-models.org/14610	Eligibility Obesity NCT00231660
1151	14611	https://medical-data-models.org/14611	Eligibility Oral Cavity NCT00201279
1152	14612	https://medical-data-models.org/14612	Eligibility Osteoarthritis of the Knee NCT00568295
1153	14613	https://medical-data-models.org/14613	Eligibility Osteoarthritis, Knee NCT00144820
1154	14614	https://medical-data-models.org/14614	Eligibility Parkinson Disease NCT00200512
1155	14615	https://medical-data-models.org/14615	Eligibility Parkinson Disease NCT00200512
1156	14616	https://medical-data-models.org/14616	Eligibility Parkinson's Disease NCT00053625
1157	14617	https://medical-data-models.org/14617	Eligibility Prostate Cancer NCT00005947
1158	14618	https://medical-data-models.org/14618	Eligibility Prostate Cancer NCT00193193
1159	14621	https://medical-data-models.org/14621	Eligibility Schizophrenia NCT00159133
1160	14626	https://medical-data-models.org/14626	Eligibility Advanced Breast Cancer NCT00387907
1161	14627	https://medical-data-models.org/14627	Eligibility Advanced Breast Cancer NCT01927081
1162	14628	https://medical-data-models.org/14628	Eligibility Advanced Solid Malignancies NCT01588548
1163	14629	https://medical-data-models.org/14629	Eligibility Advanced Non Small Cell Lung Cancer NCT00072631
1164	14630	https://medical-data-models.org/14630	Eligibility Advanced EGFRm (Del 19 or L858R +/- T790M) NSCLC NCT02297425
1165	14634	https://medical-data-models.org/14634	Eligibility Atrial Fibrillation NCT02071680
1166	14635	https://medical-data-models.org/14635	Eligibility Atrial Fibrillation NCT02168829
1167	14637	https://medical-data-models.org/14637	Eligibility Atrial Fibrillation NCT02251509
1168	14638	https://medical-data-models.org/14638	Eligibility Atrial Fibrillation NCT02271152
1169	14647	https://medical-data-models.org/14647	Eligibility Atrial Fibrillation NCT02347111
1170	14649	https://medical-data-models.org/14649	Eligibility Atrial Fibrillation NCT02273700
1171	14650	https://medical-data-models.org/14650	Eligibility Atrial Fibrillation NCT02364401
1172	14651	https://medical-data-models.org/14651	Eligibility Atrial Fibrillation NCT02421900
1173	14652	https://medical-data-models.org/14652	Eligibility Prostate Cancer NCT00223171
1174	14653	https://medical-data-models.org/14653	Eligibility Prostate Cancer NCT00841113
1175	14654	https://medical-data-models.org/14654	Eligibility Relapsing Remitting Multiple Sclerosis NCT00534261
1176	14655	https://medical-data-models.org/14655	Eligibility Relapsing-Remitting Multiple Sclerosis NCT00219908
1177	14657	https://medical-data-models.org/14657	Eligibility Rheumatoid Arthritis NCT00195702
1178	14663	https://medical-data-models.org/14663	Eligibility Bone Metastases NCT02226276
1179	14665	https://medical-data-models.org/14665	Eligibility Breast Cancer NCT02204462
1180	14666	https://medical-data-models.org/14666	Eligibility Breast Cancer NCT02236806
1181	14687	https://medical-data-models.org/14687	Eligibility Breast Cancer NCT02240472
1182	14763	https://medical-data-models.org/14763	Eligibility Breast Cancer NCT02269696
1183	14764	https://medical-data-models.org/14764	Eligibility Atrial Fibrillation NCT02426944
1184	14765	https://medical-data-models.org/14765	Eligibility Atopic Asthma NCT01049178
1185	14769	https://medical-data-models.org/14769	Eligibility Breast Cancer NCT02269813
1186	14772	https://medical-data-models.org/14772	Eligibility Breast Cancer NCT02276443
1187	14776	https://medical-data-models.org/14776	Eligibility Breast Cancer NCT02282345
1188	14778	https://medical-data-models.org/14778	Eligibility Advanced Non-small Cell Lung Cancer NCT00708812
1189	14779	https://medical-data-models.org/14779	Eligibility Advanced Breast Cancer NCT00793546
1190	14780	https://medical-data-models.org/14780	Eligibility Advanced Solid Tumors NCT00520637
1191	14781	https://medical-data-models.org/14781	Eligibility Advanced Urothelial Carcinoma NCT01487915
1192	14782	https://medical-data-models.org/14782	Eligibility Advanced Hepatocellular Carcinoma (HCC) NCT02509169
1193	14783	https://medical-data-models.org/14783	Eligibility Advanced Prostate Cancer NCT02420977
1194	14786	https://medical-data-models.org/14786	Eligibility Breast Cancer NCT02301988
1195	14787	https://medical-data-models.org/14787	Eligibility Breast Cancer NCT02306265
1196	14788	https://medical-data-models.org/14788	Eligibility Breast Cancer NCT02311543
1197	14790	https://medical-data-models.org/14790	Eligibility Breast Cancer NCT02316509
1198	14794	https://medical-data-models.org/14794	Eligibility Breast Cancer NCT02333890
1199	14795	https://medical-data-models.org/14795	Eligibility Breast Cancer NCT02336737
1200	14796	https://medical-data-models.org/14796	Eligibility Advanced Solid Malignancies NCT02260661
1201	14797	https://medical-data-models.org/14797	Eligibility Breast Cancer NCT00388115
1202	14798	https://medical-data-models.org/14798	Eligibility Advanced Breast Cancer NCT00754325
1203	14799	https://medical-data-models.org/14799	Eligibility Agitation NCT01584440
1204	14800	https://medical-data-models.org/14800	Eligibility Advanced Colorectal Cancer NCT00286000
1205	14801	https://medical-data-models.org/14801	Eligibility Breast Cancer NCT00770055
1206	14802	https://medical-data-models.org/14802	Eligibility Advanced Non Small Cell Lung Cancer NCT01631136
1207	14803	https://medical-data-models.org/14803	Eligibility Breast Cancer NCT00813878
1208	14804	https://medical-data-models.org/14804	Eligibility Breast Cancer NCT02324205
1209	14805	https://medical-data-models.org/14805	Eligibility Breast Cancer NCT02338531
1210	14810	https://medical-data-models.org/14810	Eligibility Breast Cancer NCT02340858
1211	14812	https://medical-data-models.org/14812	Eligibility Breast Cancer NCT02341911
1212	14814	https://medical-data-models.org/14814	Eligibility Breast Cancer NCT02426489
1213	14816	https://medical-data-models.org/14816	Eligibility Advanced Malignancy NCT01723020
1214	14817	https://medical-data-models.org/14817	Eligibility Advanced Breast Cancer NCT00915369
1215	14820	https://medical-data-models.org/14820	Eligibility Advanced Refractory Left Ventricular Heart Failure NCT02170363
1216	14821	https://medical-data-models.org/14821	Eligibility Advanced or Metastatic Breast Cancer, NCT01625286
1217	14822	https://medical-data-models.org/14822	Eligibility Aggressive Lymphoma NCT01562977
1218	14823	https://medical-data-models.org/14823	Eligibility Advanced Metastatic Breast Cancer NCT01597388
1219	14824	https://medical-data-models.org/14824	Eligibility Advanced Hepatocellular Carcinoma NCT00517920
1220	14825	https://medical-data-models.org/14825	Eligibility Alcoholic Hepatitis NCT00200746
1221	14826	https://medical-data-models.org/14826	Eligibility Breast Cancer NCT02448576
1222	14828	https://medical-data-models.org/14828	Eligibility Breast Neoplasms NCT00036270
1223	14829	https://medical-data-models.org/14829	Eligibility Breast Neoplasms NCT00037609
1224	14830	https://medical-data-models.org/14830	Eligibility Breast Neoplasms NCT00039793
1225	14831	https://medical-data-models.org/14831	Eligibility Breast Neoplasms NCT00046514
1226	14832	https://medical-data-models.org/14832	Eligibility Breast Neoplasms NCT00046527
1227	14833	https://medical-data-models.org/14833	Eligibility Breast Neoplasms NCT00179348
1228	14834	https://medical-data-models.org/14834	Eligibility Chronic Lymphocytic Leukemia NCT00931645
1229	14835	https://medical-data-models.org/14835	Eligibility Chronic Lymphocytic Leukemia NCT01423032
1230	14836	https://medical-data-models.org/14836	Eligibility Chronic Myeloproliferative Disorders NCT00069992
1231	14837	https://medical-data-models.org/14837	Eligibility Colorectal Cancer NCT01212718
1232	14838	https://medical-data-models.org/14838	Eligibility Colorectal Carcinoma NCT00176774
1233	14842	https://medical-data-models.org/14842	Eligibility Agitation in Alzheimer's Disease NCT02446132
1234	14844	https://medical-data-models.org/14844	Eligibility Advanced or Refractory Leukemia NCT00676728
1235	14845	https://medical-data-models.org/14845	Eligibility Advanced Parkinson's Disease NCT02082249
1236	14846	https://medical-data-models.org/14846	Eligibility Agitation in Patients With Dementia of the Alzheimer's Type NCT02442765
1237	14847	https://medical-data-models.org/14847	Eligibility Agitation in Patients With Dementia of the Alzheimer's Type NCT02442778
1238	14848	https://medical-data-models.org/14848	Eligibility Advanced Adult Hepatocellular Carcinoma NCT01839604
1239	14852	https://medical-data-models.org/14852	Eligibility Alzheimer Disease NCT00908492
1240	14853	https://medical-data-models.org/14853	Eligibility Alzheimer Disease NCT00912886
1241	14855	https://medical-data-models.org/14855	Eligibility Alzheimer Disease NCT00979316
1242	14858	https://medical-data-models.org/14858	Eligibility Breast Cancer NCT02476786
1243	14860	https://medical-data-models.org/14860	Eligibility Breast Carcinoma NCT02352779
1244	14861	https://medical-data-models.org/14861	Eligibility Breast Neoplasm NCT02370082
1245	14862	https://medical-data-models.org/14862	Eligibility Breast Neoplasm NCT00194753
1246	14871	https://medical-data-models.org/14871	Eligibility Breast Neoplasms NCT01801878
1247	14872	https://medical-data-models.org/14872	Eligibility Breast Neoplasms NCT02229084
1248	14873	https://medical-data-models.org/14873	Eligibility Breast Neoplasms NCT02239315
1249	14876	https://medical-data-models.org/14876	Eligibility Breast Neoplasms NCT02258451
1250	14879	https://medical-data-models.org/14879	Eligibility Breast Neoplasms NCT02258464
1251	14880	https://medical-data-models.org/14880	Eligibility Breast Neoplasms NCT02271828
1252	14881	https://medical-data-models.org/14881	Eligibility Breast Neoplasms NCT02297438
1253	14882	https://medical-data-models.org/14882	Eligibility Breast Neoplasms NCT02338804
1254	14888	https://medical-data-models.org/14888	Eligibility Breast Neoplasms NCT02364492
1255	14890	https://medical-data-models.org/14890	Eligibility Cancer of the Breast NCT02302196
1256	14892	https://medical-data-models.org/14892	Eligibility Carcinoma, Basal Cell NCT02285790
1257	14893	https://medical-data-models.org/14893	Eligibility Carcinoma, Hepatocellular NCT02192671
1258	14894	https://medical-data-models.org/14894	Eligibility Carcinoma, Hepatocellular NCT02308319
1259	14904	https://medical-data-models.org/14904	Eligibility Cancer of Breast NCT02375048
1260	14905	https://medical-data-models.org/14905	Eligibility Carcinoma, Non-Small-Cell Lung NCT02272413
1261	14906	https://medical-data-models.org/14906	Eligibility Carcinoma, Squamous Cell NCT02269020
1262	14907	https://medical-data-models.org/14907	Eligibility Cardiovascular Disease NCT02379403
1263	14908	https://medical-data-models.org/14908	Eligibility Cardiovascular Disease NCT02422745
1264	14910	https://medical-data-models.org/14910	Eligibility Chronic Heart Failure NCT02322034
1265	14911	https://medical-data-models.org/14911	Eligibility Chronic Hepatitis C NCT02250807
1266	14912	https://medical-data-models.org/14912	Eligibility Chronic Kidney Disease NCT02258074
1267	14913	https://medical-data-models.org/14913	Eligibility Chronic Kidney Disease NCT02266823
1268	14914	https://medical-data-models.org/14914	Eligibility Chronic Kidney Disease NCT02342639
1269	14915	https://medical-data-models.org/14915	Eligibility Chronic Kidney Disease NCT02351349
1270	14916	https://medical-data-models.org/14916	Eligibility Chronic Kidney Disease NCT02364648
1271	14917	https://medical-data-models.org/14917	Eligibility Chronic Kidney Disease NCT02427594
1272	14918	https://medical-data-models.org/14918	Eligibility Chronic Kidney Diseases NCT02370069
1273	14919	https://medical-data-models.org/14919	Eligibility Chronic Lymphocytic Leukaemia (CLL) NCT02273856
1274	14934	https://medical-data-models.org/14934	Eligibility Chronic Lymphocytic Leukemia NCT02144623
1275	14937	https://medical-data-models.org/14937	Eligibility Chronic Lymphocytic Leukemia NCT02315768
1276	14944	https://medical-data-models.org/14944	Eligibility Chronic Myeloid Leukemia NCT02317159
1277	14952	https://medical-data-models.org/14952	Eligibility Chronic Schizophrenia NCT02298985
1278	14953	https://medical-data-models.org/14953	Eligibility Cirrhosis NCT02389127
1279	14955	https://medical-data-models.org/14955	Eligibility Advanced Solid Tumors NCT01327612
1280	14956	https://medical-data-models.org/14956	Eligibility Advanced Breast Cancer NCT00717951
1281	14957	https://medical-data-models.org/14957	Eligibility Advanced Solid Tumors NCT01520389
1282	14958	https://medical-data-models.org/14958	Eligibility Advanced Castrate-resistant Prostate Cancer (CRPC); NCT01884285
1283	14959	https://medical-data-models.org/14959	Eligibility Advanced Cancers NCT01444716
1284	14960	https://medical-data-models.org/14960	Eligibility Advanced Non-Small Cell Lung Cancer NCT00528281
1285	14969	https://medical-data-models.org/14969	Eligibility Colorectal Cancer NCT02280694
1286	14973	https://medical-data-models.org/14973	Eligibility Congestive Heart Failure NCT02346097
1287	14985	https://medical-data-models.org/14985	Eligibility Coronary Artery Disease NCT02284750
1288	14995	https://medical-data-models.org/14995	Eligibility Coronary Artery Disease NCT02379923
1289	14996	https://medical-data-models.org/14996	Eligibility Coronary Disease NCT02409446
1290	15008	https://medical-data-models.org/15008	Eligibility Colorectal Neoplasms NCT00506168
1291	15023	https://medical-data-models.org/15023	Eligibility Coronary Artery Disease NCT00232765
1292	15032	https://medical-data-models.org/15032	Eligibility Coronary Disease NCT02513004
1293	15033	https://medical-data-models.org/15033	Eligibility Cutaneous T-Cell Lymphoma NCT02448381
1294	15034	https://medical-data-models.org/15034	Eligibility Coronary Artery Disease NCT00381420
1295	15035	https://medical-data-models.org/15035	Eligibility Coronary Artery Disease NCT00234455
1296	15037	https://medical-data-models.org/15037	Eligibility Depression NCT02057042
1297	15038	https://medical-data-models.org/15038	Eligibility Coronary Artery Stenosis NCT00375063
1298	15039	https://medical-data-models.org/15039	Eligibility Coronary Disease NCT00014040
1299	15042	https://medical-data-models.org/15042	Eligibility Depression NCT02133898
1300	15043	https://medical-data-models.org/15043	Eligibility Depression NCT02276807
1301	15044	https://medical-data-models.org/15044	Eligibility Depression NCT02286440
1302	15045	https://medical-data-models.org/15045	Eligibility Depression NCT02312583
1303	15056	https://medical-data-models.org/15056	Eligibility Depression NCT02315781
1304	15057	https://medical-data-models.org/15057	Eligibility Depression NCT02358343
1305	15058	https://medical-data-models.org/15058	Eligibility Depression NCT02448433
1306	15059	https://medical-data-models.org/15059	Eligibility Coronary Disease NCT00123539
1307	15068	https://medical-data-models.org/15068	Eligibility Depressive Disorder NCT02346539
1308	15069	https://medical-data-models.org/15069	Eligibility Depressive Disorder, Major NCT02410616
1309	15070	https://medical-data-models.org/15070	Eligibility Dermatitis, Atopic NCT02343783
1310	15071	https://medical-data-models.org/15071	Eligibility Dementia NCT00236574
1311	15072	https://medical-data-models.org/15072	Eligibility Dementia NCT00236431
1312	15074	https://medical-data-models.org/15074	Eligibility Diabetes Mellitus NCT02240381
1313	15075	https://medical-data-models.org/15075	Eligibility Diabetes Mellitus NCT02302443
1314	15076	https://medical-data-models.org/15076	Eligibility Diabetes Mellitus Type 2 NCT02372955
1315	15109	https://medical-data-models.org/15109	Eligibility Depression NCT00745017
1316	15110	https://medical-data-models.org/15110	Eligibility Depression NCT00711568
1317	15114	https://medical-data-models.org/15114	Eligibility Diabetes Mellitus, Type 2 NCT00118950
1318	15117	https://medical-data-models.org/15117	Eligibility Diabetes NCT01508949
1319	15122	https://medical-data-models.org/15122	Eligibility Diabetes Mellitus, Type 1 NCT02411578
1320	15123	https://medical-data-models.org/15123	Eligibility Diabetes Mellitus, Type 2 NCT02256332
1321	15125	https://medical-data-models.org/15125	Eligibility Diabetes Mellitus, Type 2 NCT02266576
1322	15127	https://medical-data-models.org/15127	Eligibility Diabetes Mellitus, Type 2 NCT02342834
1323	15128	https://medical-data-models.org/15128	Eligibility Diabetes NCT02215408
1324	15129	https://medical-data-models.org/15129	Eligibility Diabetes NCT02246959
1325	15130	https://medical-data-models.org/15130	Eligibility Dipeptidyl-Peptidase 4 Inhibitors NCT02330406
1326	15133	https://medical-data-models.org/15133	Eligibility Early Stage Breast Cancer NCT02335671
1327	15138	https://medical-data-models.org/15138	Eligibility EBV-positive Nasopharyngeal Carcinoma NCT02065362
1328	15139	https://medical-data-models.org/15139	Eligibility Electrical Cardioversion of Atrial Fibrillation NCT02378155
1329	15141	https://medical-data-models.org/15141	Eligibility End Stage Renal Disease NCT02358967
1330	15146	https://medical-data-models.org/15146	Eligibility End-stage Renal Disease NCT02259413
1331	15148	https://medical-data-models.org/15148	Eligibility End-stage Renal Disease NCT02361268
1332	15151	https://medical-data-models.org/15151	Eligibility Erosive Hand Osteoarthritis NCT02370771
1333	15152	https://medical-data-models.org/15152	Eligibility Esophageal Squamous Cell Carcinoma NCT02325986
1334	15153	https://medical-data-models.org/15153	Eligibility Essential Hypertension NCT02214498
1335	15155	https://medical-data-models.org/15155	Eligibility Estrogen Receptor Positive Breast Cancer NCT02238808
1336	15156	https://medical-data-models.org/15156	Eligibility Fallopian Tube Carcinoma NCT02315469
1337	15162	https://medical-data-models.org/15162	Eligibility Gastro-entero-pancreatic Carcinoma NCT02409849
1338	15163	https://medical-data-models.org/15163	Eligibility Early Stage Breast Cancer NCT02364960
1339	15164	https://medical-data-models.org/15164	Eligibility Gestational Diabetes Mellitus NCT02368600
1340	15170	https://medical-data-models.org/15170	Eligibility Head and Neck Squamous Cell Carcinoma NCT02365662
1341	15171	https://medical-data-models.org/15171	Eligibility Healthy NCT02343471
1342	15173	https://medical-data-models.org/15173	Eligibility Healthy Volunteers NCT02323217
1343	15185	https://medical-data-models.org/15185	Eligibility Heart Failure (NYHA Class III and Ambulatory IV) NCT02374801
1344	15186	https://medical-data-models.org/15186	Eligibility Heart Failure NCT02279888
1345	15192	https://medical-data-models.org/15192	Eligibility Heart Failure NCT02305095
1346	15193	https://medical-data-models.org/15193	Eligibility Heart Failure NCT02312427
1347	15194	https://medical-data-models.org/15194	Eligibility Heart Failure NCT02340364
1348	15195	https://medical-data-models.org/15195	Eligibility Heart Failure NCT02340546
1349	15196	https://medical-data-models.org/15196	Eligibility Heart Failure NCT02343523
1350	15197	https://medical-data-models.org/15197	Eligibility Heart Failure NCT02344199
1351	15200	https://medical-data-models.org/15200	Eligibility Heart Failure NCT02344342
1352	15201	https://medical-data-models.org/15201	Eligibility Heart Failure NCT02344420
1353	15216	https://medical-data-models.org/15216	Eligibility Heart Failure NCT02358525
1354	15221	https://medical-data-models.org/15221	Eligibility Heart Failure NCT02359227
1355	15228	https://medical-data-models.org/15228	Eligibility Heart Failure NCT02371642
1356	15229	https://medical-data-models.org/15229	Eligibility Heart Failure With Reactive Pulmonary Hypertension NCT02304705
1357	15233	https://medical-data-models.org/15233	Eligibility Hepatic Carcinoma NCT02332551
1358	15240	https://medical-data-models.org/15240	Eligibility Hepatic Carcinoma NCT02352935
1359	15243	https://medical-data-models.org/15243	Eligibility Hepatitis B Infection NCT02304315
1360	15244	https://medical-data-models.org/15244	Eligibility Hepatitis B, Chronic NCT02327676
1361	15247	https://medical-data-models.org/15247	Eligibility Diabetic Neuropathies NCT00231673
1362	15250	https://medical-data-models.org/15250	Eligibility HIV Infections NCT00227500
1363	15251	https://medical-data-models.org/15251	Eligibility Juvenile Rheumatoid Arthritis NCT00078806
1364	15252	https://medical-data-models.org/15252	Eligibility Lymphoma NCT00031902
1365	15253	https://medical-data-models.org/15253	Eligibility Lymphoma NCT00032149
1366	15254	https://medical-data-models.org/15254	Eligibility Obesity NCT00231530
1367	15255	https://medical-data-models.org/15255	Eligibility Obesity NCT00231634
1368	15264	https://medical-data-models.org/15264	Eligibility Hepatitis B, Chronic NCT02327702
1369	15267	https://medical-data-models.org/15267	Eligibility Hepatitis C NCT02358044
1370	15269	https://medical-data-models.org/15269	Eligibility Hepatitis C Virus NCT02349048
1371	15273	https://medical-data-models.org/15273	Eligibility Hepatitis C, Chronic NCT02268864
1372	15274	https://medical-data-models.org/15274	Eligibility Postmenopausal Women With Advanced Breast Cancer NCT00237211
1373	15275	https://medical-data-models.org/15275	Eligibility Prostatic Neoplasms NCT00188513
1374	15276	https://medical-data-models.org/15276	Eligibility Hepatocellular Carcinoma NCT02232490
1375	15277	https://medical-data-models.org/15277	Eligibility Diabetes NCT01620424
1376	15283	https://medical-data-models.org/15283	Eligibility Diabetes NCT01697657
1377	15284	https://medical-data-models.org/15284	Eligibility Esophageal Carcinoma NCT00176800
1378	15285	https://medical-data-models.org/15285	Eligibility Hypertension NCT00207194
1379	15286	https://medical-data-models.org/15286	Eligibility Larynx Carcinoma NCT00147732
1380	15287	https://medical-data-models.org/15287	Eligibility Hormone Receptor Positive, HER2-negative, Advanced Breast Cancer NCT02333370
1381	15288	https://medical-data-models.org/15288	Eligibility Hypertension NCT02133885
1382	15289	https://medical-data-models.org/15289	Eligibility Hypertension NCT02283697
1383	15290	https://medical-data-models.org/15290	Eligibility Hypertension NCT02357017
1384	15292	https://medical-data-models.org/15292	Eligibility Hypertension NCT02362893
1385	15293	https://medical-data-models.org/15293	Eligibility Hypertension NCT02364310
1386	15295	https://medical-data-models.org/15295	Eligibility Hypertension NCT02377960
1387	15296	https://medical-data-models.org/15296	Eligibility Lymphoma, Non-Hodgkin's NCT00143871
1388	15297	https://medical-data-models.org/15297	Eligibility Idiopathic Parkinson's Disease NCT02242487
1389	15299	https://medical-data-models.org/15299	Eligibility Major Depression NCT00177996
1390	15300	https://medical-data-models.org/15300	Eligibility Metastatic Colorectal Cancer NCT01219920
1391	15301	https://medical-data-models.org/15301	Eligibility Multiple Sclerosis NCT01487096
1392	15302	https://medical-data-models.org/15302	Eligibility Non-Small-Cell Lung Cancer NCT00049998
1393	15303	https://medical-data-models.org/15303	Eligibility Obesity NCT00236665
1394	15304	https://medical-data-models.org/15304	Eligibility Primary Central Nervous System Lymphoma NCT00193973
1395	15305	https://medical-data-models.org/15305	Eligibility Diabetes NCT01511198
1396	15321	https://medical-data-models.org/15321	Eligibility Idiopathic Parkinson's Disease NCT02306863
1397	15324	https://medical-data-models.org/15324	Eligibility Idiopathic Parkinson's Disease NCT02339064
1398	15326	https://medical-data-models.org/15326	Eligibility Inflammation Plaque, Atherosclerotic NCT02378064
1399	15327	https://medical-data-models.org/15327	Eligibility Insomnia NCT02290496
1400	15333	https://medical-data-models.org/15333	Eligibility Kidney Disease NCT02369354
1401	15340	https://medical-data-models.org/15340	Eligibility Knee Osteoarthritis NCT02352636
1402	15344	https://medical-data-models.org/15344	Eligibility Knee Osteoarthritis NCT02373631
1403	15355	https://medical-data-models.org/15355	Eligibility Multiple Sclerosis, Relapsing-Remitting NCT02419378
1404	15369	https://medical-data-models.org/15369	Eligibility Diabetes NCT01511185
1405	15377	https://medical-data-models.org/15377	Eligibility Left Ventricular Hypertrophy NCT02226510
1406	15378	https://medical-data-models.org/15378	Eligibility Leukemia NCT02257138
1407	15379	https://medical-data-models.org/15379	Eligibility Diabetes NCT01526941
1408	15381	https://medical-data-models.org/15381	Eligibility Drug/Agent Toxicity by Tissue/Organ NCT00055718
1409	15382	https://medical-data-models.org/15382	Eligibility Heart Failure NCT00391456
1410	15383	https://medical-data-models.org/15383	Eligibility Leukemia NCT02280525
1411	15384	https://medical-data-models.org/15384	Eligibility Life-threatening NCT02232659
1412	15386	https://medical-data-models.org/15386	Eligibility Local Recurrence of Malignant Tumor of Breast NCT02376413
1413	15389	https://medical-data-models.org/15389	Eligibility Lung Cancer NCT02321540
1414	15396	https://medical-data-models.org/15396	Eligibility Advanced Cancers NCT01259284
1415	15397	https://medical-data-models.org/15397	Eligibility Lymphoma NCT02169505
1416	15398	https://medical-data-models.org/15398	Eligibility Lymphoma NCT02260414
1417	15401	https://medical-data-models.org/15401	Eligibility Lymphoma NCT02278250
1418	15403	https://medical-data-models.org/15403	Eligibility Heart Failure, Congestive NCT00038077
1419	15404	https://medical-data-models.org/15404	Eligibility Heart Failure, Congestive NCT00270361
1420	15405	https://medical-data-models.org/15405	Eligibility Heart Failure, Congestive NCT00389649
1421	15406	https://medical-data-models.org/15406	Eligibility Lymphoma NCT02369653
1422	15408	https://medical-data-models.org/15408	Eligibility Lymphoma, Extranodal NK-T-Cell NCT02359162
1423	15410	https://medical-data-models.org/15410	Eligibility Lymphoma, Lymphoblastic NCT02396043
1424	15411	https://medical-data-models.org/15411	Eligibility Major Depressive Disorder NCT01450150
1425	15416	https://medical-data-models.org/15416	Eligibility Major Depressive Disorder NCT02129751
1426	15418	https://medical-data-models.org/15418	Eligibility Major Depressive Disorder NCT02192099
1427	15420	https://medical-data-models.org/15420	Eligibility Hepatitis C NCT00383864
1428	15421	https://medical-data-models.org/15421	Eligibility Major Depressive Disorder NCT02309060
1429	15436	https://medical-data-models.org/15436	Eligibility Major Depressive Disorder NCT02332954
1430	15438	https://medical-data-models.org/15438	Eligibility Major Depressive Disorder NCT02339285
1431	15440	https://medical-data-models.org/15440	Eligibility Major Depressive Disorder NCT02348827
1432	15448	https://medical-data-models.org/15448	Eligibility Major Depressive Disorder NCT02356107
1433	15449	https://medical-data-models.org/15449	Eligibility Major Depressive Disorder NCT02361684
1434	15453	https://medical-data-models.org/15453	Eligibility Major Depressive Disorder NCT02366364
1435	15458	https://medical-data-models.org/15458	Eligibility Major Depressive Disorder NCT02375308
1436	15480	https://medical-data-models.org/15480	Eligibility Metastatic Breast Cancer NCT02275403
1437	15488	https://medical-data-models.org/15488	Eligibility Hepatocellular Carcinoma NCT01438437
1438	15494	https://medical-data-models.org/15494	Eligibility Impaired Glucose Tolerance NCT00095654
1439	15495	https://medical-data-models.org/15495	Eligibility Lung Neoplasms NCT00067691
1440	15496	https://medical-data-models.org/15496	Eligibility Metastatic Breast Cancer NCT01423695
1441	15497	https://medical-data-models.org/15497	Eligibility Hodgkin's Disease NCT00165308
1442	15498	https://medical-data-models.org/15498	Eligibility Non Small-cell Lung Cancer NCT01652820
1443	15500	https://medical-data-models.org/15500	Eligibility Osteoarthritis of Glenohumeral Joint NCT01488006
1444	15501	https://medical-data-models.org/15501	Eligibility Prostate Cancer NCT00021450
1445	15502	https://medical-data-models.org/15502	Eligibility Prostate Cancer NCT00151086
1446	15503	https://medical-data-models.org/15503	Eligibility Metastatic HER2-Positive Breast Cancer NCT02252887
1447	15504	https://medical-data-models.org/15504	Eligibility Multiple Myeloma (MM) NCT02211014
1448	15510	https://medical-data-models.org/15510	Eligibility Multiple Myeloma NCT02192775
1449	15516	https://medical-data-models.org/15516	Eligibility Multiple Myeloma NCT02252172
1450	15518	https://medical-data-models.org/15518	Eligibility Multiple Myeloma NCT02272803
1451	15524	https://medical-data-models.org/15524	Eligibility Multiple Myeloma NCT02274519
1452	15548	https://medical-data-models.org/15548	Eligibility Multiple Myeloma NCT02336815
1453	15560	https://medical-data-models.org/15560	Eligibility Multiple Myeloma NCT02343042
1454	15561	https://medical-data-models.org/15561	Eligibility Major Depressive Disorder NCT02332291
1455	15583	https://medical-data-models.org/15583	Eligibility Multiple Myeloma NCT02362165
1456	15584	https://medical-data-models.org/15584	Eligibility Multiple Sclerosis NCT02283671
1457	15587	https://medical-data-models.org/15587	Eligibility Multiple Sclerosis NCT02340754
1458	15588	https://medical-data-models.org/15588	Eligibility Multiple Sclerosis NCT02365259
1459	15589	https://medical-data-models.org/15589	Eligibility Multiple Sclerosis NCT02369224
1460	15590	https://medical-data-models.org/15590	Eligibility Multiple Sclerosis NCT02427997
1461	15591	https://medical-data-models.org/15591	Eligibility Prostate Cancer NCT00978718
1462	15592	https://medical-data-models.org/15592	Eligibility Breast Neoplasms NCT00046514
1463	15593	https://medical-data-models.org/15593	Eligibility Breast Neoplasms NCT00046514
1464	15594	https://medical-data-models.org/15594	Eligibility Multiple Sclerosis NCT02459821
1465	15595	https://medical-data-models.org/15595	Eligibility Kidney Disease NCT01068080
1466	15596	https://medical-data-models.org/15596	Eligibility Non-small Cell Lung Cancer NCT00050674
1467	15597	https://medical-data-models.org/15597	Eligibility Parkinson Disease NCT00200525
1468	15598	https://medical-data-models.org/15598	Eligibility Prostate Cancer NCT00779402
1469	15599	https://medical-data-models.org/15599	Eligibility Multiple Sclerosis, Relapsing-Remitting NCT02427776
1470	15600	https://medical-data-models.org/15600	Eligibility Prostate Cancer NCT00819247
1471	15601	https://medical-data-models.org/15601	Eligibility Prostatic Neoplasms NCT00050687
1472	15602	https://medical-data-models.org/15602	Eligibility Leukemia NCT00038610
1473	15603	https://medical-data-models.org/15603	Eligibility Leukemia NCT00274807
1474	15604	https://medical-data-models.org/15604	Eligibility Leukemia, Lymphocytic, Chronic NCT00038883
1475	15605	https://medical-data-models.org/15605	Eligibility Major Depression NCT00286546
1476	15606	https://medical-data-models.org/15606	Eligibility Metastases, Neoplasm NCT00041808
1477	15607	https://medical-data-models.org/15607	Eligibility Osteoarthritis, Knee NCT00405470
1478	15608	https://medical-data-models.org/15608	Eligibility HER2-positive Breast Cancer NCT00436254
1479	15609	https://medical-data-models.org/15609	Eligibility Knee Osteoarthritis NCT00726492
1480	15610	https://medical-data-models.org/15610	Eligibility Leukemia NCT00038805
1481	15612	https://medical-data-models.org/15612	Eligibility Multiple Sclerosis NCT00151801
1482	15613	https://medical-data-models.org/15613	Eligibility Prostate Cancer NCT00147212
1483	15614	https://medical-data-models.org/15614	Eligibility Stage IA Non-Small Cell Lung Carcinoma NCT02154399
1484	15615	https://medical-data-models.org/15615	Eligibility Type 1 Diabetes NCT00142922
1485	15625	https://medical-data-models.org/15625	Eligibility Multivessel Coronary Artery Disease NCT02334826
1486	15626	https://medical-data-models.org/15626	Eligibility Myocardial Ischemia NCT02427867
1487	15629	https://medical-data-models.org/15629	Eligibility Nasopharyngeal Carcinoma NCT02289807
1488	15631	https://medical-data-models.org/15631	Eligibility Nodular Basal Cell Carcinoma NCT02242929
1489	15634	https://medical-data-models.org/15634	Eligibility Non Small Cell Lung Cancer NCT02368990
1490	15647	https://medical-data-models.org/15647	Eligibility Non Small Cell Lung Cancer With Bone Metastatses NCT02283749
1491	15656	https://medical-data-models.org/15656	Eligibility Non-melanoma Skin Cancer NCT02409628
1492	15658	https://medical-data-models.org/15658	Eligibility Non-Small Cell Lung Cancer (NSCLC) NCT02352948
1493	15661	https://medical-data-models.org/15661	Eligibility Non-small Cell Lung Cancer NCT02274038
1494	15664	https://medical-data-models.org/15664	Eligibility Non-Small Cell Lung Cancer NCT02277457
1495	15669	https://medical-data-models.org/15669	Eligibility Non-small Cell Lung Cancer NCT02284139
1496	15677	https://medical-data-models.org/15677	Eligibility Non-small Cell Lung Cancer NCT02292550
1497	15680	https://medical-data-models.org/15680	Eligibility Non-Small Cell Lung Cancer. NCT02299505
1498	15687	https://medical-data-models.org/15687	Eligibility Non-small Cell Lung Cancer NCT02319408
1499	15690	https://medical-data-models.org/15690	Eligibility Breast Cancer NCT01579734
1500	15695	https://medical-data-models.org/15695	Eligibility Non-small Cell Lung Cancer NCT02322281
1501	15699	https://medical-data-models.org/15699	Eligibility Cardiovascular Diseases NCT00119847
1502	15701	https://medical-data-models.org/15701	Eligibilitiy Criteria RICH Study NCT02669589
1503	15703	https://medical-data-models.org/15703	Eligibility Type 2 Diabetes NCT01993121
1504	15704	https://medical-data-models.org/15704	Eligibility Type 2 Diabetes NCT01240070
1505	15705	https://medical-data-models.org/15705	Eligibility Subjects Had Unipolar, Non-psychotic Major Depression NCT01282632
1506	15706	https://medical-data-models.org/15706	Eligibility Myocardial Ischemia NCT00143585
1507	15708	https://medical-data-models.org/15708	Eligibility Non-Small Cell Lung Cancer NCT02349633
1508	15709	https://medical-data-models.org/15709	Eligibility Non-Small Cell Lung Cancer NCT02367781
1509	15710	https://medical-data-models.org/15710	Eligibility Non-Small Cell Lung Cancer NCT02367794
1510	15711	https://medical-data-models.org/15711	Eligibility Non-Squamous Non-Small Cell Lung Cancer NCT02366143
1511	15718	https://medical-data-models.org/15718	Eligibility Non-valvular Atrial Fibrillation NCT02362659
1512	15727	https://medical-data-models.org/15727	Eligibility Obesity NCT02117700
1513	15728	https://medical-data-models.org/15728	Eligibility Osteoarthritis NCT02247882
1514	15729	https://medical-data-models.org/15729	Eligibility Osteoarthritis NCT02343705
1515	15730	https://medical-data-models.org/15730	Eligibility Diabetes Mellitus, Type 1 NCT00179777
1516	15731	https://medical-data-models.org/15731	Eligibility Osteoarthritis NCT02347384
1517	15733	https://medical-data-models.org/15733	Eligibility Osteoarthritis NCT02350387
1518	15734	https://medical-data-models.org/15734	Eligibility Osteoarthritis NCT02355236
1519	15735	https://medical-data-models.org/15735	Eligibility Osteoarthritis NCT02370420
1520	15743	https://medical-data-models.org/15743	Eligibility Colorectal Liver Metastases NCT00119899
1521	15744	https://medical-data-models.org/15744	Eligibility Osteoarthritis of the Knee NCT02357459
1522	15745	https://medical-data-models.org/15745	Eligibility Diabetes NCT01620463
1523	15746	https://medical-data-models.org/15746	Eligibility Diabetes NCT01697631
1524	15747	https://medical-data-models.org/15747	Eligibility Diabetes NCT01698931
1525	15748	https://medical-data-models.org/15748	Eligibility Osteoarthritis, Knee NCT02299713
1526	15749	https://medical-data-models.org/15749	Eligibility Diabetes, Gestational NCT00069576
1527	15753	https://medical-data-models.org/15753	Eligibility Osteoarthritis, Knee NCT02326961
1528	15754	https://medical-data-models.org/15754	Eligibility Osteoarthritis, Knee NCT02363712
1529	15755	https://medical-data-models.org/15755	Eligibility Osteoarthritis, Knee NCT02370667
1530	15756	https://medical-data-models.org/15756	Eligibility Multiple Myeloma NCT01341262
1531	15757	https://medical-data-models.org/15757	Eligibility Lymphoblastic Leukemia, Acute NCT00131027
1532	15758	https://medical-data-models.org/15758	Eligibility Colorectal Cancer NCT00126256
1533	15759	https://medical-data-models.org/15759	Eligibility Rheumatoid Arthritis NCT02408471
1534	15760	https://medical-data-models.org/15760	Eligibility Prostate Cancer NCT00117949
1535	15765	https://medical-data-models.org/15765	Eligibility Osteoarthritis, Knee NCT02370823
1536	15766	https://medical-data-models.org/15766	Eligibility Pain NCT02311881
1537	15767	https://medical-data-models.org/15767	Eligibility Multiple Sclerosis, Relapsing-Remitting NCT00067327
1538	15768	https://medical-data-models.org/15768	Eligibility Pain NCT02336529
1539	15777	https://medical-data-models.org/15777	Eligibility Heart Disease NCT00120991
1540	15778	https://medical-data-models.org/15778	Eligibility Parkinson's Disease NCT02349789
1541	15779	https://medical-data-models.org/15779	Eligibility Kidney Disease NCT00067990
1542	15780	https://medical-data-models.org/15780	Eligibility Metastatic Breast Cancer NCT00169104
1543	15781	https://medical-data-models.org/15781	Eligibility Metastatic Renal Cell Carcinoma NCT01689662
1544	15782	https://medical-data-models.org/15782	Eligibility Parkinson's Disease NCT02369003
1545	15784	https://medical-data-models.org/15784	Eligibility Ocular Hypertension NCT01655758
1546	15795	https://medical-data-models.org/15795	Eligibility Parkinson's Disease NCT02509325
1547	15797	https://medical-data-models.org/15797	Eligibility Patients Undergoing Open Resection of Colorectal Tumours NCT02136277
1548	15801	https://medical-data-models.org/15801	Eligibility Peripheral Neuropathy NCT02372149
1549	15805	https://medical-data-models.org/15805	Eligibility Peritoneal Carcinomatosis NCT02320448
1550	15807	https://medical-data-models.org/15807	Eligibility Persistent Atrial Fibrillation NCT02184013
1551	15808	https://medical-data-models.org/15808	Eligibility Persistent Fetal Circulation Syndrome NCT01891500
1552	15809	https://medical-data-models.org/15809	Eligibility Postpartum Depression NCT02191423
1553	15817	https://medical-data-models.org/15817	Eligibility Precursor Cell Lymphoblastic Leukemia-Lymphoma NCT02428517
1554	15820	https://medical-data-models.org/15820	Eligibility Primary CNS Lymphoma. NCT02313389
1555	15822	https://medical-data-models.org/15822	Eligibility Prostate Cancer NCT01762241
1556	15823	https://medical-data-models.org/15823	Eligibility Prostate Cancer NCT02241122
1557	15829	https://medical-data-models.org/15829	Eligibility Prostate Cancer NCT02252978
1558	15836	https://medical-data-models.org/15836	Eligibility Prostate Cancer NCT00117312
1559	15837	https://medical-data-models.org/15837	Eligibility Prostate Cancer NCT00136487
1560	15838	https://medical-data-models.org/15838	Eligibility Prostate Cancer NCT02262910
1561	15839	https://medical-data-models.org/15839	Eligibility Schizophrenia NCT00049946
1562	15840	https://medical-data-models.org/15840	Eligibility Type 2 Diabetes Mellitus NCT01570660
1563	15841	https://medical-data-models.org/15841	Eligibility Breast Cancer NCT00146588
1564	15842	https://medical-data-models.org/15842	Eligibility Carcinoma, Hepatocellular NCT00056992
1565	15843	https://medical-data-models.org/15843	Eligibility Bronchioloalveolar Cell Variant of Non-small Cell Lung Cancer NCT00590902
1566	15844	https://medical-data-models.org/15844	Eligibility Depression, Postpartum NCT00051246
1567	15845	https://medical-data-models.org/15845	Eligibility Prostate Cancer NCT02339701
1568	15846	https://medical-data-models.org/15846	Eligibility HIV Infections NCT00285584
1569	15847	https://medical-data-models.org/15847	Eligibility Hypertension NCT00529750
1570	15848	https://medical-data-models.org/15848	Eligibility Lymphoma, Large-Cell, Diffuse NCT00135499
1571	15849	https://medical-data-models.org/15849	Eligibility Mantle Cell Lymphoma NCT00285389
1572	15851	https://medical-data-models.org/15851	Eligibility Prostate Cancer NCT02344017
1573	15856	https://medical-data-models.org/15856	Eligibility Prostate Cancer NCT02353715
1574	15860	https://medical-data-models.org/15860	Eligibility Prostate Cancer NCT02366494
1575	15861	https://medical-data-models.org/15861	Eligibility Prostate Cancer NCT02425592
1576	15862	https://medical-data-models.org/15862	Eligibility Prostatic Neoplams NCT02362464
1577	15864	https://medical-data-models.org/15864	Eligibility Prostatic Neoplasm NCT02311764
1578	15865	https://medical-data-models.org/15865	Eligibility Prostatic Neoplasms NCT02344667
1579	15871	https://medical-data-models.org/15871	Eligibility Psoriatic Arthritis NCT02319759
1580	15878	https://medical-data-models.org/15878	Eligibility Psoriatic Arthritis NCT02472717
1581	15895	https://medical-data-models.org/15895	Eligibility Pulmonary Arterial Hypertension NCT02253394
1582	15904	https://medical-data-models.org/15904	Eligibility Pulmonary Hypertension NCT02267655
1583	15915	https://medical-data-models.org/15915	Eligibility Childhood Acute Lymphoblastic Leukemia in Remission NCT00022737
1584	15916	https://medical-data-models.org/15916	Eligibility Carcinoma, Basal Cell NCT00204555
1585	15917	https://medical-data-models.org/15917	Eligibility Carcinoma, Non-small-cell Lung NCT00040638
1586	15918	https://medical-data-models.org/15918	Eligibility Carcinoma, Non-Small-Cell-Lung Cancer NCT00191763
1587	15919	https://medical-data-models.org/15919	Eligibility Cardiovascular Diseases NCT00127452
1588	15920	https://medical-data-models.org/15920	Eligibility Cardiovascular Diseases NCT00182039
1589	15922	https://medical-data-models.org/15922	Eligibility Breast Cancer NCT00204477
1590	15923	https://medical-data-models.org/15923	Eligibility Breast Neoplasms NCT02254005
1591	15924	https://medical-data-models.org/15924	Eligibility Breast Cancer NCT00445562
1592	15925	https://medical-data-models.org/15925	Eligibility Breast Cancer NCT00582478
1593	15926	https://medical-data-models.org/15926	Eligibility Breast Cancer NCT00632723
1594	15927	https://medical-data-models.org/15927	Eligibility Leukemia, Lymphocytic, Chronic NCT00038415
1595	15928	https://medical-data-models.org/15928	Eligibility Leukemia, Myeloid, Philadelphia-Positive NCT00037882
1596	15929	https://medical-data-models.org/15929	Eligibility Schizophrenia NCT00515723
1597	15930	https://medical-data-models.org/15930	Eligibility Refractory Diffuse Large B Cell Lymphoma NCT02348216
1598	15933	https://medical-data-models.org/15933	Eligibility Relapsed or Refractory Lymphomas NCT02249429
1599	15934	https://medical-data-models.org/15934	Eligibility Relapsed/Refractory B-precursor Acute Lymphoblastic Leukemia (ALL) NCT02412306
1600	15935	https://medical-data-models.org/15935	Eligibility Renal Cell Carcinoma NCT01762592
1601	15945	https://medical-data-models.org/15945	Eligibility Renal Cell Carcinoma NCT02338570
1602	15952	https://medical-data-models.org/15952	Eligibility Rest Tremor NCT02370108
1603	15953	https://medical-data-models.org/15953	Eligibility Rheumatoid Arthritis NCT02242474
1604	15954	https://medical-data-models.org/15954	Eligibility Rheumatoid Arthritis NCT02287922
1605	15956	https://medical-data-models.org/15956	Eligibility Rheumatoid Arthritis NCT02304354
1606	15958	https://medical-data-models.org/15958	Eligibility Rheumatoid Arthritis NCT02332590
1607	15960	https://medical-data-models.org/15960	Eligibility Rheumatoid Arthritis NCT02373813
1608	15966	https://medical-data-models.org/15966	Eligibility Schizophrenia NCT02205437
1609	15969	https://medical-data-models.org/15969	Eligibility Schizophrenia NCT02246426
1610	15971	https://medical-data-models.org/15971	Eligibility Schizophrenia NCT02357797
1611	15973	https://medical-data-models.org/15973	Eligibility Sedentary Lifestyle NCT02317003
1612	15974	https://medical-data-models.org/15974	Eligibility Smoldering Multiple Myeloma (SMM) NCT02316106
1613	15976	https://medical-data-models.org/15976	Eligibility Stage I Multiple Myeloma NCT02082405
1614	15978	https://medical-data-models.org/15978	Eligibility Stage III Squamous Cell Carcinoma of the Lip and Oral Cavity NCT02295540
1615	15980	https://medical-data-models.org/15980	Eligibility Therapy-related Acute Myeloid Leukemia and Myelodysplastic Syndrome NCT02438761
1616	15982	https://medical-data-models.org/15982	Eligibility Rheumatoid Arthritis NCT02322723
1617	15986	https://medical-data-models.org/15986	Eligibility Treatment-resistant Depression NCT02360280
1618	15987	https://medical-data-models.org/15987	Eligibility Cardiovascular Health Study (CHS)
1619	15989	https://medical-data-models.org/15989	Eligibility Treatment-Resistant Hypertension NCT02342808
1620	15990	https://medical-data-models.org/15990	Eligibility Type 1 Diabetes Mellitus NCT02192450
1621	15991	https://medical-data-models.org/15991	Eligibility Rheumatoid Arthritis NCT02341066
1622	15992	https://medical-data-models.org/15992	Eligibility Type 1 Diabetes Mellitus NCT02293837
1623	15993	https://medical-data-models.org/15993	Eligibility Type 2 Diabetes Mellitus NCT01824264
1624	15994	https://medical-data-models.org/15994	Eligibility Type 2 Diabetes Mellitus NCT02268916
1625	15995	https://medical-data-models.org/15995	Eligibility Type 2 Diabetes Mellitus NCT02292511
1626	16004	https://medical-data-models.org/16004	Eligibility Breast Cancer NCT01831076
1627	16005	https://medical-data-models.org/16005	Eligibility Breast Neoplasms NCT00188669
1628	16006	https://medical-data-models.org/16006	Eligibility Breast Cancer NCT00029224
1629	16007	https://medical-data-models.org/16007	Eligibility Breast Cancer NCT00050141
1630	16009	https://medical-data-models.org/16009	Eligibility Breast Cancer NCT00153907
1631	16010	https://medical-data-models.org/16010	Eligibility Breast Cancer NCT00191152
1632	16011	https://medical-data-models.org/16011	Eligibility Breast Cancer NCT00191243
1633	16012	https://medical-data-models.org/16012	Eligibility Breast Cancer NCT00193011
1634	16013	https://medical-data-models.org/16013	Eligibility Breast Cancer NCT00201929
1635	16015	https://medical-data-models.org/16015	Eligibility Breast Cancer NCT00026117
1636	16016	https://medical-data-models.org/16016	Eligibility Breast Cancer NCT00008346
1637	16019	https://medical-data-models.org/16019	Eligibility Bradycardia NCT01912326
1638	16020	https://medical-data-models.org/16020	Eligibility Chronic Hepatitis C NCT00028275
1639	16022	https://medical-data-models.org/16022	Eligibility Chronic Lymphocytic Leukemia NCT00201682
1640	16023	https://medical-data-models.org/16023	Eligibility Colorectal Cancer NCT00212589
1641	16024	https://medical-data-models.org/16024	Eligibility Colorectal Neoplasms NCT00034034
1642	16034	https://medical-data-models.org/16034	Eligibility Coronary Heart Disease NCT00185042
1643	16037	https://medical-data-models.org/16037	Eligibility Type 2 Diabetes Mellitus NCT02294474
1644	16041	https://medical-data-models.org/16041	Eligibility Type 2 Diabetes Mellitus NCT02320721
1645	16044	https://medical-data-models.org/16044	Eligibility Type 2 Diabetes Mellitus NCT02328599
1646	16054	https://medical-data-models.org/16054	Eligibility Type 2 Diabetes Mellitus NCT02366351
1647	16062	https://medical-data-models.org/16062	Eligibility Type 2 Diabetes Mellitus NCT02366377
1648	16067	https://medical-data-models.org/16067	Eligibility Dementia NCT00177489
1649	16068	https://medical-data-models.org/16068	Eligibility Diabetes Mellitus, Type 1 NCT00034255
1650	16076	https://medical-data-models.org/16076	Eligibility Type 2 Diabetes Mellitus NCT02367066
1651	16077	https://medical-data-models.org/16077	Eligibility Diabetes NCT00291590
1652	16079	https://medical-data-models.org/16079	Eligibility Diffuse Large B-cell Lymphoma NCT00022971
1653	16081	https://medical-data-models.org/16081	Eligibility Type 2 Diabetes Mellitus NCT02373150
1654	16085	https://medical-data-models.org/16085	Eligibility Type 2 Diabetes NCT02171351
1655	16086	https://medical-data-models.org/16086	Eligibility Type 2 Diabetes NCT02235298
1656	16094	https://medical-data-models.org/16094	Eligibility Advanced Hepatocellular Carcinoma NCT01356628
1657	16096	https://medical-data-models.org/16096	Eligibility Type 2 Diabetes NCT02280486
1658	16098	https://medical-data-models.org/16098	Eligibility Type 2 Diabetes NCT02301806
1659	16100	https://medical-data-models.org/16100	Eligibility Type 2 Diabetes NCT02315495
1660	16108	https://medical-data-models.org/16108	Eligibility Type 2 Diabetes NCT02325960
1661	16116	https://medical-data-models.org/16116	Eligibility Type 2 Diabetes NCT02352246
1662	16119	https://medical-data-models.org/16119	Eligibility Type 2 Diabetes NCT02490085
1663	16121	https://medical-data-models.org/16121	Eligibility Type 2 Diabetic Patients NCT02164578
1664	16131	https://medical-data-models.org/16131	Eligibility Type 2 Diabetes NCT02338921
1665	16138	https://medical-data-models.org/16138	Eligibility Type II Diabetes Mellitus NCT02274740
1666	16143	https://medical-data-models.org/16143	Eligibility Urinary Problems NCT02220829
1667	16147	https://medical-data-models.org/16147	Eligibility Atrial Fibrillation NCT00157248
1668	16153	https://medical-data-models.org/16153	Eligibility Atrial Fibrillation NCT00232219
1669	16154	https://medical-data-models.org/16154	Eligibility Atrial Fibrillation NCT00189319
1670	16156	https://medical-data-models.org/16156	Eligibility Atrial Fibrillation NCT00249795
1671	16159	https://medical-data-models.org/16159	Eligibility Atrial Fibrillation NCT00279981
1672	16161	https://medical-data-models.org/16161	Eligibility Atrial Fibrillation NCT00287209
1673	16164	https://medical-data-models.org/16164	Eligibility Advanced Breast Cancer NCT00398567
1674	16165	https://medical-data-models.org/16165	Eligibility Advanced Breast Cancer NCT00546104
1675	16167	https://medical-data-models.org/16167	Eligibility Advanced Breast Cancer NCT01095003
1676	16170	https://medical-data-models.org/16170	Eligibility Atypical Depression NCT00215176
1677	16180	https://medical-data-models.org/16180	Eligibility B-cell Chronic Lymphocytic Leukemia NCT00098670
1678	16186	https://medical-data-models.org/16186	Eligibility Biliary Tract Carcinoma NCT00490399
1679	16190	https://medical-data-models.org/16190	Eligibility Bone Loss NCT00171340
1680	16193	https://medical-data-models.org/16193	Eligibility brca1 Mutation Carrier NCT00080756
1681	16201	https://medical-data-models.org/16201	Eligibility Breast Cancer NCT00054418
1682	16205	https://medical-data-models.org/16205	Eligibility Breast Cancer NCT00063570
1683	16206	https://medical-data-models.org/16206	Eligibility Breast Cancer NCT00065533
1684	16209	https://medical-data-models.org/16209	Eligibility Breast Cancer NCT00068328
1685	16213	https://medical-data-models.org/16213	Eligibility Breast Cancer NCT00081510
1686	16215	https://medical-data-models.org/16215	Eligibility Breast Cancer NCT00102219
1687	16216	https://medical-data-models.org/16216	Eligibility Breast Cancer NCT00126451
1688	16221	https://medical-data-models.org/16221	Eligibility Breast Cancer NCT00131950
1689	16223	https://medical-data-models.org/16223	Eligibility Breast Cancer NCT00146601
1690	16224	https://medical-data-models.org/16224	Eligibility Breast Cancer NCT00148668
1691	16226	https://medical-data-models.org/16226	Eligibility Breast Cancer NCT00148694
1692	16228	https://medical-data-models.org/16228	Eligibility Breast Cancer NCT00153894
1693	16243	https://medical-data-models.org/16243	Eligibility Breast Cancer NCT00155259
1694	16246	https://medical-data-models.org/16246	Eligibility Breast Cancer NCT00156130
1695	16247	https://medical-data-models.org/16247	Eligibility Breast Cancer NCT00160901
1696	16250	https://medical-data-models.org/16250	Eligibility Breast Cancer NCT00162812
1697	16252	https://medical-data-models.org/16252	Eligibility Breast Cancer NCT00166543
1698	16253	https://medical-data-models.org/16253	Eligibility Breast Cancer NCT00192062
1699	16259	https://medical-data-models.org/16259	Eligibility Breast Cancer NCT00193076
1700	16261	https://medical-data-models.org/16261	Eligibility Breast Cancer NCT00193115
1701	16262	https://medical-data-models.org/16262	Eligibility Breast Cancer NCT00198237
1702	16263	https://medical-data-models.org/16263	Eligibility Atrial Fibrillation NCT00196157
1703	16264	https://medical-data-models.org/16264	Eligibility Breast Cancer NCT00201708
1704	16265	https://medical-data-models.org/16265	Eligibility Atrial Fibrillation NCT00259623
1705	16266	https://medical-data-models.org/16266	Eligibility Atrial Fibrillation NCT00281073
1706	16267	https://medical-data-models.org/16267	Eligibility Atrial Fibrillation NCT00289289
1707	16276	https://medical-data-models.org/16276	Eligibility Hepatitis B, Chronic NCT00034359
1708	16278	https://medical-data-models.org/16278	Eligibility Hepatitis C NCT00029107
1709	16279	https://medical-data-models.org/16279	Eligibility Breast Cancer NCT00201773
1710	16280	https://medical-data-models.org/16280	Eligibility Breast Cancer NCT00201890
1711	16282	https://medical-data-models.org/16282	Eligibility Breast Cancer NCT00202059
1712	16283	https://medical-data-models.org/16283	Eligibility Breast Cancer NCT00093002
1713	16284	https://medical-data-models.org/16284	Eligibility Breast Cancer NCT00196859
1714	16292	https://medical-data-models.org/16292	Eligibility Breast Cancer NCT00206427
1715	16294	https://medical-data-models.org/16294	Eligibility Breast Cancer NCT00212121
1716	16295	https://medical-data-models.org/16295	Eligibility Depression NCT00339066
1717	16296	https://medical-data-models.org/16296	Eligibility Breast Cancer NCT00245869
1718	16297	https://medical-data-models.org/16297	Eligibility Breast Cancer NCT00266110
1719	16298	https://medical-data-models.org/16298	Eligibility Atrial Fibrillation NCT00508248
1720	16299	https://medical-data-models.org/16299	Eligibility Breast Cancer NCT00149214
1721	16300	https://medical-data-models.org/16300	Eligibility Breast Cancer NCT00191854
1722	16301	https://medical-data-models.org/16301	Eligibility Breast Cancer NCT00193180
1723	16302	https://medical-data-models.org/16302	Eligibility Breast Cancer NCT00193206
1724	16303	https://medical-data-models.org/16303	Eligibility Breast Cancer NCT00216047
1725	16304	https://medical-data-models.org/16304	Eligibility Breast Cancer NCT00409071
1726	16305	https://medical-data-models.org/16305	Eligibility Breast Cancer NCT00433407
1727	16306	https://medical-data-models.org/16306	Eligibility Breast Cancer NCT00532285
1728	16307	https://medical-data-models.org/16307	Eligibility Breast Cancer NCT00602108
1729	16308	https://medical-data-models.org/16308	Eligibility Breast Cancer NCT00208871
1730	16311	https://medical-data-models.org/16311	Eligibility Breast Cancer NCT00236275
1731	16316	https://medical-data-models.org/16316	Eligibility Breast Cancer NCT00237224
1732	16319	https://medical-data-models.org/16319	Eligibility Depression NCT02122393
1733	16322	https://medical-data-models.org/16322	Eligibility Depression, Involutional NCT00033787
1734	16323	https://medical-data-models.org/16323	Eligibility Depressive Disorder, Major NCT00186264
1735	16325	https://medical-data-models.org/16325	Eligibility Essential Hypertension NCT00208104
1736	16326	https://medical-data-models.org/16326	Eligibility Breast Cancer NCT00450762
1737	16327	https://medical-data-models.org/16327	Eligibility Breast Cancer NCT00540800
1738	16328	https://medical-data-models.org/16328	Eligibility Breast Cancer NCT00248703
1739	16329	https://medical-data-models.org/16329	Eligibility Breast Cancer NCT00623519
1740	16330	https://medical-data-models.org/16330	Eligibility Healthy NCT00543322
1741	16331	https://medical-data-models.org/16331	Eligibility Heart Failure NCT00146679
1742	16339	https://medical-data-models.org/16339	Eligibility Breast Cancer NCT00251329
1743	16346	https://medical-data-models.org/16346	Eligibility Breast Cancer NCT00676793
1744	16347	https://medical-data-models.org/16347	Eligibility Breast Cancer NCT00291135
1745	16352	https://medical-data-models.org/16352	Eligibility Breast Cancer NCT00301041
1746	16354	https://medical-data-models.org/16354	Eligibility Breast Cancer NCT00303875
1747	16364	https://medical-data-models.org/16364	Eligibility Breast Cancer NCT00328432
1748	16365	https://medical-data-models.org/16365	Eligibility Breast Cancer NCT00331097
1749	16369	https://medical-data-models.org/16369	Eligibility Breast Cancer NCT00337233
1750	16370	https://medical-data-models.org/16370	Eligibility Breast Cancer NCT00337649
1751	16380	https://medical-data-models.org/16380	Eligibility Breast Cancer NCT00356148
1752	16381	https://medical-data-models.org/16381	Eligibility Breast Cancer NCT00412022
1753	16382	https://medical-data-models.org/16382	Eligibility Breast Cancer NCT00427245
1754	16383	https://medical-data-models.org/16383	Eligibility Breast Cancer NCT00429247
1755	16385	https://medical-data-models.org/16385	Eligibility Breast Cancer NCT00431080
1756	16387	https://medical-data-models.org/16387	Eligibility Breast Cancer NCT00431795
1757	16390	https://medical-data-models.org/16390	Eligibility Breast Cancer NCT00499057
1758	16391	https://medical-data-models.org/16391	Eligibility Breast Cancer NCT00556777
1759	16396	https://medical-data-models.org/16396	Eligibility Breast Cancer NCT00572416
1760	16410	https://medical-data-models.org/16410	Eligibility Breast Cancer NCT00582803
1761	16416	https://medical-data-models.org/16416	Eligibility Breast Cancer NCT00588003
1762	16420	https://medical-data-models.org/16420	Eligibility Breast Cancer NCT00591851
1763	16421	https://medical-data-models.org/16421	Eligibility Breast Cancer NCT00615602
1764	16423	https://medical-data-models.org/16423	Eligibility Breast Cancer NCT00656604
1765	16424	https://medical-data-models.org/16424	Eligibility Breast Cancer NCT01215162
1766	16427	https://medical-data-models.org/16427	Eligibility Breast Cancer NCT02474186
1767	16428	https://medical-data-models.org/16428	Eligibility Breast Cancer NCT02491892
1768	16430	https://medical-data-models.org/16430	Eligibility Breast Cancer NCT00896857
1769	16431	https://medical-data-models.org/16431	Eligibility Breast Neoplasms NCT00067314
1770	16442	https://medical-data-models.org/16442	Eligibility Hepatitis C NCT00328549
1771	16443	https://medical-data-models.org/16443	Eligibility Hepatitis D NCT00023322
1772	16444	https://medical-data-models.org/16444	Eligibility Hepatocellular Carcinoma NCT00154817
1773	16445	https://medical-data-models.org/16445	Eligibility Hormone-Refractory Prostate Cancer NCT00201357
1774	16448	https://medical-data-models.org/16448	Eligibility Breast Cancer NCT01824498
1775	16449	https://medical-data-models.org/16449	Eligibility Breast Neoplasm NCT00270894
1776	16450	https://medical-data-models.org/16450	Eligibility Breast Neoplasms NCT00197522
1777	16451	https://medical-data-models.org/16451	Eligibility Breast Neoplasms NCT01695226
1778	16452	https://medical-data-models.org/16452	Eligibility Breast Tumors NCT00243698
1779	16453	https://medical-data-models.org/16453	Eligibility Breast Neoplasms NCT00115713
1780	16455	https://medical-data-models.org/16455	Eligibility Breast Cancer NCT00283608
1781	16457	https://medical-data-models.org/16457	Eligibility Carcinoma, Non-Small Cell Lung NCT00263731
1782	16458	https://medical-data-models.org/16458	Eligibility Carcinoma, Non-Small-Cell Lung NCT00153803
1783	16460	https://medical-data-models.org/16460	Eligibility Carcinoma, Non-Small-Cell Lung NCT00157196
1784	16461	https://medical-data-models.org/16461	Eligibility Hypertension NCT00247910
1785	16462	https://medical-data-models.org/16462	Eligibility Hypertension NCT00367978
1786	16463	https://medical-data-models.org/16463	Eligibility Carcinoma, Non-Small-Cell Lung NCT00252382
1787	16464	https://medical-data-models.org/16464	Eligibility Carcinoma, Non-Small-Cell Lung NCT00379665
1788	16465	https://medical-data-models.org/16465	Eligibility Hypertension NCT00541684
1789	16466	https://medical-data-models.org/16466	Eligibility Carcinoma, Renal Cell NCT00523640
1790	16467	https://medical-data-models.org/16467	Eligibility Cardiovascular Diseases NCT00603720
1791	16468	https://medical-data-models.org/16468	Eligibility Chronic Heart Failure NCT00272805
1792	16469	https://medical-data-models.org/16469	Eligibility Chronic Kidney Disease NCT00528385
1793	16470	https://medical-data-models.org/16470	Eligibility Hypertension NCT02242318
1794	16472	https://medical-data-models.org/16472	Eligibility Depression NCT00214682
1795	16473	https://medical-data-models.org/16473	Eligibility Depressive Disorder, Major NCT00413023
1796	16474	https://medical-data-models.org/16474	Eligibility Colorectal Neoplasms NCT00398333
1797	16475	https://medical-data-models.org/16475	Eligibility Breast Neoplasms NCT00092950
1798	16476	https://medical-data-models.org/16476	Eligibility Breast Neoplasms NCT00123799
1799	16478	https://medical-data-models.org/16478	Eligibility Breast Neoplasms NCT00187343
1800	16480	https://medical-data-models.org/16480	Eligibility Breast Neoplasms NCT00188604
1801	16483	https://medical-data-models.org/16483	Eligibility Breast Neoplasms NCT00191672
1802	16486	https://medical-data-models.org/16486	Eligibility Breast Neoplasms NCT00229697
1803	16492	https://medical-data-models.org/16492	Eligibility Breast Neoplasms NCT00620100
1804	16497	https://medical-data-models.org/16497	Eligibility Breast Neoplasms NCT00649337
1805	16500	https://medical-data-models.org/16500	Eligibility Breast Neoplasms NCT02254031
1806	16501	https://medical-data-models.org/16501	Eligibility C04.588.274.476.411.307 NCT00212615
1807	16507	https://medical-data-models.org/16507	Eligibility Cancer of the Head and Neck NCT00180921
1808	16508	https://medical-data-models.org/16508	Eligibility Carcinoma NCT00152477
1809	16509	https://medical-data-models.org/16509	Eligibility Carcinoma NCT00126269
1810	16510	https://medical-data-models.org/16510	Eligibility Coronary Heart Disease NCT00402636
1811	16511	https://medical-data-models.org/16511	Eligibility Carcinoma, Non-small Cell Lung NCT00093132
1812	16516	https://medical-data-models.org/16516	Eligibility Hypertension, Pulmonary NCT00105209
1813	16519	https://medical-data-models.org/16519	Eligibility Carcinoma, Non-Small Cell Lung NCT00190840
1814	16520	https://medical-data-models.org/16520	Eligibility Carcinoma, Non-Small-Cell Lung NCT00061464
1815	16522	https://medical-data-models.org/16522	Eligibility Carcinoma, Non-Small-Cell Lung NCT00071188
1816	16523	https://medical-data-models.org/16523	Eligibility Carcinoma, Non-Small-Cell Lung NCT00087802
1817	16525	https://medical-data-models.org/16525	Eligibility Insulin-Dependent Diabetes Mellitus NCT00024518
1818	16526	https://medical-data-models.org/16526	Eligibility Ischemic Heart Disease NCT00032630
1819	16527	https://medical-data-models.org/16527	Eligibility Juvenile Idiopathic Arthritis NCT00213187
1820	16528	https://medical-data-models.org/16528	Eligibility Juvenile Myelomonocytic Leukemia NCT00025038
1821	16529	https://medical-data-models.org/16529	Eligibility Leukemia NCT00002757
1822	16530	https://medical-data-models.org/16530	Eligibility Carcinoma, Non-Small-Cell Lung NCT00088556
1823	16532	https://medical-data-models.org/16532	Eligibility Carcinoma, Renal Cell NCT00106613
1824	16536	https://medical-data-models.org/16536	Eligibility Carcinoma, Squamous Cell NCT00073450
1825	16537	https://medical-data-models.org/16537	Eligibility Carcinoma, Squamous Cell NCT02254044
1826	16539	https://medical-data-models.org/16539	Eligibility Cardiovascular Disease NCT00054847
1827	16552	https://medical-data-models.org/16552	Eligibility Leukemia NCT00022126
1828	16554	https://medical-data-models.org/16554	Eligibility Cardiovascular Disease NCT00066053
1829	16555	https://medical-data-models.org/16555	Eligibility Carcinoma, Hepatocellular NCT00243841
1830	16556	https://medical-data-models.org/16556	Eligibility Determination Psoriasis MIPSO EudraCT 2014-003022-40
1831	16557	https://medical-data-models.org/16557	Eligibility Cardiovascular Disease NCT00079586
1832	16562	https://medical-data-models.org/16562	Eligibility Leukemia NCT00027560
1833	16563	https://medical-data-models.org/16563	Eligibility Lymphoma NCT00098566
1834	16566	https://medical-data-models.org/16566	Eligibility Cardiovascular Disease NCT00079963
1835	16578	https://medical-data-models.org/16578	Eligibility Cardiovascular Disease NCT00093236
1836	16582	https://medical-data-models.org/16582	Eligibility Cardiovascular Disease NCT00099450
1837	16584	https://medical-data-models.org/16584	Eligibility Cardiovascular Disease NCT00200317
1838	16585	https://medical-data-models.org/16585	Eligibility Lymphoma, T-Cell, Cutaneous NCT00211198
1839	16586	https://medical-data-models.org/16586	Eligibility Major Depressive Disorder NCT00562367
1840	16587	https://medical-data-models.org/16587	Eligibility Metastatic Breast Cancer NCT00214864
1841	16588	https://medical-data-models.org/16588	Eligibility Cardiovascular Disease NCT00470002
1842	16590	https://medical-data-models.org/16590	Eligibility Multiple Myeloma NCT00193544
1843	16591	https://medical-data-models.org/16591	Eligibility Multiple Sclerosis NCT00011375
1844	16593	https://medical-data-models.org/16593	Eligibility Cardiovascular Disease NCT00520819
1845	16599	https://medical-data-models.org/16599	Eligibility Cardiovascular Disease NCT00520871
1846	16600	https://medical-data-models.org/16600	Eligibility Cardiovascular Disease NCT00569751
1847	16617	https://medical-data-models.org/16617	Eligibility Cardiovascular Diseases NCT00063531
1848	16620	https://medical-data-models.org/16620	Eligibility Cardiovascular Diseases NCT00072995
1849	16626	https://medical-data-models.org/16626	Eligibility Cardiovascular Diseases NCT00073788
1850	16628	https://medical-data-models.org/16628	Eligibility Cardiovascular Diseases NCT00074724
1851	16633	https://medical-data-models.org/16633	Eligibility Cardiovascular Diseases NCT00091962
1852	16637	https://medical-data-models.org/16637	Eligibility Cardiovascular Diseases NCT00094783
1853	16638	https://medical-data-models.org/16638	Eligibility Cardiovascular Diseases NCT00101491
1854	16644	https://medical-data-models.org/16644	Eligibility Cardiovascular Diseases NCT00113672
1855	16646	https://medical-data-models.org/16646	Eligibility Cardiovascular Diseases NCT00123058
1856	16648	https://medical-data-models.org/16648	Eligibility Cardiovascular Diseases NCT00128687
1857	16649	https://medical-data-models.org/16649	Eligibility Cardiovascular Diseases NCT00275145
1858	16651	https://medical-data-models.org/16651	Eligibility Cardiovascular Diseases NCT00317707
1859	16653	https://medical-data-models.org/16653	Eligibility Carpometacarpal Osteoarthritis NCT00198029
1860	16657	https://medical-data-models.org/16657	Eligibility Chronic Heart Failure NCT00511888
1861	16658	https://medical-data-models.org/16658	Eligibility Chronic Hepatitis B NCT00095121
1862	16659	https://medical-data-models.org/16659	Eligibility Chronic Hepatitis C NCT00192647
1863	16660	https://medical-data-models.org/16660	Eligibility Multiple Sclerosis NCT00017628
1864	16661	https://medical-data-models.org/16661	Eligibility Multiple Sclerosis NCT00248378
1865	16662	https://medical-data-models.org/16662	Eligibility Multiple Sclerosis, Relapsing-Remitting NCT00027300
1866	16663	https://medical-data-models.org/16663	Eligibility Multiple Sclerosis, Relapsing-remitting NCT00292253
1867	16664	https://medical-data-models.org/16664	Eligibility Non Small Cell Lung Cancer (NSCLC) NCT00684385
1868	16665	https://medical-data-models.org/16665	Eligibility Chronic Hepatitis C NCT00199719
1869	16666	https://medical-data-models.org/16666	Eligibility Chronic Kidney Disease NCT00155246
1870	16668	https://medical-data-models.org/16668	Eligibility Cardiovascular Diseases NCT00664040
1871	16669	https://medical-data-models.org/16669	Eligibility Chronic Kidney Disease NCT00324376
1872	16670	https://medical-data-models.org/16670	Eligibility Chronic Kidney Disease NCT00327860
1873	16671	https://medical-data-models.org/16671	Eligibility Non-Small Cell Lung Cancer NCT00293085
1874	16672	https://medical-data-models.org/16672	Eligibility Non-Small-Cell Lung Carcinoma NCT00310232
1875	16673	https://medical-data-models.org/16673	Eligibility Chronic Kidney Insufficiency NCT00565396
1876	16683	https://medical-data-models.org/16683	Eligibility Chronic Lymphocytic Leukemia NCT00100711
1877	16684	https://medical-data-models.org/16684	Eligibility Chronic Lymphocytic Leukemia NCT00093314
1878	16685	https://medical-data-models.org/16685	Eligibility Chronic Lymphocytic Leukemia NCT00131313
1879	16686	https://medical-data-models.org/16686	Eligibility Chronic Lymphocytic Leukemia NCT00233506
1880	16692	https://medical-data-models.org/16692	Eligibility Chronic Lymphocytic Leukemia NCT00337519
1881	16694	https://medical-data-models.org/16694	Eligibility Chronic Myelogenous Leukemia NCT00101647
1882	16695	https://medical-data-models.org/16695	Eligibility Cervical Cancer NCT00595725
1883	16714	https://medical-data-models.org/16714	Eligibility Chronic Myeloid Leukaemia NCT00390897
1884	16721	https://medical-data-models.org/16721	Eligibility Chronic Nephropathy NCT00199927
1885	16723	https://medical-data-models.org/16723	Eligibility Chronic Schizophrenia NCT00148616
1886	16724	https://medical-data-models.org/16724	Eligibility Cirrhosis NCT00493480
1887	16725	https://medical-data-models.org/16725	Eligibility CNS Lymphoma NCT00596154
1888	16728	https://medical-data-models.org/16728	Eligibility Cognition in Schizophrenia NCT00628394
1889	16731	https://medical-data-models.org/16731	Eligibility Cognition NCT00188331
1890	16732	https://medical-data-models.org/16732	Eligibility Colon Cancer NCT00193167
1891	16741	https://medical-data-models.org/16741	Eligibility Colorectal Cancer NCT00061815
1892	16743	https://medical-data-models.org/16743	Eligibility Colorectal Cancer NCT00059930
1893	16746	https://medical-data-models.org/16746	Eligibility Carcinoma, Non-Small-Cell Lung NCT00622349
1894	16747	https://medical-data-models.org/16747	Eligibility Cardiovascular Disease NCT00277875
1895	16749	https://medical-data-models.org/16749	Eligibility Cardiovascular Disease NCT01163773
1896	16750	https://medical-data-models.org/16750	Eligibility Chronic Heart Failure NCT01794598
1897	16751	https://medical-data-models.org/16751	Eligibility Chronic Hepatitis B NCT00895596
1898	16752	https://medical-data-models.org/16752	Eligibility Chronic Hepatitis C NCT00160251
1899	16753	https://medical-data-models.org/16753	Eligibility Colorectal Cancer NCT00062023
1900	16754	https://medical-data-models.org/16754	Eligibility Colorectal Cancer NCT00079872
1901	16762	https://medical-data-models.org/16762	Eligibility Colorectal Cancer NCT00113763
1902	16763	https://medical-data-models.org/16763	Eligibility Colorectal Cancer NCT00083616
1903	16764	https://medical-data-models.org/16764	Eligibility Colorectal Cancer NCT00089635
1904	16765	https://medical-data-models.org/16765	Eligibility Colorectal Cancer NCT00122720
1905	16766	https://medical-data-models.org/16766	Eligibility Colorectal Cancer NCT00133913
1906	16767	https://medical-data-models.org/16767	Eligibility Colorectal Cancer NCT00159445
1907	16768	https://medical-data-models.org/16768	Eligibility Colorectal Cancer NCT00192075
1908	16770	https://medical-data-models.org/16770	Eligibility Chronic Hepatitis C NCT00418054
1909	16771	https://medical-data-models.org/16771	Eligibility Colorectal Cancer NCT00199654
1910	16773	https://medical-data-models.org/16773	Eligibility Colorectal Cancer NCT00199797
1911	16774	https://medical-data-models.org/16774	Eligibility Colorectal Cancer NCT00208260
1912	16775	https://medical-data-models.org/16775	Eligibility Colorectal Cancer NCT00291785
1913	16776	https://medical-data-models.org/16776	Eligibility Colorectal Cancer NCT00303771
1914	16777	https://medical-data-models.org/16777	Eligibility Colorectal Cancer NCT00560365
1915	16781	https://medical-data-models.org/16781	Eligibility Diabetes Mellitus Type II NCT00151697
1916	16782	https://medical-data-models.org/16782	Eligibility Colorectal Cancer NCT00582452
1917	16783	https://medical-data-models.org/16783	Eligibility Diabetes Mellitus, Type 2 NCT00288132
1918	16784	https://medical-data-models.org/16784	Eligibility Diabetes Mellitus, Type 2 NCT00435240
1919	16787	https://medical-data-models.org/16787	Eligibility Colorectal NCT00582829
1920	16791	https://medical-data-models.org/16791	Eligibility Chronic Hepatitis C NCT01120795
1921	16792	https://medical-data-models.org/16792	Eligibility Diabetes Type 2 NCT00518427
1922	16793	https://medical-data-models.org/16793	Eligibility Chronic Lymphocytic Leukemia NCT00193518
1923	16794	https://medical-data-models.org/16794	Eligibility Heart Failure NCT00214318
1924	16795	https://medical-data-models.org/16795	Eligibility Heart Failure NCT00384566
1925	16796	https://medical-data-models.org/16796	Eligibility Hypercholesterolemia NCT00145717
1926	16797	https://medical-data-models.org/16797	Eligibility Hypertension NCT00151775
1927	16800	https://medical-data-models.org/16800	Eligibility Colorectal Neoplasms NCT00078468
1928	16802	https://medical-data-models.org/16802	Eligibility Hypertension NCT00151814
1929	16803	https://medical-data-models.org/16803	Eligibility Colorectal Neoplasms NCT00101686
1930	16804	https://medical-data-models.org/16804	Eligibility Hypertension NCT00157326
1931	16812	https://medical-data-models.org/16812	Eligibility Colorectal Neoplasms NCT00156975
1932	16813	https://medical-data-models.org/16813	Eligibility Colorectal Neoplasms NCT00188565
1933	16814	https://medical-data-models.org/16814	Eligibility Colorectal Neoplasms NCT00190515
1934	16815	https://medical-data-models.org/16815	Eligibility Colorectal Neoplasms NCT00199862
1935	16817	https://medical-data-models.org/16817	Eligibility Leukemia NCT00525603
1936	16818	https://medical-data-models.org/16818	Eligibility Lymphoma, Non-Hodgkin NCT00367497
1937	16819	https://medical-data-models.org/16819	Eligibility Coronary Artery Disease NCT00288535
1938	16823	https://medical-data-models.org/16823	Eligibility Colorectal Neoplasms NCT00259844
1939	16825	https://medical-data-models.org/16825	Eligibility Colorectal Peritoneal Carcinomatosis NCT01524094
1940	16828	https://medical-data-models.org/16828	Eligibility Congestive Heart Failure NCT00060840
1941	16829	https://medical-data-models.org/16829	Eligibility Congestive Heart Failure NCT00063687
1942	16830	https://medical-data-models.org/16830	Eligibility Congestive Heart Failure NCT00119691
1943	16831	https://medical-data-models.org/16831	Eligibility Congestive Heart Failure NCT00124137
1944	16832	https://medical-data-models.org/16832	Eligibility Depression NCT00375843
1945	16833	https://medical-data-models.org/16833	Eligibility Diabetes Mellitus, With Complications NCT00287651
1946	16834	https://medical-data-models.org/16834	Eligibility Diabetes NCT00184613
1947	16835	https://medical-data-models.org/16835	Eligibility Diabetes NCT00379548
1948	16836	https://medical-data-models.org/16836	Eligibility Heart Failure NCT00158964
1949	16843	https://medical-data-models.org/16843	Eligibility Congestive Heart Failure NCT00158938
1950	16846	https://medical-data-models.org/16846	Eligibility Congestive Heart Failure NCT00158951
1951	16848	https://medical-data-models.org/16848	Eligibility Congestive Heart Failure NCT00652652
1952	16849	https://medical-data-models.org/16849	Eligibility Congestive Heart Failure NCT00652782
1953	16852	https://medical-data-models.org/16852	Eligibility Congestive Heart Failure NCT00690521
1954	16854	https://medical-data-models.org/16854	Eligibility Congestive Heart Failure NCT01480921
1955	16861	https://medical-data-models.org/16861	Eligibility Contrast Induced Nephropathy NCT00476619
1956	16868	https://medical-data-models.org/16868	Treatment Visit Form 1/5 Tolerability of QUTENZA™ When Applied After Pre-treatment With Lidocaine or Tramadol in Subjects With Peripheral Neuropathic Pain - A Randomized, Multi-center, Assessor-blinded Study NCT01416116
1957	16869	https://medical-data-models.org/16869	Eligibility Coronary Artery Bypass Surgery NCT00653042
1958	16874	https://medical-data-models.org/16874	Eligibility Coronary Artery Disease NCT00044213
1959	16877	https://medical-data-models.org/16877	Eligibility Coronary Artery Disease NCT00088179
1960	16879	https://medical-data-models.org/16879	Eligibility Coronary Artery Disease NCT00090558
1961	16880	https://medical-data-models.org/16880	Eligibility Coronary Artery Disease NCT00134433
1962	16881	https://medical-data-models.org/16881	Eligibility Coronary Artery Disease NCT00156845
1963	16883	https://medical-data-models.org/16883	Eligibility Coronary Artery Disease NCT00225693
1964	16884	https://medical-data-models.org/16884	Eligibility Coronary Artery Disease NCT00232791
1965	16885	https://medical-data-models.org/16885	Eligibility Coronary Artery Disease NCT00233714
1966	16887	https://medical-data-models.org/16887	Eligibility Coronary Artery Disease NCT00233779
1967	16889	https://medical-data-models.org/16889	Eligibility Chronic Nephropathy NCT00276133
1968	16890	https://medical-data-models.org/16890	Eligibility Chronic Renal Failure NCT02194114
1969	16891	https://medical-data-models.org/16891	Eligibility Chronic Renal Failure NCT02194114
1970	16893	https://medical-data-models.org/16893	Eligibility Coronary Artery Disease NCT00235092
1971	16894	https://medical-data-models.org/16894	Eligibility Rheumatoid Arthritis NCT00412399
1972	16895	https://medical-data-models.org/16895	Eligibility Rheumatoid Arthritis NCT00579878
1973	16896	https://medical-data-models.org/16896	Eligibility Schizophrenia NCT00004980
1974	16897	https://medical-data-models.org/16897	Eligibility Schizophrenia NCT01123408
1975	16898	https://medical-data-models.org/16898	Eligibility Schizophrenia, First-Episode NCT00157378
1976	16899	https://medical-data-models.org/16899	Eligibility Stage I Prostate Cancer NCT00003832
1977	16900	https://medical-data-models.org/16900	Eligibility Type 1 Diabetes Mellitus NCT00761852
1978	16901	https://medical-data-models.org/16901	Eligibility Type 1 Diabetes Mellitus NCT00762671
1979	16902	https://medical-data-models.org/16902	Eligibility Unipolar Depression NCT00178074
1980	16904	https://medical-data-models.org/16904	Eligibility Coronary Artery Disease NCT00235170
1981	16905	https://medical-data-models.org/16905	Eligibility Coronary Artery Disease NCT00250965
1982	16906	https://medical-data-models.org/16906	Eligibility Major Depressive Disorder NCT00215228
1983	16907	https://medical-data-models.org/16907	Eligibility Major Depressive Disorder NCT00252330
1984	16908	https://medical-data-models.org/16908	Eligibility Major Depressive Disorder NCT00252356
1985	16909	https://medical-data-models.org/16909	Eligibility Coronary Artery Disease NCT00272571
1986	16910	https://medical-data-models.org/16910	Eligibility Major Depressive Disorder NCT00608543
1987	16911	https://medical-data-models.org/16911	Eligibility Coronary Artery Disease NCT00371709
1988	16912	https://medical-data-models.org/16912	Eligibility Male Breast Cancer NCT00425672
1989	16913	https://medical-data-models.org/16913	Eligibility Metastatic Breast Cancer NCT00191269
1990	16914	https://medical-data-models.org/16914	Eligibility Multiple Myeloma and Plasma Cell Neoplasm NCT00378768
1991	16915	https://medical-data-models.org/16915	Eligibility Multiple Myeloma NCT00216151
1992	16916	https://medical-data-models.org/16916	Eligibility Multiple Myeloma NCT00399867
1993	16918	https://medical-data-models.org/16918	Eligibility Multiple Myeloma NCT00400556
1994	16920	https://medical-data-models.org/16920	Eligibility Neoplasms, Breast NCT00263588
1995	16921	https://medical-data-models.org/16921	Eligibility Colorectal Cancer NCT00220155
1996	16923	https://medical-data-models.org/16923	Eligibility Colorectal Cancer NCT00251485
1997	16924	https://medical-data-models.org/16924	Eligibility Colorectal Cancer NCT00264979
1998	16930	https://medical-data-models.org/16930	Eligibility Heart Failure, Congestive NCT00156234
1999	16935	https://medical-data-models.org/16935	Eligibility Non Small Cell Lung Cancer NCT00160043
[truncated: 8,517 more rows]
