# Supplementary material for: ELaPro, a LOINC-mapped core dataset for top laboratory procedures of eligibility screening for clinical trials
Source: BMC Med Res Methodol. 2022 May 14;22:141. doi: 10.1186/s12874-022-01611-y (PMC9107639; doi:10.1186/s12874-022-01611-y)
Supplement: Supplementary file 2 — Additional file 2. Appendix 2A. A list of unique UMLS concepts of group A sorted by absolute frequency. B: A list of unique UMLS concepts of group B sorted by absolute frequency. [file 12874_2022_1611_MOESM2_ESM.zip]

Archive with 2 entries (2 files):
- Appendix2A_GroupA_LAB.csv
- Appendix2B_GroupB_NONLAB.csv
