# Supplementary material for: ELaPro, a LOINC-mapped core dataset for top laboratory procedures of eligibility screening for clinical trials
Source: BMC Med Res Methodol. 2022 May 14;22:141. doi: 10.1186/s12874-022-01611-y (PMC9107639; doi:10.1186/s12874-022-01611-y)
Supplement: Supplementary file 2 — Additional file 2. Appendix 2A. A list of unique UMLS concepts of group A sorted by absolute frequency. B: A list of unique UMLS concepts of group B sorted by absolute frequency. [file 12874_2022_1611_MOESM2_ESM.zip › Appendix2A_GroupA_LAB.csv]

	CUI	STY	STR	SAB	TTY	CODE	n
1	C0201976	Laboratory Procedure	Creatinine measurement, serum (procedure)	MTH	PN	NOCODE	1492
2	C0032181	Laboratory Procedure	Platelet Count measurement	MTH	PN	NOCODE	966
3	C1278039	Laboratory Procedure	Serum total bilirubin measurement	SNOMEDCT_US	PT	313840000	895
4	C0201836	Laboratory Procedure	Alanine aminotransferase measurement	MTH	PN	NOCODE	857
5	C0201899	Laboratory Procedure	Aspartate aminotransferase measurement	MTH	PN	NOCODE	793
6	C0948762	Laboratory Procedure	Absolute neutrophil count	MTH	PN	NOCODE	625
7	C0518015	Laboratory Procedure	Hemoglobin measurement	MTH	PN	NOCODE	580
8	C0019699	Laboratory or Test Result	HIV Seropositivity	MTH	PN	NOCODE	535
9	C0474680	Laboratory Procedure	Hemoglobin A1c measurement	MTH	PN	NOCODE	520
10	C0373595	Laboratory Procedure	Creatinine clearance measurement	MTH	PN	NOCODE	476
11	C0023508	Laboratory Procedure	White Blood Cell Count procedure	MTH	PN	U002041	414
12	C0427780	Laboratory or Test Result	Pregnancy test negative	MTH	PN	NOCODE	398
13	C0438215	Laboratory or Test Result	Laboratory test result abnormal	SNOMEDCT_US	PT	165346000	346
14	C0022885	Laboratory Procedure	Laboratory Procedures	MTH	PN	NOCODE	343
15	C3811844	Laboratory Procedure	Estimated Glomerular Filtration Rate	MTH	PN	NOCODE	256
16	C0201544	Laboratory Procedure	Prostate specific antigen measurement	MTH	PN	U001218	236
17	C0149709	Laboratory or Test Result	Hepatitis B surface antigen positive	SNOMEDCT_US	PT	165806002	234
18	C0430061	Laboratory or Test Result	Serum pregnancy test negative	SNOMEDCT_US	PT	166435006	230
19	C1254595	Laboratory or Test Result	Laboratory Results	CPM	PT	35878	201
20	C2711451	Laboratory Procedure	Estimation of creatinine clearance by Cockcroft-Gault formula	SNOMEDCT_US	PT	442407001	201
21	C0201850	Laboratory Procedure	Alkaline phosphatase measurement	MTH	PN	NOCODE	186
22	C0430057	Laboratory or Test Result	Urine pregnancy test negative	SNOMEDCT_US	PT	167254001	184
23	C0202054	Laboratory Procedure	Glucohemoglobin measurement	MTH	PN	NOCODE	181
24	C0200633	Laboratory Procedure	Neutrophil count (procedure)	MTH	PN	NOCODE	160
25	C0201913	Laboratory Procedure	Bilirubin, total measurement	MTH	PN	NOCODE	157
26	C0583513	Laboratory Procedure	Plasma fasting glucose measurement	MTH	PN	NOCODE	147
27	C0525032	Laboratory Procedure	International Normalized Ratio	MTH	PN	NOCODE	146
28	C1533728	Laboratory Procedure	Hepatitis C virus genotype determination	MTH	PN	NOCODE	140
29	C0240802	Laboratory or Test Result	Pregnancy test positive	SNOMEDCT_US	PT	250423000	134
30	C0279754	Laboratory or Test Result	Estrogen receptor positive	MTH	PN	NOCODE	116
31	C0428568	Laboratory Procedure	Fasting blood glucose measurement	MTH	PN	NOCODE	111
32	C0281863	Laboratory or Test Result	Hepatitis C antibody positive	MDR	PT	10019747	102
33	C0242089	Laboratory or Test Result	Serology positive	SNOMEDCT_US	PT	168276008	99
34	C0202236	Laboratory Procedure	Triglycerides measurement	MTH	PN	U000405	87
35	C0279759	Laboratory or Test Result	progesterone receptor positive	MTH	PN	NOCODE	81
36	C0344441	Laboratory Procedure	Histology Procedure	MTH	PN	U002823	80
37	C0202045	Laboratory Procedure	Glucose measurement, fasting	SNOMEDCT_US	PT	52302001	77
38	C0018941	Laboratory Procedure	Hematologic Tests	MTH	PN	NOCODE	75
39	C0033707	Laboratory Procedure	Prothrombin time assay	MTH	PN	NOCODE	75
40	C0587081	Laboratory or Test Result	Laboratory test finding	MTH	PN	NOCODE	75
41	C1272251	Laboratory Procedure	Hepatitis C virus RNA assay	SNOMEDCT_US	PT	122366001	75
42	C2170215	Laboratory Procedure	renal function GFR estimation by MDRD	MEDCIN	PT	225650	70
43	C0030605	Laboratory Procedure	Activated Partial Thromboplastin Time measurement	MTH	PN	NOCODE	69
44	C1112419	Laboratory or Test Result	Hepatitis C positive	MDR	LLT	10057394	69
45	C0430060	Laboratory Procedure	Serum pregnancy test (B-HCG)	SNOMEDCT_US	PT	166434005	68
46	C3641250	Laboratory Procedure	Hepatitis B DNA Measurement	MTH	PN	NOCODE	68
47	C0743300	Laboratory or Test Result	Urine drug screen positive	MDR	LLT	10051105	67
48	C0201838	Laboratory Procedure	Albumin measurement	MTH	PN	NOCODE	66
49	C0430056	Laboratory Procedure	Urine pregnancy test	MTH	PN	NOCODE	66
50	C1853129	Laboratory or Test Result	LABORATORY ABNORMALITIES	OMIM	HT	MTHU000012	66
51	C0392201	Laboratory Procedure	Blood glucose measurement	MTH	PN	NOCODE	65
52	C0302353	Laboratory Procedure	Serum potassium measurement	MTH	PN	NOCODE	63
53	C0392390	Laboratory or Test Result	Hepatitis B e antigen positive	MDR	PT	10052329	62
54	C3888518	Laboratory or Test Result	CD20 antigen positive	MDR	PT	10075654	58
55	C0201539	Laboratory Procedure	Alpha one fetoprotein measurement	MTH	PN	NOCODE	57
56	C0521144	Laboratory or Test Result	Seronegative	SNOMEDCT_US	PT	81321002	57
57	C0856706	Laboratory or Test Result	Hepatitis B positive	MDR	LLT	10019738	57
58	C0857490	Laboratory Procedure	Granulocyte count	MTH	PN	NOCODE	57
59	C0202022	Laboratory Procedure	Follicle stimulating hormone measurement	MTH	PN	NOCODE	56
60	C0202100	Laboratory Procedure	Insulin C-peptide measurement	MTH	PN	U000378	55
61	C0201657	Laboratory Procedure	C-reactive protein measurement	MTH	PN	U000343	54
62	C0042014	Laboratory Procedure	Urinalysis	MTH	PN	NOCODE	53
63	C0202117	Laboratory Procedure	Low density lipoprotein cholesterol measurement	MTH	PN	NOCODE	52
64	C0920548	Laboratory or Test Result	HIV antibody positive	MDR	PT	10058736	52
65	C0202042	Laboratory Procedure	Plasma Glucose Measurement	MTH	PN	NOCODE	49
66	C0428474	Laboratory Procedure	Serum LDL cholesterol measurement	MTH	PN	NOCODE	49
67	C0428413	Laboratory Procedure	Serum testosterone measurement	MTH	PN	NOCODE	44
68	C1287267	Laboratory or Test Result	Finding of platelet count	MTH	PN	NOCODE	44
69	C1095989	Laboratory Procedure	Brain natriuretic peptide measurement	MTH	PN	NOCODE	43
70	C1445957	Laboratory Procedure	Serum total cholesterol measurement	MTH	PN	NOCODE	43
71	C0279756	Laboratory or Test Result	Estrogen receptor negative	MTH	PN	NOCODE	42
72	C1868902	Laboratory Procedure	HCV viral load	MTH	PN	NOCODE	42
73	C0023901	Laboratory Procedure	Liver Function Tests	MTH	PN	NOCODE	41
74	C0523465	Laboratory Procedure	Serum albumin measurement	MTH	PN	NOCODE	40
75	C0523807	Laboratory Procedure	Oxygen saturation measurement	MTH	PN	NOCODE	39
76	C0730561	Laboratory or Test Result	Percent predicted FEV1	SNOMEDCT_US	PT	313223002	37
77	C0200627	Laboratory Procedure	Hematology procedure	MTH	PN	U002917	36
78	C2208720	Laboratory Procedure	fasting C-peptide level	MEDCIN	PT	225951	36
79	C0016263	Laboratory Procedure	Flow Cytometry	MSH	MH	D005434	35
80	C0201975	Laboratory Procedure	Creatinine measurement	MTH	PN	NOCODE	35
81	C0201924	Laboratory Procedure	Calcitonin measurement	MTH	PN	U000355	32
82	C0337438	Laboratory Procedure	Glucose measurement	MTH	PN	U000371	32
83	C0582824	Laboratory Procedure	Serum fasting triglyceride measurement	MTH	PN	NOCODE	32
84	C1285573	Laboratory Procedure	Genotype determination	MTH	PN	NOCODE	32
85	C0202194	Laboratory Procedure	Potassium measurement	MTH	PN	NOCODE	31
86	C0202230	Laboratory Procedure	Thyroid stimulating hormone measurement	MTH	PN	U000402	31
87	C0279766	Laboratory or Test Result	progesterone receptor negative	MTH	PN	NOCODE	31
88	C0523912	Laboratory Procedure	Testosterone measurement	MTH	PN	NOCODE	31
89	C0018935	Laboratory Procedure	Hematocrit procedure	MTH	PN	U001974	30
90	C0009555	Laboratory Procedure	Complete Blood Count	MTH	PN	NOCODE	29
91	C3272900	Laboratory Procedure	N-Terminal ProB-type Natriuretic Peptide Measurement	NCI	PT	C96610	29
92	C0036743	Laboratory Procedure	Serologic tests	MTH	PN	NOCODE	28
93	C0428472	Laboratory Procedure	Serum HDL cholesterol measurement	MTH	PN	NOCODE	28
94	C0855842	Laboratory or Test Result	Hepatitis C RNA positive	MDR	PT	10019750	28
95	C0919711	Laboratory or Test Result	Hepatitis B surface antigen negative	SNOMEDCT_US	PT	406010001	28
96	C1176468	Laboratory Procedure	Erythrocyte sedimentation rate measurement	MTH	PN	NOCODE	28
97	C0002778	Laboratory Procedure	Analysis of substances	MTH	PN	NOCODE	27
98	C0856536	Laboratory or Test Result	Philadelphia chromosome positive	MTH	PN	NOCODE	27
99	C1708947	Laboratory or Test Result	Mature Neutrophils Present	NCI	PT	C43231	27
100	C0430059	Laboratory or Test Result	Urine pregnancy test positive	SNOMEDCT_US	PT	167256004	26
101	C0728876	Laboratory Procedure	Serum calcium measurement	MTH	PN	NOCODE	26
102	C0201916	Laboratory Procedure	Bilirubin, direct measurement	MTH	PN	NOCODE	25
103	C0456984	Laboratory or Test Result	Test Result	MTH	PN	NOCODE	25
104	C0005771	Laboratory Procedure	Blood Cell Count	MTH	PN	NOCODE	24
105	C0005845	Laboratory Procedure	Blood urea nitrogen measurement	MTH	PN	NOCODE	24
106	C0337434	Laboratory Procedure	Estradiol measurement	MTH	PN	U000363	24
107	C0919674	Laboratory or Test Result	Serology negative	MDR	PT	10050410	24
108	C0743295	Laboratory or Test Result	Drug screen positive	MDR	PT	10049177	23
109	C2984963	Laboratory Procedure	Monoclonal Protein Measurement	MTH	PN	NOCODE	23
110	C1255526	Laboratory Procedure	Serum Beta-HCG Test	CPM	PT	58348	22
111	C0201973	Laboratory Procedure	Creatine kinase measurement	MTH	PN	NOCODE	21
112	C0919834	Laboratory Procedure	Transaminase Assay	MTH	PN	NOCODE	21
113	C0948827	Laboratory or Test Result	Hepatitis B e antigen negative	MDR	PT	10052297	21
114	C0430064	Laboratory Procedure	serum pregnancy test	MEDCIN	PT	323955	20
115	C0202035	Laboratory Procedure	Gamma glutamyl transferase measurement	MTH	PN	NOCODE	19
116	C0679560	Laboratory Procedure	Genetic screening method	MTH	PN	NOCODE	19
117	C0079611	Laboratory Procedure	Immunophenotyping	MTH	PN	NOCODE	18
118	C0243009	Laboratory Procedure	CD4 Count determination procedure	MTH	PN	NOCODE	18
119	C0428321	Laboratory Procedure	Measurement of liver enzyme	MTH	PN	NOCODE	18
120	C0455271	Laboratory Procedure	Urine albumin/creatinine ratio measurement	MTH	PN	NOCODE	18
121	C0523113	Laboratory Procedure	Blast count procedure	MTH	PN	NOCODE	18
122	C0542495	Laboratory Procedure	Serum Triglyceride Measurement	MTH	PN	NOCODE	18
123	C1148554	Laboratory Procedure	Determination Aspects	MTH	PN	NOCODE	18
124	C3642160	Laboratory Procedure	FibroTest Score Measurement	NCI	PT	C105443	18
125	C0202155	Laboratory Procedure	Oxygen measurement, partial pressure, arterial	MTH	PN	NOCODE	17
126	C0430063	Laboratory or Test Result	Serum pregnancy test positive	SNOMEDCT_US	PT	166437003	17
127	C0455288	Laboratory Procedure	Corrected serum calcium measurement	MTH	PN	NOCODE	17
128	C0546577	Laboratory Procedure	hcg pregnancy test	CHV	PT	38825	17
129	C1305671	Laboratory Procedure	Cytology procedure	MTH	PN	NOCODE	17
130	C1510438	Laboratory Procedure	Assay	MTH	PN	NOCODE	17
131	C4289895	Laboratory or Test Result	CD19 Positive	NCI	PT	C129255	17
132	C0200635	Laboratory Procedure	Lymphocyte Count measurement	MTH	PN	NOCODE	16
133	C0430370	Laboratory Procedure	Urine dipstick test (procedure)	MTH	PN	NOCODE	16
134	C0523891	Laboratory Procedure	Serum sodium measurement	MTH	PN	NOCODE	16
135	C1611173	Laboratory or Test Result	Hepatitis B test negative	MDR	PT	10065002	16
136	C2229760	Laboratory Procedure	serum IgE measurement	MEDCIN	PT	12356	16
137	C2697913	Laboratory Procedure	Leukemic Blast Count	MTH	PN	NOCODE	16
138	C3714541	Laboratory or Test Result	Forced Vital Capacity	MTH	PN	NOCODE	16
139	C3888499	Laboratory or Test Result	Polymerase chain reaction positive	MDR	PT	10075628	16
140	C0202274	Laboratory Procedure	Urine drug screen	MDR	LLT	10063481	15
141	C0428132	Laboratory or Test Result	Biochemical finding	SNOMEDCT_US	PT	250541005	15
142	C0523584	Laboratory Procedure	Creatine kinase MB measurement	MTH	PN	NOCODE	15
143	C0429745	Laboratory or Test Result	Forced expired volume in one second/forced vital capacity ratio	SNOMEDCT_US	PT	251944000	14
144	C0486293	Laboratory Procedure	Albumin To Creatinine Protein Ratio Measurement	MTH	PN	NOCODE	14
145	C0850355	Laboratory Procedure	pregnancy blood test	CHV	PT	49872	14
146	C0855840	Laboratory Procedure	Hepatitis C RNA Measurement	MTH	PN	NOCODE	14
147	C1096054	Laboratory Procedure	Urine protein/creatinine ratio measurement	MTH	PN	NOCODE	14
148	C1261478	Laboratory Procedure	Viral load measurement	MTH	PN	NOCODE	14
149	C1278055	Laboratory Procedure	plasma creatinine measurement	MTH	PN	NOCODE	14
150	C1287351	Laboratory or Test Result	Finding of liver enzyme levels	MTH	PN	NOCODE	14
151	C0022662	Laboratory Procedure	Kidney Function Tests	MTH	PN	NOCODE	13
152	C0151379	Laboratory or Test Result	Rheumatoid factor positive (finding)	MTH	PN	NOCODE	13
153	C0201925	Laboratory Procedure	Calcium measurement	MTH	PN	NOCODE	13
154	C0455276	Laboratory Procedure	Serum follicle stimulating hormone measurement	MTH	PN	NOCODE	13
155	C1167896	Laboratory or Test Result	Anti-GAD antibody positive	MDR	PT	10059728	13
156	C1256114	Laboratory Procedure	Hbv DNA Test	CPM	PT	70386	13
157	C2022094	Laboratory Procedure	blood glucose level by fingerstick	MEDCIN	PT	19083	13
158	C2748184	Laboratory or Test Result	Hepatitis B virus test positive	MDR	PT	10070217	13
159	C2825162	Laboratory Procedure	Fasting Blood Sugar Measurement	MTH	PN	NOCODE	13
160	C0010405	Laboratory Procedure	Cryopreservation	MSH	MH	D015925	12
161	C0042508	Laboratory or Test Result	Ventricular Ejection Fraction	MSH	PEP	D013318	12
162	C0201478	Laboratory Procedure	Hepatitis B surface antibody measurement	MTH	PN	NOCODE	12
163	C0474523	Laboratory or Test Result	Hematology finding	SNOMEDCT_US	PT	250207003	12
164	C0487602	Laboratory Procedure	Staining method	MTH	PN	NOCODE	12
165	C0580946	Laboratory or Test Result	Sitting blood pressure	SNOMEDCT_US	PT	163035008	12
166	C0583334	Laboratory Procedure	Serum fasting glucose measurement	MTH	PN	NOCODE	12
167	C0948726	Laboratory or Test Result	Blood alcohol test positive	MDR	LLT	10051857	12
168	C1321876	Laboratory Procedure	Human immunodeficiency virus test	MTH	PN	NOCODE	12
169	C1619717	Laboratory or Test Result	Hepatitis C test negative	MDR	PT	10065001	12
170	C3544087	Laboratory Procedure	Absolute lymphocyte count	MTH	PN	NOCODE	12
171	C3888910	Laboratory or Test Result	CD30 positive	MTH	PN	NOCODE	12
172	C0014441	Laboratory Procedure	Enzyme-Linked Immunosorbent Assay	MSH	MH	D004797	11
173	C0017741	Laboratory Procedure	Glucose tolerance test	MTH	PN	NOCODE	11
174	C0162621	Laboratory Procedure	Titration Method	MTH	PN	NOCODE	11
175	C0201487	Laboratory Procedure	Hepatitis C antibody measurement	MTH	PN	U000339	11
176	C0202113	Laboratory Procedure	Lactate dehydrogenase measurement	MTH	PN	NOCODE	11
177	C0262506	Laboratory or Test Result	Hepatitis B core antibody positive	MTH	PN	NOCODE	11
178	C0428548	Laboratory or Test Result	Glucose level - finding	MTH	PN	NOCODE	11
179	C0457578	Laboratory Procedure	Capillary blood glucose measurement	MTH	PN	NOCODE	11
180	C0546833	Laboratory Procedure	serum alpha-fetoprotein (AFP) measurement	MTH	PN	NOCODE	11
181	C0850489	Laboratory Procedure	hepatitis C serology test	ICPC2P	PTN	D33007	11
182	C1282513	Laboratory Procedure	Fasting cholesterol level	SNOMEDCT_US	PT	315017003	11
183	C2748185	Laboratory or Test Result	Hepatitis C virus test positive	MDR	PT	10070218	11
184	C4330254	Laboratory or Test Result	Hepatitis C Virus Positive	NCI	PT	C129452	11
185	C0201477	Laboratory Procedure	Hepatitis B surface antigen measurement	MTH	PN	U000338	10
186	C0202123	Laboratory Procedure	Luteinizing hormone measurement	MTH	PN	NOCODE	10
187	C0262923	Laboratory Procedure	Urine protein test	MTH	PN	NOCODE	10
188	C0337443	Laboratory Procedure	Sodium measurement	MTH	PN	U000400	10
189	C0428441	Laboratory Procedure	Serum bilirubin measurement	MTH	PN	NOCODE	10
190	C0428567	Laboratory Procedure	Random blood glucose measurement	MTH	PN	NOCODE	10
191	C0523952	Laboratory Procedure	Troponin measurement	MTH	PN	NOCODE	10
192	C0730560	Laboratory or Test Result	FEV1/FVC percent	SNOMEDCT_US	PT	313222007	10
193	C0744837	Laboratory Procedure	hepatitis b serology	CHV	PT	47665	10
194	C0919386	Laboratory Procedure	Pathology procedure	MTH	PN	NOCODE	10
195	C1141951	Laboratory Procedure	Panel-reactive antibody	MTH	PN	NOCODE	10
196	C1277709	Laboratory Procedure	Transferrin saturation measurement	MTH	PN	NOCODE	10
197	C1609517	Laboratory or Test Result	Hepatitis C test positive	MDR	LLT	10065023	10
198	C1883010	Laboratory Procedure	Serum Chemistry Measurement	NCI	PT	C61014	10
199	C2826181	Laboratory or Test Result	Serum Immunoglobulin Free Light Chain Ratio Abnormal	NCI	PT	C82436	10
200	C3516400	Laboratory Procedure	Coagulation function analysis, agglutination slide, semiquantitative	CPT	ETCF	85362	10
201	C0201811	Laboratory Procedure	Fecal occult blood test	MTH	PN	NOCODE	9
202	C0201931	Laboratory Procedure	Carbon dioxide measurement, partial pressure	MTH	PN	NOCODE	9
203	C0202087	Laboratory Procedure	Immunoglobulin G measurement	MTH	PN	NOCODE	9
204	C0202363	Laboratory Procedure	Cotinine measurement	MTH	PN	NOCODE	9
205	C0344434	Laboratory or Test Result	Atrial Fibrillation by ECG Finding	MTH	PN	NOCODE	9
206	C0428301	Laboratory Procedure	Serum bicarbonate measurement	MTH	PN	NOCODE	9
207	C0428554	Laboratory or Test Result	Finding of blood glucose level	MTH	PN	NOCODE	9
208	C1883013	Laboratory Procedure	Serum Phosphate Measurement	NCI	PT	C61028	9
209	C1980036	Laboratory Procedure	Creatinine-based formula (MDRD)	LNC	LPN	LP36715-8	9
210	C2188702	Laboratory Procedure	urine human chorionic gonadotropin measurement, qualitative	MEDCIN	PT	12776	9
211	C2348930	Laboratory Procedure	HLA Compatibility Testing	MTH	PN	NOCODE	9
212	C3274435	Laboratory Procedure	Prothrombin Activity Measurement	MTH	PN	NOCODE	9
213	C3854424	Laboratory Procedure	Child-Pugh-Turcotte score	MDR	PT	10075140	9
214	C3899938	Laboratory or Test Result	Blastic Phase	MTH	PN	NOCODE	9
215	C4049263	Laboratory Procedure	Hepatic venous pressure gradient	MDR	PT	10076951	9
216	C4087376	Laboratory or Test Result	HER2 negative	MTH	PN	NOCODE	9
217	C0005790	Laboratory Procedure	Blood coagulation tests	MTH	PN	NOCODE	8
218	C0005957	Laboratory Procedure	Bone Marrow Examination	MSH	MH	D001856	8
219	C0019029	Laboratory or Test Result	Hemoglobin concentration result	MTH	PN	NOCODE	8
220	C0032739	Laboratory or Test Result	Mantoux: positive	MTH	PN	NOCODE	8
221	C0200354	Laboratory Procedure	Urine Specimen Collection	MSH	MH	D059349	8
222	C0201682	Laboratory Procedure	Chemical procedure	MTH	PN	NOCODE	8
223	C0201720	Laboratory Procedure	Serum protein electrophoresis	MTH	PN	NOCODE	8
224	C0202083	Laboratory Procedure	Immunoglobulin A measurement	MTH	PN	NOCODE	8
225	C0373483	Laboratory Procedure	Drug screen (procedure)	MTH	PN	NOCODE	8
226	C0373675	Laboratory Procedure	Magnesium measurement	MTH	PN	U000385	8
227	C0428953	Laboratory or Test Result	Electrocardiogram: myocardial infarction (finding)	MTH	PN	NOCODE	8
228	C0585639	Laboratory Procedure	Serum paraprotein measurement	MTH	PN	NOCODE	8
229	C0948759	Laboratory or Test Result	Anti-HBc antibody	MDR	LLT	10052020	8
230	C1096264	Laboratory or Test Result	Hepatitis B DNA detectable	MDR	LLT	10054262	8
231	C1608966	Laboratory or Test Result	Hepatitis B test positive	MDR	LLT	10065024	8
232	C1697737	Laboratory Procedure	Urine cotinine test	MDR	LLT	10065660	8
233	C1979963	Laboratory Procedure	Profile (lab procedure)	MTH	PN	NOCODE	8
234	C1980037	Laboratory Procedure	Creatinine-based formula (Schwartz)	LNC	LPN	LP65370-6	8
235	C2238293	Laboratory Procedure	bone marrow plasma cells	MEDCIN	PT	12605	8
236	C2964649	Laboratory Procedure	Creatinine-based formula (CKD-EPI)	LNC	LPN	LP105134-3	8
237	C4049944	Laboratory Procedure	Ki67 Measurement	MTH	PN	NOCODE	8
238	C0201933	Laboratory Procedure	Carcinoembryonic antigen measurement	MTH	PN	U000357	7
239	C0201950	Laboratory Procedure	Cholesterol measurement test	MTH	PN	NOCODE	7
240	C0202125	Laboratory Procedure	Serum magnesium measurement	MTH	PN	NOCODE	7
241	C0373607	Laboratory Procedure	Ferritin measurement	MTH	PN	U000366	7
242	C0392885	Laboratory Procedure	High density lipoprotein measurement	MTH	PN	NOCODE	7
243	C0428093	Laboratory or Test Result	Histopathology finding	SNOMEDCT_US	PT	250537006	7
244	C0428586	Laboratory Procedure	Serum vitamin D measurement	MTH	PN	NOCODE	7
245	C0455272	Laboratory Procedure	Serum urate measurement	MTH	PN	NOCODE	7
246	C0545131	Laboratory Procedure	complete blood count with differential	MEDCIN	PT	81146	7
247	C0582830	Laboratory Procedure	Serum fasting LDL cholesterol measurement	MTH	PN	NOCODE	7
248	C0696113	Laboratory Procedure	Serum ferritin measurement	MTH	PN	NOCODE	7
249	C0813152	Laboratory or Test Result	Beta HCG positive	MTH	PN	NOCODE	7
250	C0854048	Laboratory or Test Result	HIV test negative	MDR	PT	10020187	7
251	C0855841	Laboratory or Test Result	Hepatitis C RNA negative	MDR	PT	10019749	7
252	C1112219	Laboratory or Test Result	Urine alcohol test positive	MDR	PT	10056551	7
253	C1142096	Laboratory or Test Result	HIV antibody negative	MDR	PT	10058762	7
254	C1255149	Laboratory Procedure	24 Hour Urine Test	CPM	PT	56369	7
255	C1255280	Laboratory Procedure	25-Oh D Vitamin Test	CPM	PT	56799	7
256	C1277805	Laboratory or Test Result	Hepatitis C antibody test positive	SNOMEDCT_US	PT	314706002	7
257	C1283004	Laboratory Procedure	PO2 measurement	MTH	PN	NOCODE	7
258	C1699505	Laboratory or Test Result	Urine cotinine test positive	MDR	LLT	10065661	7
259	C2238058	Laboratory Procedure	2-hour postprandial blood glucose measurement	MEDCIN	PT	12334	7
260	C2321676	Laboratory Procedure	24-hour urine protein electrophoresis	MEDCIN	PT	321463	7
261	C2697755	Laboratory Procedure	Intact Parathyroid Hormone Measurement	NCI	PT	C74789	7
262	C3827940	Laboratory Procedure	Stem Cell Isolation	NCI	PT	C113053	7
263	C3831581	Laboratory Procedure	Alanine Aminotransferase to Aspartate Aminotransferase Ratio Measurement	NCI	PT	C106498	7
264	C4329508	Laboratory or Test Result	CD22 Positive	NCI	PT	C131066	7
265	C0005774	Laboratory Procedure	Blood Chemical Analysis	MSH	MH	D001774	6
266	C0013855	Laboratory Procedure	Electrophoresis	MSH	MH	D004586	6
267	C0014772	Laboratory Procedure	Red Blood Cell Count measurement	MTH	PN	NOCODE	6
268	C0019633	Laboratory Procedure	Histocompatibility Testing	MTH	PN	NOCODE	6
269	C0019698	Laboratory or Test Result	HIV Seronegativity	MSH	MH	D018023	6
270	C0033085	Laboratory Procedure	Biologic Preservation	MTH	PN	NOCODE	6
271	C0085185	Laboratory Procedure	Paraffin Embedding	MSH	MH	D016612	6
272	C0149708	Laboratory or Test Result	Hepatitis B surface antibody positive	MDR	PT	10071346	6
273	C0201660	Laboratory Procedure	Rheumatoid Factor Measurement	MTH	PN	NOCODE	6
274	C0202046	Laboratory Procedure	Glucose measurement, random	SNOMEDCT_US	PT	73128004	6
275	C0202086	Laboratory Procedure	Immunoglobulin E measurement	MTH	PN	NOCODE	6
276	C0202304	Laboratory Procedure	Ethanol measurement	MTH	PN	NOCODE	6
277	C0202306	Laboratory Procedure	Ethanol measurement, breath	MTH	PN	NOCODE	6
278	C0241988	Laboratory or Test Result	Monoclonal Band	MTH	PN	NOCODE	6
279	C0428179	Laboratory Procedure	Measurement of oxygen saturation at periphery	MTH	PN	NOCODE	6
280	C0429024	Laboratory or Test Result	PR interval duration	SNOMEDCT_US	PT	251207006	6
281	C0457340	Laboratory or Test Result	Philadelphia positive	SNOMEDCT_US	PT	134308008	6
282	C0525044	Laboratory Procedure	Clinical Chemistry Tests	MTH	PN	NOCODE	6
283	C0583329	Laboratory Procedure	Plasma triglyceride measurement	MTH	PN	NOCODE	6
284	C0585640	Laboratory Procedure	Urine paraprotein measurement	MTH	PN	NOCODE	6
285	C0744838	Laboratory or Test Result	HEPATITIS B SEROLOGY POSITIVE	CCPSS	PT	53341	6
286	C0851095	Laboratory Procedure	serum electrophoresis test	ICPC2P	PTN	A33025	6
287	C0851103	Laboratory Procedure	ige test	CHV	PT	49999	6
288	C0853904	Laboratory or Test Result	Hepatitis C antibody negative	MDR	PT	10019746	6
289	C1112499	Laboratory or Test Result	Breath alcohol test positive	MDR	PT	10056552	6
290	C1272107	Laboratory Procedure	Plasma total cholesterol level (procedure)	MTH	PN	NOCODE	6
291	C1278038	Laboratory Procedure	Serum conjugated bilirubin measurement	SNOMEDCT_US	PT	313856005	6
292	C1278256	Laboratory Procedure	Urine cotinine measurement	SNOMEDCT_US	PT	313776008	6
293	C1300092	Laboratory or Test Result	Local tumor invasion (finding)	MTH	PN	NOCODE	6
294	C1628997	Laboratory or Test Result	Nidus	LNC	CN	MTHU019024	6
295	C1709318	Laboratory Procedure	Oncotype DX Breast Cancer Assay	NCI	PT	C52159	6
296	C1955263	Laboratory Procedure	Fibrosure	LNC	LPN	LP64094-3	6
297	C2229833	Laboratory Procedure	serum phosphorus measurement	MTH	PN	NOCODE	6
298	C2700258	Laboratory Procedure	Volume Measurement	MTH	PN	NOCODE	6
299	C3516327	Laboratory Procedure	Creatine kinase (cardiac enzyme) level, isoforms	CPT	ETCF	82554	6
300	C3888510	Laboratory Procedure	CD30 expression	MDR	PT	10075644	6
301	C4048785	Laboratory Procedure	Model for end stage liver disease score	MTH	PN	NOCODE	6
302	C4284303	Laboratory or Test Result	PD-L1 Positive	MTH	PN	NOCODE	6
303	C0020980	Laboratory Procedure	Immunoassay method	MTH	PN	NOCODE	5
304	C0032184	Laboratory Procedure	Platelet Function Tests	MSH	MH	D010979	5
305	C0034554	Laboratory Procedure	Radioallergosorbent Test	MSH	MH	D011852	5
306	C0036812	Laboratory Procedure	serum ketones	CHV	PT	11240	5
307	C0151480	Laboratory or Test Result	Anti-nuclear factor positive	MTH	PN	NOCODE	5
308	C0200631	Laboratory Procedure	Complete blood count without differential	SNOMEDCT_US	PT	43789009	5
309	C0200705	Laboratory Procedure	Sedimentation rate, Westergren	SNOMEDCT_US	PT	6354009	5
310	C0201910	Laboratory Procedure	Beta-2-microglobulin measurement	MTH	PN	U000354	5
311	C0202059	Laboratory Procedure	Bicarbonate measurement	MTH	PN	NOCODE	5
312	C0202204	Laboratory Procedure	Protein measurement, urine, quantitative 24 hour	SNOMEDCT_US	PT	19518008	5
313	C0202227	Laboratory Procedure	Total Testosterone Measurement	MTH	PN	NOCODE	5
314	C0202252	Laboratory Procedure	VITAMIN B12 MEASUREMENT	MTH	PN	NOCODE	5
315	C0427679	Laboratory or Test Result	Blood incompatible	SNOMEDCT_US	PT	250406009	5
316	C0428199	Laboratory Procedure	Arterial blood pH measurement	MTH	PN	NOCODE	5
317	C0430400	Laboratory Procedure	Laboratory culture	MTH	PN	U000682	5
318	C0455280	Laboratory or Test Result	Plasma glucose result	MTH	PN	NOCODE	5
319	C0523961	Laboratory Procedure	Urea measurement	MTH	PN	NOCODE	5
320	C0549171	Laboratory Procedure	Histocompatibility crossmatch	SNOMEDCT_US	PT	72845001	5
321	C0583331	Laboratory Procedure	Plasma fasting triglyceride measurement	MTH	PN	NOCODE	5
322	C0583512	Laboratory Procedure	Plasma random glucose measurement	MTH	PN	NOCODE	5
323	C0587178	Laboratory Procedure	Anti-nuclear antibody measurement	MTH	PN	NOCODE	5
324	C0587184	Laboratory Procedure	Serum cholesterol measurement	MTH	PN	NOCODE	5
325	C0744842	Laboratory or Test Result	Hepatitis B surface antibody negative	MDR	PT	10071347	5
326	C0850354	Laboratory Procedure	lipids profile test	CHV	PT	49871	5
327	C0860013	Laboratory or Test Result	Hepatitis B antibody positive	MDR	PT	10019736	5
328	C0920210	Laboratory Procedure	Troponin I measurement	MTH	PN	NOCODE	5
329	C0973334	Laboratory Procedure	High-sensitivity C-reactive protein	MDR	LLT	10082964	5
330	C1112370	Laboratory or Test Result	Hepatitis A positive	MDR	LLT	10057398	5
331	C1167897	Laboratory Procedure	Anti-GAD antibody	MDR	PT	10059729	5
332	C1167898	Laboratory or Test Result	Anti-GAD antibody negative	MDR	PT	10059730	5
333	C1168040	Laboratory or Test Result	Hepatitis B DNA assay positive	MDR	PT	10060047	5
334	C1271681	Laboratory Procedure	Total white blood count	SNOMEDCT_US	PT	391558003	5
335	C1271729	Laboratory Procedure	Bone marrow aspirate examination	SNOMEDCT_US	PT	391426006	5
336	C1273051	Laboratory Procedure	Estimated creatinine clearance	SNOMEDCT_US	PT	784580008	5
337	C1277776	Laboratory Procedure	Absolute CD4 count procedure	SNOMEDCT_US	PT	313660005	5
338	C1445962	Laboratory Procedure	Urine light chain measurement	SNOMEDCT_US	PT	412813009	5
339	C1511226	Laboratory Procedure	Blood Screening	NCI	PT	C15960	5
340	C2210597	Laboratory Procedure	Anti-cyclic citrullinated peptide antibody	MDR	PT	10068810	5
341	C2347500	Laboratory Procedure	Pharmacogenetic Test	NCI	PT	C68761	5
342	C2368162	Laboratory Procedure	hepatitis virus genotyping	MEDCIN	PT	323012	5
343	C2609056	Laboratory or Test Result	Anti-cyclic citrullinated peptide antibody positive	SNOMEDCT_US	PT	772823005	5
344	C3854290	Laboratory Procedure	Sedative hypnotics (non-benzodiazepines)	MTH	PN	NOCODE	5
345	C4049826	Laboratory Procedure	Respiratory Exchange Ratio	MTH	PN	NOCODE	5
346	C4290023	Laboratory or Test Result	ALK Positive	NCI	PT	C128831	5
347	C0005507	Laboratory Procedure	Biological Assay	MTH	PN	NOCODE	4
348	C0040130	Laboratory Procedure	Thyroid Function Tests	MTH	PN	NOCODE	4
349	C0086231	Laboratory Procedure	Enzyme Immunoassay	MTH	PN	NOCODE	4
350	C0086890	Laboratory Procedure	Quick Test for Liver Function	MTH	PN	NOCODE	4
351	C0159069	Laboratory or Test Result	abnormal glucose tolerance test	MTH	PN	U001055	4
352	C0200637	Laboratory Procedure	Monocyte count procedure	MTH	PN	NOCODE	4
353	C0200638	Laboratory Procedure	Eosinophil count procedure	MTH	PN	NOCODE	4
354	C0200898	Laboratory Procedure	DNA analysis	SNOMEDCT_US	PT	62302004	4
355	C0201480	Laboratory Procedure	Hepatitis B core antibody measurement	MTH	PN	NOCODE	4
356	C0201511	Laboratory Procedure	Smooth muscle antibody measurement	MTH	PN	NOCODE	4
357	C0201777	Laboratory Procedure	Tolerance test	SNOMEDCT_US	PT	38038000	4
358	C0201883	Laboratory Procedure	Amylase measurement	MTH	PN	U000353	4
359	C0202225	Laboratory Procedure	T4 free measurement	MTH	PN	NOCODE	4
360	C0202228	Laboratory Procedure	Free Testosterone Measurement	MTH	PN	NOCODE	4
361	C0202239	Laboratory Procedure	Uric acid measurement (procedure)	MTH	PN	NOCODE	4
362	C0232306	Laboratory or Test Result	Electrocardiogram: left ventricle hypertrophy (finding)	MTH	PN	NOCODE	4
363	C0236613	Laboratory Procedure	Serum chemistry test	SNOMEDCT_US	PT	275711006	4
364	C0344395	Laboratory Procedure	Bilirubin measurement	MTH	PN	NOCODE	4
365	C0344420	Laboratory or Test Result	Electrocardiogram: left bundle branch block (finding)	MTH	PN	NOCODE	4
366	C0427611	Laboratory Procedure	Activated clotting time measurement	MTH	PN	NOCODE	4
367	C0428402	Laboratory Procedure	Human chorionic gonadotropin measurement	MTH	PN	NOCODE	4
368	C0428541	Laboratory Procedure	Urine total protein measurement	MTH	PN	NOCODE	4
369	C0460097	Laboratory or Test Result	Within therapeutic range	SNOMEDCT_US	PT	281304009	4
370	C0519825	Laboratory Procedure	Comprehensive Metabolic Panel	MTH	PN	NOCODE	4
371	C0543421	Laboratory or Test Result	Total cholesterol	MTH	PN	NOCODE	4
372	C0555903	Laboratory Procedure	Total protein measurement	MTH	PN	NOCODE	4
373	C0580327	Laboratory Procedure	Antibody studies (procedure)	MTH	PN	NOCODE	4
374	C0587185	Laboratory or Test Result	Urine albumin level	MTH	PN	NOCODE	4
375	C0851084	Laboratory Procedure	inr test	CHV	PT	49996	4
376	C0852616	Laboratory Procedure	Toxicology laboratory analyses	MTH	PN	NOCODE	4
377	C0919758	Laboratory Procedure	Vitamin D measurement	MTH	PN	NOCODE	4
378	C0919819	Laboratory or Test Result	Drug screen negative	MDR	PT	10050895	4
379	C0949466	Laboratory Procedure	Western Blot	MTH	PN	NOCODE	4
380	C1096146	Laboratory or Test Result	Anti-HBc IgM antibody positive	MDR	LLT	10053832	4
381	C1141947	Laboratory Procedure	Troponin T Assay	MTH	PN	NOCODE	4
382	C1168369	Laboratory Procedure	HIV viral load	SNOMEDCT_US	PT	315124004	4
383	C1254699	Laboratory Procedure	Serum Hepatitis B Surface Antigen Test	CPM	PT	41479	4
384	C1255118	Laboratory Procedure	Serum Gad65 Auto Antibodies Test	CPM	PT	52065	4
385	C1275604	Laboratory or Test Result	Serum lactate dehydrogenase level elevated	SNOMEDCT_US	PT	396697000	4
386	C1278212	Laboratory Procedure	Drugs of abuse urine screening test	SNOMEDCT_US	PT	314077000	4
387	C1278233	Laboratory Procedure	24 hour urine sodium output measurement	SNOMEDCT_US	PT	313691004	4
388	C1441617	Laboratory Procedure	Immunoperoxidase stain	LNC	LPN	LP6339-8	4
389	C1443016	Laboratory or Test Result	Estradiol level result	MTH	PN	NOCODE	4
390	C1518823	Laboratory Procedure	PSA Velocity	NCI	PT	C20119	4
391	C1879847	Laboratory Procedure	Biomarker Analysis	NCI	PT	C63333	4
392	C1883008	Laboratory Procedure	serum alanine aminotransferase measurement	MEDCIN	PT	12193	4
393	C2123607	Laboratory Procedure	serum prostate-specific antigen (PSA), total	MEDCIN	PT	107563	4
394	C2229552	Laboratory Procedure	serum 25-hydroxycholecalciferol measurement	MEDCIN	PT	12459	4
395	C2237045	Laboratory Procedure	basic metabolic panel	MEDCIN	PT	320678	4
396	C2242735	Laboratory or Test Result	Tuberculosis test negative	MDR	LLT	10068284	4
397	C2363789	Laboratory Procedure	Hepatitis C virus test	MDR	PT	10068416	4
398	C2698595	Laboratory Procedure	CD4 Expressing T Cell Count	MTH	PN	NOCODE	4
399	C2984945	Laboratory Procedure	25-Hydroxyvitamin D Measurement	MTH	PN	NOCODE	4
400	C3272887	Laboratory Procedure	Circulating Tumor Cell Count	MTH	PN	NOCODE	4
401	C3469372	Laboratory Procedure	serum antibody HIV-2	MEDCIN	PT	324870	4
402	C3495836	Laboratory or Test Result	Hepatitis viral test positive	MDR	PT	10072748	4
403	C3540684	Laboratory Procedure	CD20 Expressing Cell Measurement	MTH	PN	NOCODE	4
404	C3828565	Laboratory or Test Result	PHQ-9: total score	MEDCIN	PT	328661	4
405	C4038411	Laboratory Procedure	Bazett formula	LNC	LPN	LP189353-8	4
406	C4272238	Laboratory Procedure	serum hepatitis c viral rna quantitative	MEDCIN	PT	381081	4
407	C4272868	Laboratory Procedure	hepatitis c viral genotype	MEDCIN	PT	381082	4
408	C4329796	Laboratory or Test Result	Epstein-Barr Virus Positive	MTH	PN	NOCODE	4
409	C4331207	Laboratory or Test Result	RAS Wild Type	NCI	PT	C132847	4
410	C4542589	Laboratory Procedure	Laboratory Screening	HCPCS	MTH_HT	Level 2: G0432-G0435	4
411	C0009961	Laboratory Procedure	Coombs Test	MTH	PN	NOCODE	3
412	C0010818	Laboratory Procedure	Cytological Techniques	MTH	PN	NOCODE	3
413	C0026018	Laboratory Procedure	Microscopy	MTH	PN	NOCODE	3
414	C0151280	Laboratory or Test Result	Creatinine clearance, ml/min	AIR	FI	CRCLR	3
415	C0151339	Laboratory Procedure	laboratory: chemistry	CHV	PT	16964	3
416	C0162401	Laboratory Procedure	Differential white blood cell count procedure	MTH	PN	NOCODE	3
417	C0178539	Laboratory Procedure	Cellular	MTH	PN	U002603	3
418	C0200931	Laboratory Procedure	Polymerase chain reaction analysis	MTH	PN	NOCODE	3
419	C0201278	Laboratory Procedure	Antibody measurement (procedure)	MTH	PN	NOCODE	3
420	C0201485	Laboratory Procedure	Hepatitis C virus measurement	SNOMEDCT_US	PT	187033005	3
421	C0201549	Laboratory Procedure	CA 125 measurement	MTH	PN	NOCODE	3
422	C0201721	Laboratory Procedure	Urine protein electrophoresis	SNOMEDCT_US	PT	73718004	3
423	C0201808	Laboratory Procedure	Excretion measurement	SNOMEDCT_US	PT	5608002	3
424	C0202041	Laboratory Procedure	Glucose measurement, serum	MTH	PN	NOCODE	3
425	C0202159	Laboratory Procedure	Parathyroid hormone measurement	MTH	PN	U000389	3
426	C0202165	Laboratory Procedure	Hydrogen ion concentration measurement	MTH	PN	NOCODE	3
427	C0202178	Laboratory Procedure	Phosphorus measurement	MTH	PN	NOCODE	3
428	C0202202	Laboratory Procedure	Protein measurement	MTH	PN	NOCODE	3
429	C0202207	Laboratory Procedure	Cholinesterase measurement	MTH	PN	NOCODE	3
430	C0202231	Laboratory Procedure	Thyroxine measurement	MTH	PN	NOCODE	3
431	C0206691	Laboratory Procedure	Electroporation	MTH	PN	NOCODE	3
432	C0238805	Laboratory or Test Result	Bone marrow: tumor cells	SNOMEDCT_US	PT	167935005	3
433	C0242318	Laboratory Procedure	HLA Typing	MTH	PN	NOCODE	3
434	C0332648	Laboratory or Test Result	Surgical margin uninvolved by tumor	SNOMEDCT_US	PT	55182004	3
435	C0344389	Laboratory or Test Result	ABO blood group observed	MTH	PN	NOCODE	3
436	C0373670	Laboratory Procedure	Lipase measurement	MTH	PN	U000383	3
437	C0373706	Laboratory Procedure	Prolactin measurement	MTH	PN	U000395	3
438	C0373917	Laboratory Procedure	HIV-2 Antibody Measurement	MTH	PN	NOCODE	3
439	C0427391	Laboratory or Test Result	Rheumatoid factor negative	SNOMEDCT_US	PT	165840002	3
440	C0427843	Laboratory Procedure	24 Hour urine volume measurement	MTH	PN	NOCODE	3
441	C0428175	Laboratory Procedure	Arterial oxygen saturation measurement	MTH	PN	NOCODE	3
442	C0428204	Laboratory or Test Result	Finding of phenylalanine level	MTH	PN	NOCODE	3
443	C0428412	Laboratory or Test Result	Testosterone level result	MTH	PN	NOCODE	3
444	C0428536	Laboratory or Test Result	Immunoglobulin level - finding	SNOMEDCT_US	PT	365720000	3
445	C0428859	Laboratory or Test Result	Reversible myocardial perfusion defect	SNOMEDCT_US	PT	251055003	3
446	C0430371	Laboratory Procedure	Urine dipstick for protein	SNOMEDCT_US	PT	271346009	3
447	C0456521	Laboratory or Test Result	Cytopathology finding	SNOMEDCT_US	PT	277194006	3
448	C0519835	Laboratory Procedure	T cells; absolute CD4 count	CPT	PT	86361	3
449	C0523207	Laboratory Procedure	Hematoxylin and eosin stain method	MTH	PN	NOCODE	3
450	C0523631	Laboratory Procedure	Folic acid measurement	MTH	PN	NOCODE	3
451	C0523826	Laboratory Procedure	Phosphate measurement	MTH	PN	NOCODE	3
452	C0523953	Laboratory Procedure	Cardiac troponin T measurement	MTH	PN	NOCODE	3
453	C0555179	Laboratory Procedure	Urine ketone test	MTH	PN	NOCODE	3
454	C0681827	Laboratory Procedure	laboratory studies	MEDCIN	PT	24891	3
455	C0729816	Laboratory Procedure	Blood potassium measurement	MTH	PN	NOCODE	3
456	C0741132	Laboratory or Test Result	Antibody test positive	MDR	PT	10061427	3
457	C0743294	Laboratory or Test Result	DRUG SCREEN COCAINE POSITIVE	CCPSS	PT	44136	3
458	C0744862	Laboratory Procedure	hepatitis serology	CHV	PT	47670	3
459	C0752248	Laboratory Procedure	Gene Expression Profiling	MTH	PN	NOCODE	3
460	C0849535	Laboratory or Test Result	blood test result	CHV	PT	49754	3
461	C0853653	Laboratory Procedure	Partial prothrombin time	MDR	LLT	10034085	3
462	C0920168	Laboratory or Test Result	Urine drug screen negative	MDR	LLT	10051106	3
463	C1096145	Laboratory or Test Result	Anti-HBc IgG antibody positive	MDR	LLT	10053820	3
464	C1167994	Laboratory Procedure	Blood alcohol	MDR	PT	10059963	3
465	C1256156	Laboratory Procedure	Hepatitis C RNA Quantification Test	MTH	PN	NOCODE	3
466	C1261429	Laboratory or Test Result	Random blood glucose level result	MTH	PN	NOCODE	3
467	C1271630	Laboratory Procedure	Cardiac markers	SNOMEDCT_US	PT	391485008	3
468	C1271701	Laboratory Procedure	Serum thyroglobulin level	SNOMEDCT_US	PT	391378005	3
469	C1287399	Laboratory or Test Result	Imaging finding	SNOMEDCT_US	PT	365853002	3
470	C1315011	Laboratory Procedure	Challenge tests	MTH	PN	NOCODE	3
471	C1318383	Laboratory or Test Result	Serum paraprotein level result	MTH	PN	NOCODE	3
472	C1318384	Laboratory or Test Result	Urine paraprotein level result	MTH	PN	NOCODE	3
473	C1318439	Laboratory Procedure	Urine creatinine measurement	MTH	PN	NOCODE	3
474	C1328603	Laboratory Procedure	Polyclonal gammaglobulins	MDR	LLT	10063237	3
475	C1445907	Laboratory or Test Result	BRCA1 gene mutation negative	SNOMEDCT_US	PT	412736006	3
476	C1504344	Laboratory or Test Result	Hepatitis B antigen positive	MDR	PT	10063411	3
477	C1512416	Laboratory Procedure	HercepTest	NCI	PT	C25524	3
478	C1513388	Laboratory Procedure	Molecular Diagnosis	NCI	PT	C20826	3
479	C1719039	Laboratory Procedure	High resolution	LNC	LPN	LP36822-2	3
480	C1954099	Laboratory or Test Result	Geriatric depression scale total	LNC	CN	MTHU025645	3
481	C2016107	Laboratory Procedure	overnight fasting insulin measurement	MEDCIN	PT	12746	3
482	C2019288	Laboratory Procedure	sputum eosinophils	MEDCIN	PT	13093	3
483	C2082356	Laboratory Procedure	B-type natriuretic peptide (BNP)	MEDCIN	PT	225779	3
484	C2097865	Laboratory Procedure	autoantibodies to islet cells	MEDCIN	PT	82177	3
485	C2208823	Laboratory Procedure	serum human chorionic gonadotropin (hCG)	MEDCIN	PT	226142	3
486	C2210797	Laboratory Procedure	total serum testosterone measurement	MEDCIN	PT	229856	3
487	C2229753	Laboratory Procedure	serum viral antibody titer for HIV	MEDCIN	PT	320046	3
488	C3203592	Laboratory Procedure	Anti-IA2 antibody	MDR	PT	10071469	3
489	C3266973	Laboratory Procedure	EGFR status assay	MDR	PT	10071955	3
490	C3495940	Laboratory or Test Result	Hepatitis C virus genotype 1b positive	MDR	LLT	10072845	3
491	C3508207	Laboratory Procedure	HLA antibody identification	MEDCIN	PT	325142	3
492	C3640067	Laboratory or Test Result	Estrogen Receptor and/or Progesterone Receptor Positive	NCI	PT	C101267	3
493	C3702086	Laboratory Procedure	Hepatitis B core antibody (HBcAb)	CPT	HT	1012028	3
494	C3714540	Laboratory Procedure	HIV Antibody Measurement	MTH	PN	NOCODE	3
495	C3805088	Laboratory Procedure	Inflammatory marker test	MDR	PT	10074736	3
496	C3836985	Laboratory or Test Result	KOOS: pain score	MEDCIN	PT	328509	3
497	C3838395	Laboratory or Test Result	BOMC questionnaire total score	MEDCIN	PT	328516	3
498	C4029718	Laboratory Procedure	CK-MB in whole blood	MEDCIN	PT	376943	3
499	C4032392	Laboratory Procedure	renal creatinine clearance 24 hour/1.73m2	MEDCIN	PT	376993	3
500	C4037934	Laboratory Procedure	Fridericia formula	LNC	LPN	LP189354-6	3
501	C4064204	Laboratory Procedure	renal creatinine clearance predicted by Cockroft-Gault formula	MEDCIN	PT	379617	3
502	C4289892	Laboratory or Test Result	CDKN2A-p16 Positive	NCI	PT	C129258	3
503	C4329511	Laboratory or Test Result	CD33 Positive	NCI	PT	C132228	3
504	C4330331	Laboratory or Test Result	Human Papillomavirus Negative	NCI	PT	C131488	3
505	C4527200	Laboratory or Test Result	CD20 Negative	NCI	PT	C137690	3
506	C0004076	Laboratory Procedure	Glucose measurement, urine	MTH	PN	U002728	2
507	C0005863	Laboratory Procedure	Western Blotting	MTH	PN	NOCODE	2
508	C0007584	Laboratory Procedure	Cell Count	MTH	PN	NOCODE	2
509	C0019637	Laboratory Procedure	Histological Techniques	MSH	MH	D006652	2
510	C0034532	Laboratory Procedure	Radiation Monitoring	MTH	PN	NOCODE	2
511	C0034603	Laboratory Procedure	Radiometry	MSH	MH	D011874	2
512	C0036828	Laboratory Procedure	Serum Alanine Transaminase tests	MTH	PN	NOCODE	2
513	C0036836	Laboratory Procedure	Serum total protein measurement	MTH	PN	NOCODE	2
514	C0040284	Laboratory Procedure	Tissue culture	SNOMEDCT_US	PT	77601007	2
515	C0043091	Laboratory or Test Result	Wedge Pressure	MSH	PEP	D011669	2
516	C0079104	Laboratory Procedure	Pap smear	MTH	PN	NOCODE	2
517	C0079366	Laboratory Procedure	Fluorescence-Activated Cell Sorting	MTH	PN	NOCODE	2
518	C0200370	Laboratory Procedure	Laboratory reporting	MTH	PN	NOCODE	2
519	C0200408	Laboratory Procedure	Coagulation factor IX measurement	MTH	PN	NOCODE	2
520	C0200499	Laboratory Procedure	ABO blood grouping	MTH	PN	NOCODE	2
521	C0201473	Laboratory Procedure	Hepatitis A virus antibody measurement	MTH	PN	NOCODE	2
522	C0201667	Laboratory Procedure	Autogenous vaccine preparation	SNOMEDCT_US	PT	74468003	2
523	C0201835	Laboratory Procedure	Adrenocorticotropic hormone measurement	MTH	PN	U000346	2
524	C0201885	Laboratory Procedure	Amylase measurement, serum (procedure)	MTH	PN	NOCODE	2
525	C0201898	Laboratory Procedure	Ascorbic acid measurement	MTH	PN	NOCODE	2
526	C0201922	Laboratory Procedure	BUN/Creatinine ratio	SNOMEDCT_US	PT	18207002	2
527	C0202084	Laboratory Procedure	Immunoglobulin M measurement	MTH	PN	NOCODE	2
528	C0202116	Laboratory Procedure	Low density lipoprotein measurement	SNOMEDCT_US	PT	22644003	2
529	C0236396	Laboratory Procedure	Serum cortisol measurement	MTH	PN	NOCODE	2
530	C0236449	Laboratory Procedure	Urine HCG Test	CPM	PT	32158	2
531	C0236489	Laboratory Procedure	Whole Blood pH Measurement	CPM	PT	32316	2
532	C0238874	Laboratory or Test Result	c-ANCA positive	MTH	PN	NOCODE	2
533	C0240917	Laboratory or Test Result	Positive rpr	MTH	PN	NOCODE	2
534	C0241883	Laboratory or Test Result	Epstein-Barr virus antibody positive	MDR	PT	10052324	2
535	C0262507	Laboratory or Test Result	Hepatitis B core antigen positive	MDR	PT	10052328	2
536	C0302272	Laboratory Procedure	Creatine measurement	MTH	PN	U002652	2
537	C0332649	Laboratory or Test Result	Surgical margin involved by tumor	SNOMEDCT_US	PT	370109009	2
538	C0332654	Laboratory or Test Result	Negative for tumor cells	SNOMEDCT_US	PT	3391005	2
539	C0337441	Laboratory Procedure	Prealbumin measurement	MTH	PN	U000391	2
540	C0344413	Laboratory or Test Result	Heart Block by ECG Finding	MTH	PN	NOCODE	2
541	C0368676	Laboratory Procedure	Antibody screen	SNOMEDCT_US	PT	120646007	2
542	C0373916	Laboratory Procedure	HIV-1 Antibody Measurement	MTH	PN	NOCODE	2
543	C0425986	Laboratory or Test Result	Pregnant - blood test confirms	SNOMEDCT_US	PT	169561007	2
544	C0427512	Laboratory or Test Result	White blood cell count laboratory result	MTH	PN	U002806	2
545	C0428316	Laboratory Procedure	Serum lipase measurement	MTH	PN	NOCODE	2
546	C0428396	Laboratory or Test Result	Cortisol level	MTH	PN	NOCODE	2
547	C0428406	Laboratory or Test Result	Follicle stimulating hormone level result	MTH	PN	NOCODE	2
548	C0428471	Laboratory or Test Result	HDL - High density lipoprotein cholesterol level result	MTH	PN	NOCODE	2
549	C0428540	Laboratory or Test Result	PSA - Prostate specific antigen level result	MTH	PN	NOCODE	2
550	C0428627	Laboratory Procedure	Protein to Creatinine Ratio Measurement	MTH	PN	NOCODE	2
551	C0428858	Laboratory or Test Result	Myocardial perfusion defect	SNOMEDCT_US	PT	251054004	2
552	C0428986	Laboratory or Test Result	ECG: ectopic beats	SNOMEDCT_US	PT	164881000	2
553	C0428994	Laboratory or Test Result	ECG: ventricular ectopics	SNOMEDCT_US	PT	164884008	2
554	C0429744	Laboratory or Test Result	Forced expired volume in one second/vital capacity ratio	SNOMEDCT_US	PT	251943006	2
555	C0430044	Laboratory Procedure	Fasting lipid profile	SNOMEDCT_US	PT	252150008	2
556	C0430067	Laboratory Procedure	Cerebrospinal fluid examination	SNOMEDCT_US	PT	167699000	2
557	C0430183	Laboratory Procedure	C-peptide stimulation test	SNOMEDCT_US	PT	252247001	2
558	C0430397	Laboratory Procedure	Microscopic urinalysis	SNOMEDCT_US	PT	127800008	2
559	C0455273	Laboratory Procedure	Serum urea measurement	MTH	PN	NOCODE	2
560	C0455816	Laboratory or Test Result	Left ventricular wall motion	SNOMEDCT_US	PT	250909007	2
561	C0455826	Laboratory or Test Result	Left ventricular segmental wall thickness	SNOMEDCT_US	PT	250926001	2
562	C0456170	Laboratory or Test Result	Left atrial pressure	MTH	PN	NOCODE	2
563	C0474643	Laboratory Procedure	Antibody titer measurement	MTH	PN	NOCODE	2
564	C0483455	Laboratory or Test Result	Prothrombin time ratio	MDR	PT	10037064	2
565	C0518943	Laboratory or Test Result	Antibody Hepatitis B Surface Antigen	QMR	PT	Q0200047	2
566	C0523979	Laboratory Procedure	Vitamin D3 measurement	MTH	PN	NOCODE	2
567	C0524167	Laboratory Procedure	Lead measurement	MTH	PN	NOCODE	2
568	C0542213	Laboratory or Test Result	Skin test positive	MDR	PT	10040934	2
569	C0545265	Laboratory Procedure	chemistry profile	CHV	PT	38737	2
570	C0560226	Laboratory or Test Result	Hepatitis A test positive	SNOMEDCT_US	PT	165997004	2
571	C0583328	Laboratory Procedure	Plasma fasting LDL cholesterol measurement	MTH	PN	NOCODE	2
572	C0700320	Laboratory Procedure	Sectioning technique	MTH	PN	NOCODE	2
573	C0730535	Laboratory Procedure	Glucose load test	SNOMEDCT_US	PT	313194008	2
574	C0741474	Laboratory Procedure	beta hcg serum	CHV	PT	47273	2
575	C0743298	Laboratory or Test Result	DRUG SCREEN URINE COCAINE POSITIVE	CCPSS	PT	23691	2
576	C0745002	Laboratory or Test Result	Human immunodeficiency virus enzyme-linked immunosorbent assay test positive	SNOMEDCT_US	PT	406109008	2
577	C0745009	Laboratory or Test Result	HIV TEST WESTERN BLOT POSITIVE	CCPSS	PT	44072	2
578	C0850487	Laboratory Procedure	hepatitis A serology test	ICPC2P	PTN	D33005	2
579	C0851020	Laboratory or Test Result	urine test results	CHV	PT	49982	2
580	C0851101	Laboratory Procedure	hcg test	CHV	PT	49998	2
581	C0853319	Laboratory Procedure	Hepatitis B antibody measurement	MTH	PN	NOCODE	2
582	C0853878	Laboratory or Test Result	Autoantibody positive	MDR	PT	10060973	2
583	C0855586	Laboratory or Test Result	Radioallergosorbent test positive	SNOMEDCT_VET	PT	2.80061E+14	2
584	C0855852	Laboratory or Test Result	Antibody NOS negative	MDR	LLT	10002745	2
585	C0856422	Laboratory Procedure	Hepatitis A IgM	MDR	LLT	10019726	2
586	C0858034	Laboratory Procedure	Plasma Cholesterol Test	CPM	PT	33840	2
587	C0860963	Laboratory Procedure	Western blot for HIV	MDR	LLT	10047914	2
588	C0863135	Laboratory Procedure	Serum calcitonin measurement	MTH	PN	NOCODE	2
589	C0877212	Laboratory or Test Result	Anti-islet cell antibody positive	MDR	PT	10049439	2
590	C0877598	Laboratory or Test Result	HIV RNA undetectable	MDR	LLT	10049837	2
591	C0883409	Laboratory Procedure	Cardiac troponin I measurement	MTH	PN	NOCODE	2
592	C0947630	Laboratory Procedure	Scientific Study	MTH	PN	NOCODE	2
593	C0948252	Laboratory Procedure	Anti-HBe antibody	MDR	LLT	10052023	2
594	C0948253	Laboratory or Test Result	Anti-HBe antibody negative	MDR	LLT	10052025	2
595	C1096503	Laboratory or Test Result	Hepatitis A virus IgM antibody positive	MDR	LLT	10053825	2
596	C1142098	Laboratory Procedure	Vitamin E Assay	MTH	PN	NOCODE	2
597	C1167869	Laboratory Procedure	Seroconversion test	MDR	PT	10059672	2
598	C1168041	Laboratory or Test Result	Hepatitis B DNA assay negative	MDR	PT	10060048	2
599	C1168142	Laboratory Procedure	Anticoagulation drug level	MDR	PT	10060318	2
600	C1168341	Laboratory Procedure	Segmented neutrophil count	MTH	PN	NOCODE	2
601	C1168371	Laboratory or Test Result	HIV-2 test positive	MDR	LLT	10060058	2
602	C1254855	Laboratory Procedure	24 Hour Urine Protein Test	CPM	PT	43255	2
603	C1261155	Laboratory Procedure	AST serum measurement	MTH	PN	NOCODE	2
604	C1261161	Laboratory Procedure	Ratio measurement	SNOMEDCT_US	PT	115340009	2
605	C1261236	Laboratory or Test Result	Hemoglobin A1c level result	MTH	PN	NOCODE	2
606	C1261430	Laboratory or Test Result	Fasting blood sugar result	MTH	PN	NOCODE	2
607	C1266511	Laboratory Procedure	Dobutamine measurement	SNOMEDCT_US	PT	121557002	2
608	C1266794	Laboratory Procedure	Antipsychotic identification	SNOMEDCT_US	PT	121331001	2
609	C1269629	Laboratory Procedure	Plasma FSH measurement	SNOMEDCT_US	PT	313444004	2
610	C1271641	Laboratory Procedure	Urine immunofixation	SNOMEDCT_US	PT	391503001	2
611	C1271678	Laboratory Procedure	Serum immunofixation	SNOMEDCT_US	PT	391555000	2
612	C1273595	Laboratory or Test Result	pT2: Organ confined (prostate)	SNOMEDCT_US	PT	384983005	2
613	C1277712	Laboratory Procedure	HbA1c measurement (DCCT aligned)	SNOMEDCT_US	PT	313835008	2
614	C1277777	Laboratory Procedure	Absolute CD8 count procedure	SNOMEDCT_US	PT	313448001	2
615	C1277806	Laboratory or Test Result	Hepatitis C antibody test negative	SNOMEDCT_US	PT	314707006	2
616	C1277938	Laboratory Procedure	Measurement of serum thyroid stimulating hormone	MTH	PN	NOCODE	2
617	C1277973	Laboratory Procedure	Plasma estradiol measurement	SNOMEDCT_US	PT	313772005	2
618	C1278060	Laboratory Procedure	Serum 25-Hydroxy vitamin D3 measurement	SNOMEDCT_US	PT	313757006	2
619	C1278131	Laboratory Procedure	Plasma ammonia measurement	SNOMEDCT_US	PT	313952006	2
620	C1278149	Laboratory Procedure	Plasma LDL cholesterol measurement	MTH	PN	NOCODE	2
621	C1278185	Laboratory Procedure	Oxygenation index measurement	SNOMEDCT_US	PT	313558004	2
622	C1295018	Laboratory Procedure	Measurement of human anti-mouse antibody	MTH	PN	NOCODE	2
623	C1303121	Laboratory Procedure	Plasma insulin C-peptide level	SNOMEDCT_US	PT	401124003	2
624	C1304771	Laboratory Procedure	Serum LH measurement	MTH	PN	NOCODE	2
625	C1318293	Laboratory or Test Result	Albumin/creatinine ration result	MTH	PN	NOCODE	2
626	C1318372	Laboratory or Test Result	Serum fasting glucose level result	MTH	PN	NOCODE	2
627	C1318517	Laboratory or Test Result	Finding of hemoglobin concentration	MTH	PN	NOCODE	2
628	C1328483	Laboratory or Test Result	PPD skin test negative	MDR	LLT	10062726	2
629	C1328593	Laboratory or Test Result	HIV-1 test positive	MDR	LLT	10063206	2
630	C1445910	Laboratory or Test Result	BRCA2 gene mutation negative	SNOMEDCT_US	PT	412739004	2
631	C1514402	Laboratory Procedure	Preservation Technique	MTH	PN	NOCODE	2
632	C1551402	Laboratory Procedure	Macroscopic observation	LNC	CN	MTHU047686	2
633	C1551403	Laboratory Procedure	Observation Method - Magnetic resonance	MTH	PN	NOCODE	2
634	C1611269	Laboratory Procedure	Immunofixation electrophoresis	MTH	PN	NOCODE	2
635	C1611703	Laboratory or Test Result	Epstein-Barr virus test positive	MDR	PT	10064545	2
636	C1696067	Laboratory or Test Result	Urine cotinine test negative	MDR	LLT	10065662	2
637	C1699735	Laboratory or Test Result	PPD skin test positive	MDR	LLT	10065649	2
638	C1881193	Laboratory Procedure	Indirect Bilirubin Measurement	MTH	PN	NOCODE	2
639	C1882495	Laboratory Procedure	Protein Expression Analysis	NCI	PT	C63480	2
640	C1883011	Laboratory Procedure	serum direct bilirubin measurement	MEDCIN	PT	12182	2
641	C1963813	Laboratory Procedure	NT-proBNP (metabolim test)	MTH	PN	NOCODE	2
642	C2025607	Laboratory Procedure	cell storage	MEDCIN	PT	257891	2
643	C2097148	Laboratory or Test Result	urinalysis results	MEDCIN	PT	81300	2
644	C2097173	Laboratory Procedure	metabolic tests	MEDCIN	PT	81347	2
645	C2121080	Laboratory Procedure	molecular diagnostics (lab procedure)	MTH	PN	NOCODE	2
646	C2168792	Laboratory or Test Result	leukocyte morphology myeloid precursors	MEDCIN	PT	12071	2
647	C2188602	Laboratory Procedure	urine drug screen for ethanol	MEDCIN	PT	226047	2
648	C2208796	Laboratory Procedure	serum glutamic acid decarboxylase (GAD) antibody test	MEDCIN	PT	226085	2
649	C2229606	Laboratory Procedure	serum carcinoembryonic antigen (CEA)	MEDCIN	PT	12254	2
650	C2229679	Laboratory Procedure	serum creatine measurement	MEDCIN	PT	12302	2
651	C2317664	Laboratory Procedure	fasting fingerstick blood glucose measurement	MEDCIN	PT	320729	2
652	C2317810	Laboratory Procedure	2-hour postprandial plasma glucose measurement	MEDCIN	PT	320727	2
653	C2347493	Laboratory or Test Result	Ph -/BCR-ABL-	NCI	PT	C70629	2
654	C2348195	Laboratory Procedure	Serum HCG Measurement	NCI	PT	C73495	2
655	C2697540	Laboratory Procedure	HIV-1 HIV-2 Antibody Measurement	NCI	PT	C74714	2
656	C2697836	Laboratory Procedure	KRAS Mutation Analysis	NCI	PT	C79418	2
657	C2697980	Laboratory Procedure	Albumin to Globulin Ratio Measurement	MTH	PN	NOCODE	2
658	C2698302	Laboratory or Test Result	BRAF V600E Mutation Present	NCI	PT	C80275	2
659	C2698885	Laboratory Procedure	Prolymphocyte Count	MTH	PN	NOCODE	2
660	C2699193	Laboratory Procedure	Cholesterol to HDL-Cholesterol Ratio Measurement	NCI	PT	C80171	2
661	C2700166	Laboratory Procedure	Fecal Immunochemical Test	MTH	PN	NOCODE	2
662	C2747927	Laboratory or Test Result	Anti-dsDNA antibody positive	MDR	LLT	10069914	2
663	C2826772	Laboratory or Test Result	Laboratory Test Original Result	NCI	PT	C83165	2
664	C2981750	Laboratory Procedure	Urinary Microalbumin Assay	NCI	PT	C88226	2
665	C2985509	Laboratory or Test Result	Severe Myelosuppression	MTH	PN	NOCODE	2
666	C3161513	Laboratory Procedure	tissue analysis	MEDCIN	PT	324043	2
667	C3161624	Laboratory Procedure	allergy testing inhalation bronchial challenge with mannitol	MEDCIN	PT	324121	2
668	C3272940	Laboratory Procedure	Hepatitis B Virus Core Antibody Measurement	MTH	PN	NOCODE	2
669	C3274398	Laboratory Procedure	Free Kappa Light Chain to Free Lambda Light Chain Ratio Measurement	NCI	PT	C98731	2
670	C3495754	Laboratory or Test Result	Anti-IA2 antibody positive	MDR	PT	10072498	2
671	C3525688	Laboratory Procedure	Measurement of albumin in plasma	CPT	ETCLIN	82040	2
672	C3525719	Laboratory Procedure	Measurement of creatinine in blood	CPT	ETCLIN	82565	2
673	C3538992	Laboratory Procedure	CD5 Expressing Cell Measurement	MTH	PN	NOCODE	2
674	C3540683	Laboratory Procedure	CD19 Expressing Cell Count	MTH	PN	NOCODE	2
675	C3810543	Laboratory Procedure	Human Epidermal Growth Factor Receptor 2 Measurement	MTH	PN	NOCODE	2
676	C3811131	Laboratory Procedure	Estrogen Receptor Measurement	MTH	PN	NOCODE	2
677	C3826648	Laboratory Procedure	Blood--Examination	LCH_NW	PT	sh85014941	2
678	C3833453	Laboratory Procedure	serum antibody (lab test)	MTH	PN	NOCODE	2
679	C3865498	Laboratory Procedure	Special stained specimen slides to examine tissue, each multiplex procedure	CPT	ETCF	88344	2
680	C3889640	Laboratory Procedure	Progesterone Receptor Measurement	MTH	PN	NOCODE	2
681	C3898879	Laboratory or Test Result	Hormone Receptor/HER2 Positive	NCI	PT	C118311	2
682	C3899622	Laboratory Procedure	Circulating Tumor Cell Analysis	NCI	PT	C116554	2
683	C4034373	Laboratory Procedure	liver fibrosis score	MEDCIN	PT	387520	2
684	C4049994	Laboratory Procedure	Insulin Resistance Measurement	MTH	PN	NOCODE	2
685	C4055053	Laboratory Procedure	Estrogen Receptor Staining Method	NCI	PT	C122650	2
686	C4055385	Laboratory Procedure	Beta-Cell Function Measurement	NCI	PT	C123455	2
687	C4087239	Laboratory Procedure	PaO2/FiO2 ratio	MDR	PT	10077710	2
688	C4288937	Laboratory or Test Result	Human Papillomavirus Positive	NCI	PT	C128839	2
689	C4329762	Laboratory or Test Result	EGFR T790M Mutation Negative	NCI	PT	C131326	2
690	C4481755	Laboratory or Test Result	rheumatoid factor presence in serum	MEDCIN	PT	382427	2
691	C4525189	Laboratory or Test Result	EGFR Positive	NCI	PT	C134501	2
692	C4722414	Laboratory Procedure	Total Sleep Time	MTH	PN	NOCODE	2
693	C4744894	Laboratory Procedure	Wake After Sleep Onset	NCI	PT	C156554	2
694	C5206277	Laboratory or Test Result	Hepatitis B DNA Positive	NCI	PT	C162043	2
695	C0005844	Laboratory Procedure	Blood typing procedure	MTH	PN	NOCODE	1
696	C0005862	Laboratory Procedure	Southern blot assay (procedure)	MTH	PN	NOCODE	1
697	C0013842	Laboratory Procedure	Electron microscopy, diagnostic	MTH	PN	NOCODE	1
698	C0019635	Laboratory Procedure	Histocytochemistry	MSH	MH	D006651	1
699	C0020896	Laboratory Procedure	Illicit Drug Testing	MSH	PEP	D015813	1
700	C0020985	Laboratory Procedure	Immunoblotting	MTH	PN	NOCODE	1
701	C0020997	Laboratory Procedure	immunoelectrophoresis	MTH	PN	NOCODE	1
702	C0021069	Laboratory Procedure	Immunoprecipitation	MTH	PN	NOCODE	1
703	C0021073	Laboratory Procedure	Immunoradiometric Assays	MTH	PN	NOCODE	1
704	C0027692	Laboratory Procedure	Nephelometry	MSH	PEP	D009391	1
705	C0031092	Laboratory or Test Result	Periodontal Index	MSH	MH	D010512	1
706	C0034580	Laboratory Procedure	Radioimmunoassay	MSH	MH	D011863	1
707	C0036776	Laboratory Procedure	Serum alkaline phosphatase measurement	MTH	PN	NOCODE	1
708	C0036816	Laboratory Procedure	serum LDL	MTH	PT	U000098	1
709	C0036820	Laboratory Procedure	Serum Phosphate Test	CPM	PT	32129	1
710	C0037793	Laboratory Procedure	Specimen processing (procedure)	MTH	PN	NOCODE	1
711	C0038577	Laboratory Procedure	Substance Abuse Detection	MTH	PN	NOCODE	1
712	C0041394	Laboratory Procedure	Turbidimetry	MSH	PEP	D009391	1
713	C0085172	Laboratory Procedure	Histocytological Preparation Techniques	MSH	MH	D016591	1
714	C0085672	Laboratory Procedure	Microbiology procedure	MTH	PN	U001645	1
715	C0150411	Laboratory Procedure	Analysis of arterial blood gases and pH	MTH	PN	NOCODE	1
716	C0150901	Laboratory or Test Result	Laboratory Findings: Muscle and Liver Enzymes	AIR	HT	U000073	1
717	C0151569	Laboratory or Test Result	Direct Coombs test positive	SNOMEDCT_US	PT	165773002	1
718	C0151570	Laboratory or Test Result	Indirect Coombs test positive	SNOMEDCT_US	PT	165775009	1
719	C0151754	Laboratory or Test Result	Lactate Dehydrogenase Increased	MTH	PN	NOCODE	1
720	C0200399	Laboratory Procedure	Clotting factor VIII assay	MTH	PN	NOCODE	1
721	C0200482	Laboratory Procedure	Prothrombin consumption time	SNOMEDCT_US	PT	16690007	1
722	C0200495	Laboratory Procedure	BLOOD BANKING PROCEDURES AND SERVICES	SNMI	HT	P3-20000	1
723	C0200634	Laboratory Procedure	Neutrophil band count	SNOMEDCT_US	PT	25340006	1
724	C0200641	Laboratory Procedure	Blood basophil count (lab test)	MTH	PN	NOCODE	1
725	C0200642	Laboratory Procedure	Platelet estimate	SNOMEDCT_US	PT	8574009	1
726	C0200896	Laboratory Procedure	Cytogenetic procedure	SNOMEDCT_US	PT	73735000	1
727	C0200932	Laboratory Procedure	Nucleic Acid Amplification Tests	MTH	PN	NOCODE	1
728	C0200949	Laboratory Procedure	Blood culture	MTH	PN	NOCODE	1
729	C0201336	Laboratory Procedure	Viral serologic study	SNOMEDCT_US	PT	88667002	1
730	C0201373	Laboratory Procedure	Epstein-Barr virus serologic test	SNOMEDCT_US	PT	2425002	1
731	C0201385	Laboratory Procedure	HIV antigen test	MTH	PN	NOCODE	1
732	C0201392	Laboratory Procedure	HIV-1 Western blot assay	SNOMEDCT_US	PT	39304009	1
733	C0201405	Laboratory Procedure	Rapid Plasma Reagin Measurement	MTH	PN	NOCODE	1
734	C0201479	Laboratory Procedure	Hepatitis B core antigen measurement	MTH	PN	NOCODE	1
735	C0201483	Laboratory Procedure	Hepatitis Be antigen measurement	MTH	PN	NOCODE	1
736	C0201484	Laboratory Procedure	Hepatitis Be antibody measurement	MTH	PN	NOCODE	1
737	C0201514	Laboratory Procedure	Antibody to TSH receptor measurement	MTH	PN	NOCODE	1
738	C0201519	Laboratory Procedure	Antibody to islet cells of pancreas measurement	MTH	PN	U000341	1
739	C0201547	Laboratory Procedure	CA 15-3 measurement	MTH	PN	NOCODE	1
740	C0201553	Laboratory Procedure	Estrogen receptor assay (ERA) (procedure)	MTH	PN	NOCODE	1
741	C0201644	Laboratory Procedure	Flow cytometric crossmatch	SNOMEDCT_US	PT	56638002	1
742	C0201719	Laboratory Procedure	Protein electrophoresis	SNOMEDCT_US	PT	82962001	1
743	C0201804	Laboratory Procedure	Osmolarity measurement	MTH	PN	NOCODE	1
744	C0201807	Laboratory Procedure	Uptake measurement	SNOMEDCT_US	PT	24683000	1
745	C0201812	Laboratory Procedure	Spot test	SNOMEDCT_US	PT	72336006	1
746	C0201825	Laboratory Procedure	Cytochemical test	SNOMEDCT_US	PT	52744009	1
747	C0201856	Laboratory Procedure	Alpha-1-antitrypsin measurement	MTH	PN	NOCODE	1
748	C0201889	Laboratory Procedure	Anion gap measurement	MTH	PN	NOCODE	1
749	C0201927	Laboratory Procedure	Measurement of serum ionized calcium	MTH	PN	NOCODE	1
750	C0201930	Laboratory Procedure	Carbon dioxide content measurement	MTH	PN	U000356	1
751	C0201934	Laboratory Procedure	Cardiac enzymes measurement	MTH	PN	NOCODE	1
752	C0201952	Laboratory Procedure	Chloride measurement	MTH	PN	NOCODE	1
753	C0201989	Laboratory Procedure	Dopamine Measurement	MTH	PN	NOCODE	1
754	C0201992	Laboratory Procedure	Electrolytes measurement	SNOMEDCT_US	PT	79301008	1
755	C0201998	Laboratory Procedure	Epinephrine measurement	MTH	PN	NOCODE	1
756	C0202006	Laboratory Procedure	Estrogen measurement	MTH	PN	NOCODE	1
757	C0202020	Laboratory Procedure	Folic acid measurement, serum	MTH	PN	NOCODE	1
758	C0202036	Laboratory Procedure	Gastrin measurement	MTH	PN	U000369	1
759	C0202098	Laboratory Procedure	Insulin measurement	MTH	PN	NOCODE	1
760	C0202105	Laboratory Procedure	Transferrin measurement	MTH	PN	U000380	1
761	C0202145	Laboratory Procedure	Norepinephrine measurement	MTH	PN	NOCODE	1
762	C0202218	Laboratory Procedure	Sex hormone binding globulin measurement	MTH	PN	U000399	1
763	C0202512	Laboratory Procedure	Urinalysis, protein, qualitative	SNOMEDCT_US	PT	60218003	1
764	C0202514	Laboratory Procedure	Urine screening for blood	MTH	PN	NOCODE	1
765	C0202533	Laboratory Procedure	Semen analysis procedure	MTH	PN	NOCODE	1
766	C0206161	Laboratory Procedure	Reticulocyte count (procedure)	MTH	PN	NOCODE	1
767	C0221752	Laboratory or Test Result	Hematuria present	MTH	PN	NOCODE	1
768	C0232296	Laboratory or Test Result	Right axis deviation	SNOMEDCT_US	PT	47665007	1
769	C0236300	Laboratory Procedure	ANTI-DNA ANTIBODIES MEASUREMENT	MTH	PN	NOCODE	1
770	C0239113	Laboratory or Test Result	Coombs test positive	MDR	PT	10061090	1
771	C0239948	Laboratory or Test Result	Hepatitis A antibody positive	MDR	PT	10019725	1
772	C0241582	Laboratory or Test Result	Culture urine positive	MDR	PT	10011640	1
773	C0241904	Laboratory or Test Result	hcg positive	CHV	PT	24688	1
774	C0242349	Laboratory Procedure	Immunocytochemistry	MTH	PN	NOCODE	1
775	C0260249	Laboratory Procedure	Infrared spectroscopy	SNOMEDCT_US	PT	708077009	1
776	C0302021	Laboratory or Test Result	Positive skin test reaction	SNOMEDCT_US	PT	26576000	1
777	C0312646	Laboratory or Test Result	Finding related to response to skin test	MTH	PN	NOCODE	1
778	C0337428	Laboratory Procedure	Fibrinogen assay	MTH	PN	U000337	1
779	C0344423	Laboratory or Test Result	Atrial Flutter by ECG Finding	MTH	PN	NOCODE	1
780	C0368753	Laboratory or Test Result	Total bilirubin level	MTH	PN	U001182	1
781	C0369903	Laboratory or Test Result	Observed prothrombin level	MTH	PN	NOCODE	1
782	C0373535	Laboratory Procedure	Aldosterone measurement	MTH	PN	U000348	1
783	C0373538	Laboratory Procedure	Alpha-1-fetoprotein measurement, serum	MTH	PN	NOCODE	1
784	C0373558	Laboratory Procedure	Vitamin D, 25-hydroxy measurement	MTH	PN	U000409	1
785	C0373680	Laboratory Procedure	Myoglobin measurement	MTH	PN	U000387	1
786	C0373717	Laboratory Procedure	Progesterone receptor assay	MTH	PN	NOCODE	1
787	C0373719	Laboratory Procedure	Renin measurement	MTH	PN	U000397	1
788	C0373720	Laboratory Procedure	Riboflavin Assay	MTH	PN	U001220	1
789	C0373828	Laboratory Procedure	Antinuclear antibodies (ANA) titer	MTH	PN	NOCODE	1
790	C0373849	Laboratory Procedure	Hepatitis B core antibody (HBcAb); IgM antibody	MTH	PN	U001230	1
791	C0373853	Laboratory Procedure	Hepatitis C antibody, confirmatory test	SNOMEDCT_US	PT	104375008	1
792	C0391937	Laboratory Procedure	Bilirubin total and direct measurement	MTH	PN	NOCODE	1
793	C0391941	Laboratory Procedure	Glucose-6-phosphate dehydrogenase Measurement	MTH	PN	NOCODE	1
794	C0427354	Laboratory Procedure	Paraprotein measurement	MTH	PN	NOCODE	1
795	C0427405	Laboratory or Test Result	Ferritin level	MTH	PN	NOCODE	1
796	C0427408	Laboratory Procedure	Serum vitamin B12 measurement	MTH	PN	NOCODE	1
797	C0427547	Laboratory Procedure	Total white cell count measurement	MTH	PN	NOCODE	1
798	C0427777	Laboratory or Test Result	Pregnancy test finding	SNOMEDCT_US	PT	250421003	1
799	C0427874	Laboratory Procedure	Cell count, cerebrospinal fluid procedure	MTH	PN	NOCODE	1
800	C0428176	Laboratory Procedure	Venous oxygen saturation measurement	MTH	PN	NOCODE	1
801	C0428212	Laboratory or Test Result	Finding of drug level	MTH	PN	NOCODE	1
802	C0428252	Laboratory Procedure	Blood carbon monoxide measurement	MTH	PN	NOCODE	1
803	C0428264	Laboratory or Test Result	Presence of drugs of abuse	RCD	PT	X771F	1
804	C0428339	Laboratory or Test Result	Aspartate transaminase level	SNOMEDCT_US	PT	373679006	1
805	C0428341	Laboratory or Test Result	AST serum level result	MTH	PN	NOCODE	1
806	C0428400	Laboratory or Test Result	Growth hormone level	MTH	PN	NOCODE	1
807	C0428408	Laboratory Procedure	Serum parathyroid hormone measurement	MTH	PN	NOCODE	1
808	C0428419	Laboratory Procedure	Triiodothyronine measurement	MTH	PN	NOCODE	1
809	C0428439	Laboratory Procedure	Conjugated bilirubin level	RCD	PT	44E4.	1
810	C0428460	Laboratory or Test Result	Finding of lipid level	MTH	PN	NOCODE	1
811	C0428493	Laboratory Procedure	Plasma C-reactive protein measurement	MTH	PN	NOCODE	1
812	C0428519	Laboratory or Test Result	Albumin level - finding	MTH	PN	NOCODE	1
813	C0428569	Laboratory Procedure	Post-prandial blood glucose measurement	MTH	PN	NOCODE	1
814	C0428601	Laboratory Procedure	Measurement of fractional excretion of sodium	MTH	PN	NOCODE	1
815	C0428629	Laboratory Procedure	FAI - Free androgen index measurement	MTH	PN	NOCODE	1
816	C0428876	Laboratory or Test Result	Intracardiac pressure	SNOMEDCT_US	PT	165077006	1
817	C0428928	Laboratory or Test Result	Atrioventricular conduction pattern	SNOMEDCT_US	PT	251113005	1
818	C0428933	Laboratory or Test Result	Ventricular conduction pattern	SNOMEDCT_US	PT	251119009	1
819	C0429081	Laboratory or Test Result	ECG: F wave - finding	SNOMEDCT_US	PT	164940009	1
820	C0429236	Laboratory or Test Result	Urinary glucose output	SNOMEDCT_US	PT	251396006	1
821	C0429713	Laboratory Procedure	Lung residual volume measurement	MTH	PN	NOCODE	1
822	C0429845	Laboratory Procedure	Sperm concentration measurement	MTH	PN	NOCODE	1
823	C0430031	Laboratory Procedure	Laboratory blood glucose	SNOMEDCT_US	PT	166896004	1
824	C0430054	Laboratory Procedure	Toxicology screen, general (procedure)	MTH	PN	NOCODE	1
825	C0430292	Laboratory Procedure	Immunofixation (procedure)	MTH	PN	NOCODE	1
826	C0430356	Laboratory Procedure	Sputum inspection	SNOMEDCT_US	PT	167989007	1
827	C0430389	Laboratory Procedure	Light Microscopy	MTH	PN	NOCODE	1
828	C0430414	Laboratory Procedure	Stool culture	SNOMEDCT_US	PT	117028002	1
829	C0430429	Laboratory Procedure	Treponema pallidum hemaglutination test	SNOMEDCT_US	PT	269829001	1
830	C0436162	Laboratory Procedure	Alpha-fetoprotein radioimmunoassay	SNOMEDCT_US	PT	169188005	1
831	C0438159	Laboratory or Test Result	EKG: Q wave abnormal	SNOMEDCT_US	PT	164917005	1
832	C0455279	Laboratory Procedure	Promyelocyte count procedure	MTH	PN	NOCODE	1
833	C0456166	Laboratory or Test Result	Right ventricular pressure	MTH	PN	NOCODE	1
834	C0456173	Laboratory or Test Result	Mean wedge pressure	SNOMEDCT_US	PT	276763009	1
835	C0456712	Laboratory or Test Result	Stroke index	SNOMEDCT_US	PT	277381004	1
836	C0459958	Laboratory Procedure	HIV screen	MTH	PN	NOCODE	1
837	C0460095	Laboratory or Test Result	Above reference range	SNOMEDCT_US	PT	281302008	1
838	C0474535	Laboratory Procedure	Mean corpuscular hemoglobin concentration determination	MTH	PN	NOCODE	1
839	C0474537	Laboratory or Test Result	Fecal occult blood: negative	SNOMEDCT_US	PT	167667006	1
840	C0474566	Laboratory Procedure	Platelet hematocrit measurement	MTH	PN	NOCODE	1
841	C0474672	Laboratory Procedure	Serum estradiol measurement	MTH	PN	NOCODE	1
842	C0474712	Laboratory or Test Result	Ischemic mitral valve dysfunction	SNOMEDCT_US	PT	250990001	1
843	C0486291	Laboratory or Test Result	albumin concentration	CHV	PT	37235	1
844	C0518017	Laboratory Procedure	Blood cholesterol	MDR	PT	10005422	1
845	C0519155	Laboratory Procedure	Lipoprotein, direct measurement; LDL cholesterol	MTH	PN	NOCODE	1
846	C0523315	Laboratory Procedure	Measurement of Measles virus antibody	SNOMEDCT_US	PT	104325006	1
847	C0523374	Laboratory Procedure	Endocrine receptor assay	SNOMEDCT_US	PT	104388006	1
848	C0523444	Laboratory Procedure	Prostatic acid phosphatase measurement	MTH	PN	NOCODE	1
849	C0523674	Laboratory Procedure	Glycated albumin measurement	MTH	PN	NOCODE	1
850	C0523753	Laboratory Procedure	Lipoproteins measurement	SNOMEDCT_US	PT	104789001	1
851	C0523800	Laboratory Procedure	Ornithine carbamoyltransferase measurement	SNOMEDCT_US	PT	104840004	1
852	C0523880	Laboratory Procedure	Riboflavin measurement	SNOMEDCT_US	PT	104923007	1
853	C0523964	Laboratory Procedure	Urea nitrogen renal clearance measurement	MTH	PN	NOCODE	1
854	C0524587	Laboratory or Test Result	Mean Corpuscular Volume (result)	MTH	PN	NOCODE	1
855	C0542494	Laboratory or Test Result	Finding of gonadotrophin level	MTH	PN	NOCODE	1
856	C0542499	Laboratory Procedure	Measurement of basal metabolic rate	MTH	PN	NOCODE	1
857	C0546630	Laboratory Procedure	Carbon dioxide combining power measurement	SNM	RT	P-4020	1
858	C0546670	Laboratory Procedure	PO2, direct reading	SNM	RT	P-4020	1
859	C0546737	Laboratory Procedure	Creatinine clearance rate	SNM	RT	P-4093	1
860	C0558979	Laboratory Procedure	Serum blood tests	SNOMEDCT_US	PT	275707000	1
861	C0579194	Laboratory Procedure	Determination of percentage differential white blood cells	MTH	PN	NOCODE	1
862	C0580952	Laboratory Procedure	Myeloblast count procedure	MTH	PN	NOCODE	1
863	C0583333	Laboratory Procedure	Serum random glucose measurement	MTH	PN	NOCODE	1
864	C0584615	Laboratory Procedure	Urine microalbumin/creatinine ratio measurement	MTH	PN	NOCODE	1
865	C0585937	Laboratory Procedure	Albumin excretion rate measurement	MTH	PN	NOCODE	1
866	C0587181	Laboratory Procedure	Glucose measurement, 2 hour post prandial	MTH	PN	NOCODE	1
867	C0587355	Laboratory Procedure	Electrolytes measurement, serum	MTH	PN	NOCODE	1
868	C0587356	Laboratory or Test Result	Serum sodium level	MTH	PN	NOCODE	1
869	C0728877	Laboratory or Test Result	Serum albumin level	MTH	PN	NOCODE	1
870	C0729817	Laboratory Procedure	Blood sodium measurement	MTH	PN	NOCODE	1
871	C0729856	Laboratory Procedure	Antigen test	SNOMEDCT_US	PT	312504002	1
872	C0740086	Laboratory Procedure	Microalbuminuria measurement	MTH	PN	NOCODE	1
873	C0743299	Laboratory or Test Result	DRUG SCREEN URINE OPIATE POSITIVE	CCPSS	PT	1009415	1
874	C0744812	Laboratory Procedure	Heparin-induced platelet antibody	MDR	LLT	10062504	1
875	C0750860	Laboratory Procedure	Serum creatine phosphokinase	MDR	LLT	10040222	1
876	C0752096	Laboratory Procedure	Molecular Diagnostic Testing	MSH	PEP	D025202	1
877	C0770761	Laboratory Procedure	Wright staining	MTH	PN	NOCODE	1
878	C0796344	Laboratory Procedure	Genetic Analysis	MTH	PN	NOCODE	1
879	C0796357	Laboratory Procedure	Genetic Variation Analysis	MTH	PN	NOCODE	1
880	C0814047	Laboratory Procedure	biological analysis and measurement	AOD	DE	3168	1
881	C0848706	Laboratory or Test Result	TB skin test result	ICPC2P	PTN	R60001	1
882	C0848716	Laboratory Procedure	urine culture test	CHV	PT	49705	1
883	C0850990	Laboratory Procedure	hepatitis D serology test	ICPC2P	PTN	D33010	1
884	C0850991	Laboratory Procedure	hepatitis E serology test	ICPC2P	PTN	D33011	1
885	C0853134	Laboratory Procedure	blood testosterone measurement	MTH	PN	NOCODE	1
886	C0853155	Laboratory or Test Result	Protein urine absent	MDR	PT	10037033	1
887	C0853313	Laboratory or Test Result	Tuberculin test negative	MDR	PT	10044727	1
888	C0853329	Laboratory Procedure	Blood immunoglobulin E	MDR	PT	10005588	1
889	C0853360	Laboratory Procedure	Blood electrolytes	MDR	PT	10061013	1
890	C0853361	Laboratory Procedure	Urine electrophoresis	MDR	PT	10046635	1
891	C0853985	Laboratory Procedure	Blood human chorionic gonadotropin	MDR	LLT	10054029	1
892	C0855279	Laboratory Procedure	Crossmatch	MTH	PN	NOCODE	1
893	C0855357	Laboratory Procedure	Cerebrospinal fluid white blood cell count (lab test)	MTH	PN	NOCODE	1
894	C0855652	Laboratory or Test Result	Culture negative	MDR	PT	10061448	1
895	C0855854	Laboratory or Test Result	Allergen NOS skin test positive	MDR	LLT	10001692	1
896	C0856201	Laboratory Procedure	Cervical cytology	MDR	LLT	10008255	1
897	C0856666	Laboratory Procedure	Serum urea	MDR	LLT	10040426	1
898	C0856918	Laboratory or Test Result	Anti-HIV positive	MDR	LLT	10002725	1
899	C0857438	Laboratory Procedure	Paranasal biopsy	MDR	PT	10033849	1
900	C0857544	Laboratory Procedure	Unconjugated bilirubin test	MTH	PN	NOCODE	1
901	C0857545	Laboratory Procedure	Blood bilirubin total	MDR	LLT	10005368	1
902	C0857886	Laboratory Procedure	Serum alkaline phosphatase - liver	MDR	LLT	10040132	1
903	C0858048	Laboratory Procedure	Serum bilirubin direct	MDR	LLT	10040158	1
904	C0858112	Laboratory Procedure	Serum creatine	MDR	LLT	10040221	1
905	C0858243	Laboratory Procedure	Thromboplastin measurement	MTH	PN	NOCODE	1
906	C0860681	Laboratory Procedure	Gamma globulin measurement	MTH	PN	NOCODE	1
907	C0868676	Laboratory Procedure	blood-alcohol tests	CHV	PT	50929	1
908	C0871511	Laboratory Procedure	Test Method	MTH	PN	NOCODE	1
909	C0872318	Laboratory Procedure	Liquid Chromatography Mass Spectrometry	MTH	PN	NOCODE	1
910	C0877268	Laboratory or Test Result	Coombs test negative	MDR	PT	10061089	1
911	C0877327	Laboratory or Test Result	Blood HIV RNA	MDR	PT	10049826	1
912	C0877535	Laboratory Procedure	Anti-factor VIII antibodies	MDR	LLT	10049546	1
913	C0877599	Laboratory or Test Result	HIV viral load undetectable	MDR	LLT	10049838	1
914	C0919646	Laboratory Procedure	Androgens measurement	MTH	PN	NOCODE	1
915	C0919842	Laboratory Procedure	Treponema pallidum antibody measurement	MTH	PN	NOCODE	1
916	C0920432	Laboratory Procedure	cell fixing	CSP	ET	2935-4781	1
917	C0948099	Laboratory or Test Result	Cytomegalovirus test positive	MDR	PT	10051620	1
918	C0948760	Laboratory or Test Result	Anti-HBe antibody positive	MDR	LLT	10052024	1
919	C1096202	Laboratory Procedure	Lipoprotein (a) measurement	MTH	PN	NOCODE	1
920	C1096316	Laboratory Procedure	Cardiac troponin measurement	MTH	PN	NOCODE	1
921	C1112196	Laboratory or Test Result	Urine human chorionic gonadotropin negative	MDR	LLT	10056482	1
922	C1142058	Laboratory Procedure	Urine calcium / creatinine ratio measurement	SNOMEDCT_US	PT	413011003	1
923	C1167693	Laboratory or Test Result	Helicobacter pylori antibody negative	MDR	LLT	10059225	1
924	C1167770	Laboratory Procedure	Lymphoblast count	MTH	PN	NOCODE	1
925	C1167805	Laboratory or Test Result	Hepatitis D antibody negative	MDR	PT	10059539	1
926	C1167875	Laboratory Procedure	CSF test	MDR	PT	10059690	1
927	C1168025	Laboratory Procedure	Hepatitis B DNA assay	MDR	PT	10060027	1
928	C1168252	Laboratory or Test Result	Hepatitis D RNA positive	MDR	PT	10059540	1
929	C1168398	Laboratory Procedure	Kappa/lambda light chain ratio	SNOMEDCT_US	PT	413025002	1
930	C1254360	Laboratory or Test Result	Laboratory Finding or Test Result	CPM	PT	83	1
931	C1254361	Laboratory Procedure	Laboratory Diagnostic Procedure	CPM	PT	93	1
932	C1254480	Laboratory Procedure	Whole Blood Total Leukocyte Count	CPM	PT	18730	1
933	C1254486	Laboratory Procedure	Whole Blood Chemistry Test	CPM	PT	32102	1
934	C1254604	Laboratory Procedure	Bone Marrow Cell Test	CPM	PT	40409	1
935	C1254650	Laboratory Procedure	Total Serum IgG Test	CPM	PT	41391	1
936	C1254696	Laboratory Procedure	Serum FSH Test	CPM	PT	41475	1
937	C1254836	Laboratory Procedure	Intravascular Anti-Hav IgM Test	CPM	PT	42520	1
938	C1254969	Laboratory Procedure	Absolute B-Cell Lymphocyte Counts	CPM	PT	48914	1
939	C1254980	Laboratory Procedure	Ca15-3 Test	CPM	PT	48943	1
940	C1255279	Laboratory Procedure	1,25-Oh D Vitamin Test	CPM	PT	56798	1
941	C1261202	Laboratory or Test Result	Corrected serum calcium level	MTH	PN	NOCODE	1
942	C1261533	Laboratory or Test Result	Hemoglobin S genotype result	MTH	PN	NOCODE	1
943	C1262044	Laboratory or Test Result	Antibody test negative	MDR	PT	10061426	1
944	C1269695	Laboratory or Test Result	Hepatitis C antibody positive with elevated ALT	SNOMEDCT_US	PT	370988000	1
945	C1271652	Laboratory Procedure	MS alpha-fetoprotein level	SNOMEDCT_US	PT	391516001	1
946	C1271702	Laboratory Procedure	Blood tacrolimus level	SNOMEDCT_US	PT	391379002	1
947	C1271714	Laboratory Procedure	Polymorphonuclear leukocyte count	SNOMEDCT_US	PT	116708001	1
948	C1271796	Laboratory Procedure	Cerebrospinal fluid cytospin measurement	MTH	PN	NOCODE	1
949	C1272101	Laboratory Procedure	24 hour urine normetadrenaline output	SNOMEDCT_US	PT	390947005	1
950	C1272106	Laboratory Procedure	Plasma albumin level	SNOMEDCT_US	PT	390955003	1
951	C1272112	Laboratory Procedure	Plasma alanine aminotransferase level	SNOMEDCT_US	PT	390961000	1
952	C1272113	Laboratory Procedure	Plasma alkaline phosphatase level	SNOMEDCT_US	PT	390962007	1
953	C1272115	Laboratory Procedure	Plasma potassium level	SNOMEDCT_US	PT	390964008	1
954	C1272175	Laboratory Procedure	Overnight albumin excretion rate	SNOMEDCT_US	PT	390844002	1
955	C1272321	Laboratory Procedure	Autoantibody measurement	MTH	PN	NOCODE	1
956	C1272778	Laboratory or Test Result	Tumor invasion into muscularis propria	SNOMEDCT_US	PT	370060008	1
957	C1273338	Laboratory Procedure	Hepatitis C viral load	SNOMEDCT_US	PT	395197008	1
958	C1275706	Laboratory Procedure	House dust mite RAST	SNOMEDCT_US	PT	397673004	1
959	C1276042	Laboratory Procedure	Plasma insulin measurement	SNOMEDCT_US	PT	401151000	1
960	C1277719	Laboratory Procedure	Clotting screening test	SNOMEDCT_US	PT	314088006	1
961	C1277788	Laboratory Procedure	CD34 stem cell count procedure	SNOMEDCT_US	PT	313505009	1
962	C1277836	Laboratory Procedure	Hepatitis B core IgM level	SNOMEDCT_US	PT	315132007	1
963	C1277842	Laboratory Procedure	Measles IgG level	SNOMEDCT_US	PT	315149000	1
964	C1278052	Laboratory Procedure	Serum lactate dehydrogenase measurement	SNOMEDCT_US	PT	313854008	1
965	C1278073	Laboratory Procedure	Plasma lipid measurement	SNOMEDCT_US	PT	314039006	1
966	C1278197	Laboratory Procedure	Serum LDL/HDL ratio measurement	MTH	PN	NOCODE	1
967	C1278201	Laboratory Procedure	Biochemical screening test	SNOMEDCT_US	PT	314071004	1
968	C1278220	Laboratory or Test Result	Deteriorating renal function	SNOMEDCT_US	PT	314983004	1
969	C1278236	Laboratory Procedure	24 hour urine albumin output measurement	SNOMEDCT_US	PT	313502007	1
970	C1278265	Laboratory Procedure	Urine vitamin C measurement	SNOMEDCT_US	PT	313668003	1
971	C1278293	Laboratory Procedure	Urine sample volume measurement	MTH	PN	NOCODE	1
972	C1281899	Laboratory Procedure	Plasma cortisol measurement	SNOMEDCT_US	PT	313401003	1
973	C1281901	Laboratory Procedure	Fatty acid measurement	SNOMEDCT_US	PT	313406008	1
974	C1285572	Laboratory Procedure	Phenotype determination	MTH	PN	NOCODE	1
975	C1287255	Laboratory or Test Result	Hemoglobin variant result	MTH	PN	NOCODE	1
976	C1287355	Laboratory Procedure	Finding of hormone level	MTH	PN	NOCODE	1
977	C1287361	Laboratory or Test Result	Finding of female sex hormones - serum level	MTH	PN	NOCODE	1
978	C1287375	Laboratory or Test Result	Finding of serum alpha-fetoprotein level	MTH	PN	NOCODE	1
979	C1294197	Laboratory Procedure	Nucleic acid sequencing	MTH	PN	NOCODE	1
980	C1295017	Laboratory Procedure	Measurement of glutamate decarboxylase 65 antibody	SNOMEDCT_US	PT	117907009	1
981	C1295169	Laboratory Procedure	Kappa Light Chain Measurement	MTH	PN	NOCODE	1
982	C1295175	Laboratory Procedure	Lambda light chain measurement	MTH	PN	NOCODE	1
983	C1299966	Laboratory or Test Result	Ultrasound scan finding	SNOMEDCT_US	PT	370380004	1
984	C1300626	Laboratory or Test Result	Surgical deep margin finding	SNOMEDCT_US	PT	396265008	1
985	C1303089	Laboratory Procedure	Total B lymphocyte count	SNOMEDCT_US	PT	401074004	1
986	C1304682	Laboratory or Test Result	CSF cell content	MTH	PN	NOCODE	1
987	C1304760	Laboratory or Test Result	Sweat chloride level result	MTH	PN	NOCODE	1
988	C1318312	Laboratory Procedure	Serum iron measurement	MTH	PN	NOCODE	1
989	C1318331	Laboratory or Test Result	Nucleated red blood cell count result	MTH	PN	NOCODE	1
990	C1318355	Laboratory or Test Result	Serum fasting triglyceride level result	MTH	PN	NOCODE	1
991	C1318404	Laboratory or Test Result	Serum ceruloplasmin level result	MTH	PN	NOCODE	1
992	C1318428	Laboratory Procedure	Urea clearance measurement	MTH	PN	NOCODE	1
993	C1318429	Laboratory Procedure	Urine albumin measurement	MTH	PN	NOCODE	1
994	C1319034	Laboratory or Test Result	Human immunodeficiency virus enzyme-linked immunosorbent assay test negative	SNOMEDCT_US	PT	406108000	1
995	C1319284	Laboratory Procedure	Total glycosylated hemoglobin level	SNOMEDCT_US	PT	408254005	1
996	C1319556	Laboratory Procedure	Heparin induced thrombocytopenia screening test	SNOMEDCT_US	PT	408230000	1
997	C1328371	Laboratory Procedure	Anti-erythropoietin antibody	MDR	PT	10063061	1
998	C1332570	Laboratory or Test Result	Blasts 20 Percent or More of Bone Marrow Nucleated Cells	NCI	PT	C36214	1
999	C1441713	Laboratory Procedure	Quick method	LNC	LPN	LP6471-9	1
1000	C1443564	Laboratory Procedure	24 hour urine measurement	SNOMEDCT_US	PT	409091002	1
1001	C1445905	Laboratory or Test Result	BRCA1 gene mutation positive	SNOMEDCT_US	PT	412734009	1
1002	C1445909	Laboratory or Test Result	BRCA2 gene mutation positive	SNOMEDCT_US	PT	412738007	1
1003	C1445960	Laboratory Procedure	Urine kappa light chain measurement	SNOMEDCT_US	PT	412811006	1
1004	C1445961	Laboratory Procedure	Urine lambda light chain measurement	SNOMEDCT_US	PT	412812004	1
1005	C1446146	Laboratory Procedure	Standard bicarbonate measurement	SNOMEDCT_US	PT	413015007	1
1006	C1449575	Laboratory Procedure	Microarray Analysis	MTH	PN	NOCODE	1
1007	C1504360	Laboratory or Test Result	Gene mutation identification test positive	MDR	PT	10063478	1
1008	C1511221	Laboratory Procedure	Blood Flow Cytometry	NCI	PT	C38062	1
1009	C1511242	Laboratory Procedure	Bone Marrow Flow Cytometry	NCI	PT	C38063	1
1010	C1514065	Laboratory or Test Result	Neoplastic Plasma Cells Present in Bone Marrow	NCI	PT	C41022	1
1011	C1521752	Laboratory Procedure	Sputum Cytology Screening	MTH	PN	NOCODE	1
1012	C1533071	Laboratory Procedure	N terminal pro-brain natriuretic peptide level	SNOMEDCT_US	PT	414799001	1
1013	C1553114	Laboratory Procedure	Observation Method - Dipstick	MTH	PN	NOCODE	1
1014	C1553156	Laboratory Procedure	Branched Chain DNA	HL7V3.0	PT	120	1
1015	C1553177	Laboratory Procedure	Equilibrium dialysis	HL7V3.0	PT	255	1
1016	C1562562	Laboratory Procedure	Light chain level	SNOMEDCT_US	PT	417486008	1
1017	C1608390	Laboratory or Test Result	HTLV-1 test positive	MDR	PT	10064548	1
1018	C1608943	Laboratory or Test Result	HTLV test positive	MDR	PT	10064547	1
1019	C1611701	Laboratory Procedure	Cell marker	MDR	PT	10064496	1
1020	C1655775	Laboratory Procedure	biochemistry test	ICPC2P	PTN	A34030	1
1021	C1657725	Laboratory Procedure	immune status test	ICPC2P	PTN	A33051	1
1022	C1658604	Laboratory Procedure	polymerase chain reaction test	ICPC2P	PTN	A33056	1
1023	C1658606	Laboratory Procedure	DNA test	ICPC2P	PTN	A38004	1
1024	C1737232	Laboratory or Test Result	Urine beta human chorionic gonadotropin positive	MDR	LLT	10066031	1
1025	C1739367	Laboratory or Test Result	Tuberculosis test positive	MDR	LLT	10066074	1
1026	C1829782	Laboratory Procedure	Icteric Index	MTH	PN	NOCODE	1
1027	C1868687	Laboratory or Test Result	Urine protein (test result)	MTH	PN	NOCODE	1
1028	C1868907	Laboratory or Test Result	Blood beta human chorionic gonadotropin positive	MDR	LLT	10066974	1
1029	C1880076	Laboratory Procedure	Choriogonadotropin Beta Measurement	MTH	PN	NOCODE	1
1030	C1881306	Laboratory Procedure	Ketone Measurement	MTH	PN	NOCODE	1
1031	C1882516	Laboratory Procedure	Quick Freeze	NCI	PT	C63521	1
1032	C1883012	Laboratory Procedure	Serum Gamma Glutamyl Transpeptidase Measurement	NCI	PT	C61025	1
1033	C1954806	Laboratory Procedure	Hepatic iron index	MTH	PN	NOCODE	1
1034	C1979599	Laboratory Procedure	Molecular Pathology Tests	MTH	PN	NOCODE	1
1035	C1997641	Laboratory Procedure	Measurement of interferon beta antibody	SNOMEDCT_US	PT	428988003	1
1036	C2021346	Laboratory Procedure	serum total cholesterol/high-density lipoprotein ratio (lab test)	MTH	PN	NOCODE	1
1037	C2021522	Laboratory Procedure	arterial pO2 after exercise	MEDCIN	PT	18435	1
1038	C2021584	Laboratory Procedure	breast immunohistochemistry progesterone receptor assay	MEDCIN	PT	18546	1
1039	C2026634	Laboratory or Test Result	cerebrospinal fluid malignant lymphoblasts	MEDCIN	PT	12652	1
1040	C2041290	Laboratory Procedure	total serum estrogen measurement	MEDCIN	PT	22337	1
1041	C2041365	Laboratory Procedure	serum intact PTH level	MEDCIN	PT	22474	1
1042	C2041375	Laboratory Procedure	plasma renin measurement (lab test)	MTH	PN	NOCODE	1
1043	C2041390	Laboratory Procedure	serum ammonia nitrogen level	MEDCIN	PT	22513	1
1044	C2059397	Laboratory or Test Result	PPD induration	MEDCIN	PT	25053	1
1045	C2082368	Laboratory Procedure	plasma fibrinogen measurement	MEDCIN	PT	12327	1
1046	C2082381	Laboratory Procedure	plasma platelet count	MEDCIN	PT	226353	1
1047	C2097112	Laboratory Procedure	bone marrow smear	MEDCIN	PT	81234	1
1048	C2097160	Laboratory Procedure	venous pH	MEDCIN	PT	81328	1
1049	C2098826	Laboratory Procedure	serum hepatitis C detection by polymerase chain reaction test	MEDCIN	PT	83438	1
1050	C2120948	Laboratory Procedure	blood hepatitis B virus detection by polymerase chain reaction test	MEDCIN	PT	102935	1
1051	C2143037	Laboratory Procedure	PT and PTT tests	MEDCIN	PT	229947	1
1052	C2164095	Laboratory Procedure	cytochrome p450 2D6 genotype	MEDCIN	PT	229790	1
1053	C2182731	Laboratory Procedure	24-hour urine total metanephrine measurement	MTH	PN	NOCODE	1
1054	C2188552	Laboratory Procedure	urine continine measurement	MEDCIN	PT	225946	1
1055	C2208592	Laboratory Procedure	electrophoretic analysis of hemoglobin SC	MEDCIN	PT	225484	1
1056	C2208594	Laboratory Procedure	electrophoretic analysis of hemoglobin SS	MTH	PN	NOCODE	1
1057	C2208696	Laboratory Procedure	serum HIV-1 antibody test	MEDCIN	PT	225914	1
1058	C2208728	Laboratory Procedure	blood CD19+ absolute count	MEDCIN	PT	225970	1
1059	C2208851	Laboratory Procedure	serum liver-kidney microsomal (LKM) antibody test	MEDCIN	PT	226207	1
1060	C2210338	Laboratory Procedure	serum LDL cholesterol direct assay	MEDCIN	PT	228638	1
1061	C2229034	Laboratory Procedure	metabolic syndrome profile	MEDCIN	PT	320011	1
1062	C2229600	Laboratory Procedure	serum indirect bilirubin measurement	MEDCIN	PT	12185	1
1063	C2229674	Laboratory Procedure	serum C-reactive protein measurement	MEDCIN	PT	17125	1
1064	C2229702	Laboratory Procedure	serum double-stranded DNA antibody measurement	MEDCIN	PT	12242	1
1065	C2229761	Laboratory Procedure	serum IgG measurement	MEDCIN	PT	12353	1
1066	C2238079	Laboratory Procedure	blood smear	MEDCIN	PT	12038	1
1067	C2238207	Laboratory Procedure	neutrophils as percentage of blood leukocytes (lab test)	MTH	PN	NOCODE	1
1068	C2239069	Laboratory Procedure	breast immunohistochemistry estrogen receptor assay	MEDCIN	PT	16505	1
1069	C2240374	Laboratory or Test Result	Eosinophil count raised (finding)	MTH	PN	NOCODE	1
1070	C2242979	Laboratory Procedure	Microbial culture (procedure)	MTH	PN	NOCODE	1
1071	C2266652	Laboratory Procedure	skin swab (lab test)	MTH	PN	NOCODE	1
1072	C2316371	Laboratory Procedure	Sectioning of tissue block	SNOMEDCT_US	PT	434472006	1
1073	C2317347	Laboratory Procedure	Procedure on tissue block	SNOMEDCT_US	PT	434288009	1
1074	C2346630	Laboratory Procedure	Lab Lupus Inhibitor Test	NCI	PT	C70648	1
1075	C2348919	Laboratory or Test Result	HLA-A*0201 Positive Cells Present	MTH	PN	NOCODE	1
1076	C2362103	Laboratory Procedure	Computer assisted	LNC	LPN	LP70258-6	1
1077	C2363788	Laboratory Procedure	Hepatitis B virus test	MDR	PT	10068415	1
1078	C2591490	Laboratory Procedure	Differential cell count method	LNC	CN	MTHU029635	1
1079	C2609311	Laboratory or Test Result	Thyroid peroxidase antibody positive	MDR	LLT	10069094	1
1080	C2698399	Laboratory Procedure	Myeloperoxidase Measurement	MTH	PN	NOCODE	1
1081	C2699294	Laboratory Procedure	Sezary Cell Count	MTH	PN	NOCODE	1
1082	C2702977	Laboratory Procedure	cerebrospinal fluid smear with cytology	MEDCIN	PT	323525	1
1083	C2702984	Laboratory Procedure	urine toxicology screen by gas chromatography or mass spectrometry	MEDCIN	PT	323532	1
1084	C2732223	Laboratory Procedure	Analysis using reverse transcriptase PCR	SNOMEDCT_US	PT	444077007	1
1085	C2732404	Laboratory Procedure	Corrected measurement of calcium	MTH	PN	NOCODE	1
1086	C2733022	Laboratory Procedure	Quantitative PCR analysis	SNOMEDCT_US	PT	443686007	1
1087	C2733343	Laboratory Procedure	Sequencing of exon of gene	SNOMEDCT_US	PT	444124004	1
1088	C2747922	Laboratory or Test Result	Double stranded DNA antibody positive	MDR	PT	10069907	1
1089	C2748050	Laboratory or Test Result	Staphylococcus aureus test positive	MDR	LLT	10070064	1
1090	C2748144	Laboratory or Test Result	Treponema pallidum test positive	MDR	LLT	10070168	1
1091	C2748291	Laboratory or Test Result	Human T-lymphotropic virus 1 test positive	MDR	LLT	10070353	1
1092	C2825579	Laboratory or Test Result	Elevated Test Result	NCI	PT	C81326	1
1093	C2826333	Laboratory Procedure	D-Dimer Measurement	MTH	PN	NOCODE	1
1094	C2827630	Laboratory Procedure	COX-2 Immunohistochemical Expression Analysis	NCI	PT	C85404	1
1095	C2919221	Laboratory Procedure	Cancer Antigen 27-29 Measurement	MTH	PN	NOCODE	1
1096	C2938956	Laboratory or Test Result	Hepatitis D virus test positive	MDR	PT	10070626	1
1097	C2939040	Laboratory or Test Result	False positive investigation result	MDR	PT	10070748	1
1098	C2945688	Laboratory Procedure	Calcium to Phosphorus Ratio Measurement	MTH	PN	NOCODE	1
1099	C2964654	Laboratory Procedure	IFCC	LNC	LPN	LP99992-7	1
1100	C2979983	Laboratory Procedure	Urine cytology	MTH	PN	NOCODE	1
1101	C2981749	Laboratory Procedure	Urinary Creatinine Assay	NCI	PT	C88225	1
1102	C2984939	Laboratory Procedure	Hemoglobin B measurement	MTH	PN	NOCODE	1
1103	C3161786	Laboratory Procedure	Plasma osmolality measurement	MTH	PN	NOCODE	1
1104	C3203521	Laboratory or Test Result	Hepatitis B e antibody positive	MDR	PT	10071348	1
1105	C3203614	Laboratory Procedure	Anti-ZnT8 antibody	MDR	LLT	10071495	1
1106	C3203742	Laboratory Procedure	ALK receptor tyrosine kinase assay	MDR	LLT	10071728	1
1107	C3250864	Laboratory Procedure	sequence analysis by chimerism analysis	MEDCIN	PT	324431	1
1108	C3251008	Laboratory Procedure	BRCA1 + BRCA2 full sequence	MEDCIN	PT	324383	1
1109	C3263354	Laboratory Procedure	Genetic variant assessment	MTH	PN	NOCODE	1
1110	C3267141	Laboratory Procedure	Gene analyses	MDR	HT	10071950	1
1111	C3272926	Laboratory Procedure	Urea to Creatinine Ratio Measurement	MTH	PN	NOCODE	1
1112	C3274383	Laboratory Procedure	Cytomegalovirus Viral Load Measurement	NCI	PT	C98716	1
1113	C3274388	Laboratory Procedure	Epstein-Barr Virus Viral Load Measurement	NCI	PT	C98721	1
1114	C3495775	Laboratory or Test Result	Anti-islet cell antibody negative	MDR	PT	10072520	1
1115	C3497772	Laboratory Procedure	egfr gene (procedure)	MTH	PN	NOCODE	1
1116	C3516413	Laboratory Procedure	Blood coagulation screening test	CPT	ETCF	85635	1
1117	C3516449	Laboratory Procedure	Immunologic analysis technique, crossed	CPT	ETCF	86327	1
1118	C3525706	Laboratory Procedure	Measurement of total cholesterol in whole blood	CPT	ETCLIN	82465	1
1119	C3527523	Laboratory Procedure	Dihydroxyvitamin D, 1, 25 level	CPT	ETCF	82652	1
1120	C3537133	Laboratory Procedure	kras gene (procedure)	MTH	PN	NOCODE	1
1121	C3539666	Laboratory Procedure	Line Probe Assay	MTH	PN	NOCODE	1
1122	C3541261	Laboratory Procedure	CD4 Expressing Cell Count	MTH	PN	NOCODE	1
1123	C3639405	Laboratory Procedure	EDTA Clearance	NCI	PT	C100440	1
1124	C3669267	Laboratory Procedure	Mycophenolate (mycophenolic acid) level	MTH	PN	NOCODE	1
1125	C3702062	Laboratory Procedure	Gammaglobulin (immunoglobulin)	CPT	HT	1011428	1
1126	C3703928	Laboratory Procedure	Chimerism analysis post transplantation, without cell selection	CPT	ETCF	81267	1
1127	C3714690	Laboratory Procedure	Adjusted calcium measurement	MTH	PN	NOCODE	1
1128	C3805103	Laboratory or Test Result	HLA-B*5801 assay positive	MDR	PT	10074774	1
1129	C3811058	Laboratory Procedure	Absolute Blood Lymphocyte Count	MTH	PN	NOCODE	1
1130	C3812682	Laboratory Procedure	Epidermal Growth Factor Receptor Measurement	MTH	PN	NOCODE	1
1131	C3814394	Laboratory Procedure	HER2 Antigen Measurement	MTH	PN	NOCODE	1
1132	C3825502	Laboratory Procedure	Volumetric analysis	LCH_NW	PT	sh85144332	1
1133	C3853499	Laboratory or Test Result	Fibrinogen in blood above reference range	MTH	PN	NOCODE	1
1134	C3854133	Laboratory Procedure	Exome sequence analysis	MTH	PN	NOCODE	1
1135	C3888511	Laboratory or Test Result	Philadelphia chromosome negative	MDR	PT	10075645	1
1136	C3890400	Laboratory Procedure	Leukemic Cells Measurement	MTH	PN	NOCODE	1
1137	C3897988	Laboratory Procedure	Partial Pressure Arterial Oxygen to Fraction Inspired Oxygen Ratio Measurement	NCI	PT	C119293	1
1138	C3899698	Laboratory Procedure	Cell Proliferation Assay	NCI	PT	C116553	1
1139	C4040318	Laboratory Procedure	Measurement of C-reactive protein using high sensitivity technique	SNOMEDCT_US	PT	711357009	1
1140	C4040529	Laboratory or Test Result	Polymerase chain reaction test for Hepatitis C positive	SNOMEDCT_US	PT	711331006	1
1141	C4048246	Laboratory or Test Result	Oligoclonal Bands	MTH	PN	NOCODE	1
1142	C4049341	Laboratory or Test Result	Supratherapeutic INR	MDR	LLT	10076513	1
1143	C4049590	Laboratory Procedure	Anti-HBc IgM antibody	MDR	LLT	10077064	1
1144	C4054008	Laboratory Procedure	Soluble Liver Antigen IgG Antibody Measurement	NCI	PT	C122150	1
1145	C4054151	Laboratory Procedure	Progesterone Receptor Staining Method	NCI	PT	C122649	1
1146	C4055454	Laboratory Procedure	Antibody Ki67 Staining Method	NCI	PT	C122651	1
1147	C4062677	Laboratory or Test Result	Positive fecal occult blood test	NANDA-I	RT	1465	1
1148	C4066092	Laboratory Procedure	B-type natriuretic peptide (BNP) in serum or plasma	MEDCIN	PT	377975	1
1149	C4084772	Laboratory Procedure	Complement dependent cytotoxicity	MTH	PN	NOCODE	1
1150	C4084975	Laboratory Procedure	Pharmacogenomic Analysis	MTH	PN	NOCODE	1
1151	C4086448	Laboratory or Test Result	Histopathology Result	NCI	PT	C125007	1
1152	C4264276	Laboratory Procedure	KRAS gene targeted mutation analysis	LNC	CN	MTHU051673	1
1153	C4281788	Laboratory Procedure	hemodynamics (procedure)	MTH	PN	NOCODE	1
1154	C4288762	Laboratory or Test Result	Mesothelin Positive	NCI	PT	C128841	1
1155	C4289579	Laboratory or Test Result	Epstein-Barr Virus Early RNA Positive	NCI	PT	C128833	1
1156	C4296002	Laboratory Procedure	blood smear from peripheral blood	MEDCIN	PT	381620	1
1157	C4316802	Laboratory Procedure	Whole blood unit collection	MTH	PN	NOCODE	1
1158	C4329510	Laboratory or Test Result	CD3 Positive	MTH	PN	NOCODE	1
1159	C4329604	Laboratory or Test Result	CRLF2 Positive	NCI	PT	C131217	1
1160	C4329758	Laboratory or Test Result	EGFR Driver Mutation Negative	NCI	PT	C129575	1
1161	C4330600	Laboratory or Test Result	MET Positive	NCI	PT	C131068	1
1162	C4331212	Laboratory or Test Result	ROS1 Fusion Positive	NCI	PT	C131071	1
1163	C4331290	Laboratory Procedure	Single Antigen Bead-based Multiplex Assay	NCI	PT	C130182	1
1164	C4331814	Laboratory or Test Result	2-Hour Postprandial Glucose	NCI	PT	C129778	1
1165	C4505474	Laboratory Procedure	Clinical Laboratory Tests	MSH	PEP	D019411	1
1166	C4518442	Laboratory or Test Result	ECG complete left bundle branch block	SNOMEDCT_US	PT	733534002	1
1167	C4521390	Laboratory Procedure	Gene Expression Level Analysis	MTH	PN	NOCODE	1
1168	C4523849	Laboratory Procedure	Oncotype test	MDR	PT	10079623	1
1169	C4524838	Laboratory or Test Result	ALK Negative	NCI	PT	C133707	1
1170	C4525178	Laboratory or Test Result	ALK Gene Rearrangement Negative	NCI	PT	C134487	1
1171	C4525184	Laboratory or Test Result	Activating EGFR Gene Mutation Negative	NCI	PT	C134494	1
1172	C4544894	Laboratory Procedure	Predicted by Cockcroft-Gault formula	SNOMEDCT_US	PT	737104003	1
1173	C4544895	Laboratory Procedure	Glomerular filtration rate calculation technique	SNOMEDCT_US	PT	737105002	1
1174	C4684887	Laboratory or Test Result	KRAS Gene Mutation Negative	NCI	PT	C142879	1
1175	C4684951	Laboratory Procedure	Formalin-Fixed Paraffin-Embedded	NCI	PT	C143028	1
1176	C4745239	Laboratory or Test Result	Hormone Receptor Positive	NCI	PT	C157055	1
