# Supplementary material for: ELaPro, a LOINC-mapped core dataset for top laboratory procedures of eligibility screening for clinical trials
Source: BMC Med Res Methodol. 2022 May 14;22:141. doi: 10.1186/s12874-022-01611-y (PMC9107639; doi:10.1186/s12874-022-01611-y)
Supplement: Supplementary file 2 — Additional file 2. Appendix 2A. A list of unique UMLS concepts of group A sorted by absolute frequency. B: A list of unique UMLS concepts of group B sorted by absolute frequency. [file 12874_2022_1611_MOESM2_ESM.zip › Appendix2B_GroupB_NONLAB.csv]

	CUI	STY	STR	SAB	TTY	CODE	n
1	C0001779	Organism Attribute	Age	MTH	PN	NOCODE	7845
2	C0021430	Regulation or Law	Informed Consent	MTH	PN	NOCODE	6210
3	C0332197	Functional Concept	Absent	MTH	PN	NOCODE	5641
4	C0032961	Organism Function	Pregnancy	MTH	PN	NOCODE	5097
5	C1705847	Conceptual Entity	Exception - Property or Attribute	MTH	PN	NOCODE	4908
6	C2348568	Qualitative Concept	Study Subject Participation Status	NCI	PT	C70732	3760
7	C0020517	Pathologic Function	Hypersensitivity	MTH	PN	NOCODE	3745
8	C0006147	Organism Function	Breast Feeding	MTH	PN	NOCODE	3482
9	C1265611	Quantitative Concept	Quantity	MTH	PN	NOCODE	3391
10	C0205082	Finding	Severe (severity modifier)	MTH	PN	NOCODE	3264
11	C0079399	Organism Attribute	Gender	MTH	PN	NOCODE	2712
12	C0087111	Therapeutic or Preventive Procedure	Therapeutic procedure	MTH	PN	U003371	2706
13	C0700589	Therapeutic or Preventive Procedure	Contraceptive methods	MTH	PN	NOCODE	2688
14	C0006826	Neoplastic Process	Malignant Neoplasms	MTH	PN	NOCODE	2659
15	C0012634	Disease or Syndrome	Disease	MTH	PN	NOCODE	2421
16	C0013230	Pharmacologic Substance	Investigational New Drugs	MTH	PN	NOCODE	2394
17	C0013227	Pharmacologic Substance	Pharmaceutical Preparations	MTH	PN	NOCODE	2239
18	C0009488	Finding	Comorbidity	MTH	PN	NOCODE	2229
19	C3831118	Clinical Attribute	Childbearing Potential	NCI	PT	C106508	2229
20	C0392920	Therapeutic or Preventive Procedure	Chemotherapy Regimen	MTH	PN	NOCODE	2110
21	C0521102	Functional Concept	Interferes with	SNOMEDCT_US	PT	78235001	2089
22	C1301624	Finding	Medical contraindication	MTH	PN	NOCODE	2057
23	C0525058	Health Care Activity	Protocol Compliance	MSH	PEP	D019983	1896
24	C0030705	Patient or Disabled Group	Patients	MTH	PN	NOCODE	1865
25	C1514873	Functional Concept	Requirement	MTH	PN	NOCODE	1788
26	C0205318	Qualitative Concept	Uncontrolled	SNOMEDCT_US	PT	19032002	1785
27	C1299582	Finding	Unable	MTH	PN	NOCODE	1785
28	C1522449	Therapeutic or Preventive Procedure	Therapeutic radiology procedure	MTH	PN	NOCODE	1757
29	C1520224	Intellectual Product	ECOG performance status	MTH	PN	NOCODE	1756
30	C0178602	Quantitative Concept	Dosage	MTH	PN	NOCODE	1572
31	C0205360	Qualitative Concept	Stable status	MTH	PN	NOCODE	1535
32	C0009450	Disease or Syndrome	Communicable Diseases	MTH	PN	NOCODE	1515
33	C0023671	Group Attribute	Life Expectancy	MSH	MH	D008017	1467
34	C0004936	Mental or Behavioral Dysfunction	Mental disorders	MTH	PN	NOCODE	1433
35	C0027051	Disease or Syndrome	Myocardial Infarction	MTH	PN	NOCODE	1417
36	C0543467	Therapeutic or Preventive Procedure	Operative Surgical Procedures	MTH	PN	NOCODE	1380
37	C0205404	Qualitative Concept	Serious	MTH	PN	NOCODE	1339
38	C0392760	Functional Concept	Affecting	MTH	PN	NOCODE	1319
39	C1321605	Individual Behavior	Compliance behavior	MTH	PN	NOCODE	1319
40	C3843040	Finding	Other medical condition	LNC	LA	LA16346-1	1315
41	C0678222	Neoplastic Process	Breast Carcinoma	MTH	PN	NOCODE	1311
42	C0011860	Disease or Syndrome	Diabetes Mellitus, Non-Insulin-Dependent	MTH	PN	NOCODE	1291
43	C0439801	Functional Concept	Limited (extensiveness)	MTH	PN	NOCODE	1291
44	C0008976	Research Activity	Clinical Trials	MTH	PN	NOCODE	1230
45	C1305855	Clinical Attribute	Body mass index	MTH	PN	NOCODE	1227
46	C0023895	Disease or Syndrome	Liver diseases	MTH	PN	NOCODE	1192
47	C0038586	Mental or Behavioral Dysfunction	Substance Use Disorders	MSH	PEP	D019966	1172
48	C0348080	Qualitative Concept	Condition	MTH	PN	NOCODE	1150
49	C0018801	Disease or Syndrome	Heart failure	MTH	PN	NOCODE	1143
50	C0332268	Qualitative Concept	Lacking	SNOMEDCT_US	PT	41277001	1140
51	C0027627	Neoplastic Process	Neoplasm Metastasis	MTH	PN	NOCODE	1100
52	C1275491	Intellectual Product	New York Heart Association Classification	MTH	PN	NOCODE	1069
53	C0018799	Disease or Syndrome	Heart Diseases	MTH	PN	NOCODE	1047
54	C1514463	Finding	Prior Therapy	NCI	PT	C16124	1029
55	C1513041	Disease or Syndrome	Measurable Disease	NCI	PT	C8507	1027
56	C3258246	Classification	TNM clinical staging	LNC	CN	MTHU041115	1005
57	C0558080	Mental Process	Unwilling	SNOMEDCT_US	PT	225465005	999
58	C1301732	Functional Concept	Planned	MTH	PN	NOCODE	995
59	C0038454	Disease or Syndrome	Cerebrovascular accident	MTH	PN	U001797	992
60	C0205156	Temporal Concept	Previous	MTH	PN	NOCODE	990
61	C0678226	Functional Concept	Due to	MTH	PN	NOCODE	986
62	C0011849	Disease or Syndrome	Diabetes Mellitus	MTH	PN	NOCODE	985
63	C0449238	Temporal Concept	Duration (temporal concept)	MTH	PN	NOCODE	979
64	C1522326	Functional Concept	Treating	MTH	PN	NOCODE	951
65	C0680251	Functional Concept	Exclusion Criteria	MTH	PN	NOCODE	939
66	C0332152	Temporal Concept	Before	MTH	PN	NOCODE	936
67	C0007222	Disease or Syndrome	Cardiovascular Diseases	MTH	PN	NOCODE	933
68	C0376245	Language	English Language	MTH	PN	U002432	933
69	C0443343	Finding	Unstable status	MTH	PN	NOCODE	926
70	C0205197	Qualitative Concept	Complete	MTH	PN	NOCODE	924
71	C0022658	Disease or Syndrome	Kidney Diseases	MTH	PN	NOCODE	922
72	C0262926	Finding	Medical History	MTH	PN	U002771	899
73	C0332196	Functional Concept	Exclude	MTH	PN	NOCODE	890
74	C0232741	Organ or Tissue Function	Liver function	SNOMEDCT_US	PT	79036002	885
75	C0205191	Temporal Concept	chronic	MTH	PN	NOCODE	875
76	C0232804	Organ or Tissue Function	Renal function	MTH	PN	NOCODE	846
77	C0018802	Disease or Syndrome	Congestive heart failure	MTH	PN	NOCODE	843
78	C1444641	Qualitative Concept	At risk	SNOMEDCT_US	PT	410519009	826
79	C2348563	Intellectual Product	Study Protocol	MTH	PN	NOCODE	819
80	C0024485	Diagnostic Procedure	Magnetic Resonance Imaging	MTH	PN	NOCODE	803
81	C0004096	Disease or Syndrome	Asthma	MTH	PN	NOCODE	789
82	C0332185	Temporal Concept	Recent	MTH	PN	NOCODE	787
83	C0002965	Disease or Syndrome	Angina, Unstable	MTH	PN	NOCODE	782
84	C0205394	Qualitative Concept	Other	MTH	PN	U003446	768
85	C0019196	Disease or Syndrome	Hepatitis C	MTH	PN	NOCODE	755
86	C0428772	Clinical Attribute	Left ventricular ejection fraction	MTH	PN	NOCODE	752
87	C0011854	Disease or Syndrome	Diabetes Mellitus, Insulin-Dependent	MTH	PN	NOCODE	735
88	C0001617	Pharmacologic Substance	Adrenal Cortex Hormones	MTH	PN	NOCODE	729
89	C0221198	Finding	Lesion	MTH	PN	NOCODE	729
90	C0027765	Disease or Syndrome	nervous system disorder	MTH	PN	NOCODE	724
91	C0231220	Functional Concept	Symptomatic	MTH	PN	NOCODE	724
92	C0007117	Neoplastic Process	Basal cell carcinoma	MTH	PN	NOCODE	721
93	C0015127	Functional Concept	Etiology aspects	MTH	PN	NOCODE	714
94	C0007131	Neoplastic Process	Non-Small Cell Lung Carcinoma	MTH	PN	NOCODE	710
95	C0231290	Temporal Concept	Status post	MTH	PN	NOCODE	705
96	C0232970	Finding	Postmenopausal state	SNOMEDCT_US	PT	76498008	699
97	C0686904	Functional Concept	Patient need for (contextual qualifier)	MTH	PN	NOCODE	698
98	C0020538	Disease or Syndrome	Hypertensive disease	MTH	PN	NOCODE	692
99	C0439849	Qualitative Concept	Relationships	MTH	PN	NOCODE	687
100	C0003811	Disease or Syndrome	Cardiac Arrhythmia	MTH	PN	NOCODE	683
101	C0871470	Clinical Attribute	Systolic Pressure	MTH	PN	NOCODE	682
102	C1744706	Finding	intolerance to substance	MTH	PN	NOCODE	678
103	C0279025	Therapeutic or Preventive Procedure	Hormone Therapy	MTH	PN	NOCODE	661
104	C0004238	Disease or Syndrome	Atrial Fibrillation	MTH	PN	NOCODE	655
105	C0220650	Neoplastic Process	Metastatic malignant neoplasm to brain	MTH	PN	NOCODE	647
106	C0011900	Diagnostic Procedure	Diagnosis	MTH	PN	U003057	645
107	C1457887	Sign or Symptom	Symptoms	MTH	PN	NOCODE	636
108	C1512698	Intellectual Product	Yes or No Response	NCI	PT	C38147	635
109	C0205164	Qualitative Concept	Major	MTH	PN	NOCODE	631
110	C0439165	Quantitative Concept	Percent (qualifier value)	MTH	PN	NOCODE	631
111	C1524063	Functional Concept	Use of	MTH	PN	NOCODE	631
112	C0221423	Sign or Symptom	Illness (finding)	MTH	PN	NOCODE	627
113	C0005953	Tissue	Bone Marrow	MTH	PN	NOCODE	621
114	C0019693	Disease or Syndrome	HIV Infections	MTH	PN	NOCODE	621
115	C1868885	Disease or Syndrome	Uncontrolled hypertension	MDR	LLT	10066860	616
116	C1548788	Qualitative Concept	Inappropriate	MTH	PN	NOCODE	613
117	C2828389	Activity	Exclusion	MTH	PN	NOCODE	613
118	C1527415	Functional Concept	Oral Route of Drug administration	MTH	PN	NOCODE	608
119	C0036341	Mental or Behavioral Dysfunction	Schizophrenia	MTH	PN	NOCODE	604
120	C0021641	Pharmacologic Substance	Insulin	MTH	PN	NOCODE	599
121	C0600139	Neoplastic Process	Prostate carcinoma	MTH	PN	NOCODE	599
122	C0019163	Disease or Syndrome	Hepatitis B	MTH	PN	NOCODE	598
123	C2239176	Neoplastic Process	Liver carcinoma	MTH	PN	NOCODE	597
124	C1314939	Functional Concept	Involvement with	MTH	PN	NOCODE	592
125	C0243161	Idea or Concept	criteria	MSH	PXQ	Q000592	588
126	C0920425	Therapeutic or Preventive Procedure	cancer treatment	MEDCIN	PT	304181	588
127	C0750502	Idea or Concept	Significant	MTH	PN	NOCODE	584
128	C1514457	Clinical Attribute	Prior Chemotherapy	NCI	PT	C16171	577
129	C0025598	Pharmacologic Substance	metformin	MTH	PN	NOCODE	567
130	C0851140	Neoplastic Process	Carcinoma in situ of uterine cervix	MTH	PN	NOCODE	567
131	C0679823	Functional Concept	Participation	NCI	PT	C25608	561
132	C0003873	Disease or Syndrome	Rheumatoid Arthritis	MTH	PN	NOCODE	560
133	C3146298	Idea or Concept	Indication	MTH	PN	NOCODE	560
134	C0750491	Idea or Concept	Suspected qualifier	MTH	PN	NOCODE	559
135	C1565489	Disease or Syndrome	Renal Insufficiency	MTH	PN	NOCODE	558
136	C1444662	Finding	Discontinued	MTH	PN	NOCODE	549
137	C0277556	Disease or Syndrome	Recurrent disease	MTH	PN	NOCODE	544
138	C1707251	Neoplastic Process	Cancer Other	NCI	PT	C50477	544
139	C0027651	Neoplastic Process	Neoplasms	MTH	PN	NOCODE	541
140	C0024115	Disease or Syndrome	Lung diseases	MTH	PN	NOCODE	538
141	C0683607	Social Behavior	allowing	CHV	PT	43824	537
142	C0085732	Organism Attribute	Ability	MTH	PN	NOCODE	528
143	C1292733	Functional Concept	Preventing (action)	MTH	PN	NOCODE	528
144	C0010055	Therapeutic or Preventive Procedure	Coronary Artery Bypass Surgery	MTH	PN	NOCODE	527
145	C1514241	Finding	Positive Finding	MTH	PN	NOCODE	525
146	C0332155	Finding	Did not receive therapy or drug for	MTH	PN	U000284	524
147	C0872146	Temporal Concept	disease length	CHV	PT	51542	524
148	C0032992	Finding	Pregnancy, Planned	MSH	PEP	D005193	519
149	C1550543	Phenomenon or Process	Fulfill	MTH	PN	NOCODE	516
150	C3274571	Health Care Activity	Clinical Study Follow-up	MTH	PN	NOCODE	509
151	C1269683	Mental or Behavioral Dysfunction	Major Depressive Disorder	MTH	PN	NOCODE	491
152	C0456683	Quantitative Concept	U/day	SNOMEDCT_US	PT	258950000	486
153	C1512693	Qualitative Concept	Inclusion	MTH	PN	NOCODE	484
154	C0019993	Health Care Activity	Hospitalization	MTH	PN	NOCODE	483
155	C0231175	Functional Concept	Failed	NCI	PT	C44281	480
156	C1516728	Intellectual Product	National Cancer Institute common terminology criteria for adverse events	MTH	PN	NOCODE	480
157	C0935929	Pharmacologic Substance	Antidiabetics	MSH	PEP	D007004	477
158	C0205179	Qualitative Concept	Advanced phase	MTH	PN	NOCODE	476
159	C0205373	Functional Concept	Systemic	MTH	PN	NOCODE	476
160	C0392747	Functional Concept	Changing	MTH	PN	NOCODE	474
161	C0017178	Disease or Syndrome	Gastrointestinal Diseases	MTH	PN	NOCODE	473
162	C0030567	Disease or Syndrome	Parkinson Disease	MTH	PN	NOCODE	465
163	C0162340	Mental Process	Comprehension	MTH	PN	NOCODE	464
164	C0497327	Mental or Behavioral Dysfunction	Dementia	MTH	PN	NOCODE	464
165	C0033975	Mental or Behavioral Dysfunction	Psychotic Disorders	MTH	PN	NOCODE	460
166	C0600109	Finding	Willing	SNOMEDCT_US	PT	225466006	460
167	C0242656	Pathologic Function	Disease Progression	MTH	PN	NOCODE	459
168	C0428883	Clinical Attribute	Diastolic blood pressure	MTH	PN	U000668	458
169	C0005558	Diagnostic Procedure	Biopsy	MTH	PN	NOCODE	456
170	C0679637	Therapeutic or Preventive Procedure	major surgery	CHV	PT	43098	456
171	C0205269	Functional Concept	Unresponsive to Treatment	MTH	PN	NOCODE	452
172	C0683954	Finding	research results	CHV	PT	43902	452
173	C0332281	Qualitative Concept	Associated with	MTH	PN	NOCODE	451
174	C1956346	Disease or Syndrome	Coronary Artery Disease	MTH	PN	NOCODE	451
175	C0332157	Qualitative Concept	Exposure to	MTH	PN	NOCODE	447
176	C0600558	Therapeutic or Preventive Procedure	Neoadjuvant Therapy	MTH	PN	NOCODE	446
177	C0015259	Daily or Recreational Activity	Exercise	MTH	PN	NOCODE	438
178	C0031809	Health Care Activity	Physical Examination	MTH	PN	NOCODE	432
179	C0086565	Finding	Liver Dysfunction	MSH	PEP	D008107	432
180	C1527304	Pathologic Function	Allergic Reaction	MTH	PN	NOCODE	428
181	C0151905	Finding	Alanine Aminotransferase Increased	MTH	PN	NOCODE	425
182	C0470187	Functional Concept	Availability of	SNOMEDCT_US	PT	103328004	423
183	C0004364	Disease or Syndrome	Autoimmune Diseases	MTH	PN	NOCODE	421
184	C0023890	Disease or Syndrome	Liver Cirrhosis	MTH	PN	NOCODE	420
185	C0031843	Physiologic Function	physiological aspects	MTH	PN	NOCODE	419
186	C0040405	Diagnostic Procedure	X-Ray Computed Tomography	MTH	PN	NOCODE	415
187	C0699893	Neoplastic Process	Skin carcinoma	MTH	PN	NOCODE	414
188	C0039798	Functional Concept	therapeutic aspects	MTH	PN	NOCODE	406
189	C0205225	Qualitative Concept	Primary	MTH	PN	NOCODE	406
190	C0543414	Individual Behavior	Tobacco use	MTH	PN	NOCODE	402
191	C0001675	Age Group	Adult	MTH	PN	NOCODE	400
192	C0564215	Finding	Able to speak	SNOMEDCT_US	PT	286368006	399
193	C0026764	Neoplastic Process	Multiple Myeloma	MTH	PN	NOCODE	397
194	C2945640	Finding	compromise	CHV	PT	37674	396
195	C0205081	Qualitative Concept	Moderate (severity modifier)	MTH	PN	NOCODE	395
196	C0205210	Qualitative Concept	Clinical	MTH	PN	NOCODE	395
197	C0003364	Pharmacologic Substance	Antihypertensive Agents	MTH	PN	NOCODE	393
198	C3846158	Finding	Other Coding	LNC	LA	LA4728-7	393
199	C2826293	Finding	Clinical Significance	NCI	PT	C82562	390
200	C0005910	Organism Attribute	Body Weight	MTH	PN	U001751	389
201	C0553723	Neoplastic Process	Squamous cell carcinoma of skin	MTH	PN	NOCODE	387
202	C1516637	Qualitative Concept	Clinical Trial Eligibility Criteria	NCI	PT	C16112	387
203	C0005779	Disease or Syndrome	Blood Coagulation Disorders	MTH	PN	NOCODE	385
204	C0023467	Neoplastic Process	Leukemia, Myelocytic, Acute	MTH	PN	NOCODE	381
205	C0013216	Therapeutic or Preventive Procedure	Pharmacotherapy	MTH	PN	U001875	379
206	C0205369	Qualitative Concept	Specific qualifier value	MTH	PN	NOCODE	379
207	C0026769	Disease or Syndrome	Multiple Sclerosis	MTH	PN	U002090	378
208	C0206065	Diagnostic Procedure	Karnofsky Performance Status	MTH	PN	NOCODE	378
209	C1261322	Health Care Activity	Evaluation procedure	MTH	PN	NOCODE	377
210	C0003211	Pharmacologic Substance	Anti-Inflammatory Agents, Non-Steroidal	MTH	PN	NOCODE	376
211	C0003289	Pharmacologic Substance	Antidepressive Agents	MTH	PN	NOCODE	376
212	C0678852	Organ or Tissue Function	body system or organ function	AOD	DE	2448	372
213	C0184661	Therapeutic or Preventive Procedure	Interventional procedure	MTH	PN	NOCODE	371
214	C0687676	Temporal Concept	Post	MTH	PN	NOCODE	371
215	C1532338	Therapeutic or Preventive Procedure	Percutaneous Coronary Intervention	MTH	PN	NOCODE	370
216	C0681850	Group	Study Subject	MTH	PN	NOCODE	369
217	C1301886	Quantitative Concept	Diameter (qualifier value)	MTH	PN	NOCODE	369
218	C0332296	Functional Concept	Free of (attribute)	MTH	PN	NOCODE	368
219	C0002962	Sign or Symptom	Angina Pectoris	MTH	PN	NOCODE	365
220	C1514756	Qualitative Concept	Receive	NCI	PT	C25639	365
221	C0035647	Idea or Concept	Risk	MTH	PN	NOCODE	364
222	C0021081	Pharmacologic Substance	Immunosuppressive Agents	MTH	PN	U002004	360
223	C0014544	Disease or Syndrome	Epilepsy	MTH	PN	NOCODE	357
224	C0332120	Functional Concept	Evidence of (contextual qualifier)	MTH	PN	NOCODE	356
225	C1513916	Finding	Negative Finding	MTH	PN	NOCODE	354
226	C0030163	Medical Device	Artificial cardiac pacemaker	MTH	PN	U002136	353
227	C0038317	Organic Chemical	Steroids	MTH	PN	NOCODE	353
228	C1515119	Therapeutic or Preventive Procedure	Systemic Therapy	NCI	PT	C15698	352
229	C0038580	Mental or Behavioral Dysfunction	Substance Dependence	MTH	PN	NOCODE	347
230	C0686377	Neoplastic Process	CNS metastases	MTH	PN	NOCODE	347
231	C0024299	Neoplastic Process	Lymphoma	MTH	PN	NOCODE	343
232	C0279134	Finding	Prior Radiation Therapy	NCI	PT	C15477	342
233	C0007787	Disease or Syndrome	Transient Ischemic Attack	MTH	PN	NOCODE	340
234	C0018939	Disease or Syndrome	Hematological Disease	MTH	PN	NOCODE	339
235	C0151904	Finding	Aspartate Aminotransferase Increased	MTH	PN	NOCODE	338
236	C0205539	Qualitative Concept	Scheduled - procedure status	MTH	PN	NOCODE	337
237	C0004057	Pharmacologic Substance	aspirin	MTH	PN	NOCODE	336
238	C0040615	Pharmacologic Substance	Antipsychotic Agents	MSH	MH	D014150	327
239	C0444504	Quantitative Concept	Statistical mean	MTH	PN	NOCODE	325
240	C0474926	Intellectual Product	TNM Breast tumor staging	SNOMEDCT_US	PT	254326001	325
241	C0009429	Therapeutic or Preventive Procedure	Combined Modality Therapy	MTH	PN	NOCODE	324
242	C0021083	Therapeutic or Preventive Procedure	Immunotherapy	MTH	PN	NOCODE	319
243	C0524910	Disease or Syndrome	Hepatitis C, Chronic	MSH	MH	D019698	319
244	C1272705	Qualitative Concept	Unsuccessful	SNOMEDCT_US	PT	385671000	318
245	C0035078	Disease or Syndrome	Kidney Failure	MTH	PN	NOCODE	316
246	C0600688	Injury or Poisoning	Toxic effect	MTH	PN	NOCODE	316
247	C0853879	Neoplastic Process	Invasive carcinoma of breast	SNOMEDCT_US	PT	713609000	316
248	C0011946	Therapeutic or Preventive Procedure	Dialysis procedure	MTH	PN	U001231	312
249	C1113679	Health Care Activity	patient safety	MTH	PN	NOCODE	310
250	C1524062	Functional Concept	Additional	MTH	PN	NOCODE	310
251	C1273390	Finding	curative treatment	CHV	PT	56895	308
252	C0013516	Diagnostic Procedure	Echocardiography	MTH	PN	NOCODE	307
253	C0005586	Mental or Behavioral Dysfunction	Bipolar Disorder	MTH	PN	NOCODE	305
254	C0221099	Functional Concept	Impaired	MTH	PN	NOCODE	304
255	C0456389	Spatial Concept	size	MTH	PN	NOCODE	304
256	C0040223	Temporal Concept	Time	MTH	PN	NOCODE	303
257	C0019018	Biologically Active Substance	Glycosylated hemoglobin A	MTH	PN	NOCODE	301
258	C0332300	Functional Concept	Except for	MTH	PN	NOCODE	299
259	C0024117	Disease or Syndrome	Chronic Obstructive Airway Disease	MTH	PN	U003398	297
260	C1704258	Finding	Abnormality	MTH	PN	NOCODE	296
261	C0014130	Disease or Syndrome	Endocrine System Diseases	MTH	PN	NOCODE	295
262	C0036572	Sign or Symptom	Seizures	MTH	PN	NOCODE	295
263	C0232174	Organ or Tissue Function	Cardiac ejection fraction	SNOMEDCT_US	PT	70822001	294
264	C1548635	Qualitative Concept	Eligible	MTH	PN	NOCODE	293
265	C3840291	Qualitative Concept	Mental condition	LNC	CN	MTHU047984	293
266	C0586740	Organism Attribute	Able to read	SNOMEDCT_US	PT	309251006	292
267	C0015787	Therapeutic or Preventive Procedure	Female Sterilization	MSH	PEP	D013245	290
268	C0027361	Population Group	Persons	MTH	PN	NOCODE	289
269	C0557978	Therapeutic or Preventive Procedure	Insulin regime	SNOMEDCT_US	PT	225302006	289
270	C0004764	Therapeutic or Preventive Procedure	Contraception, Barrier	MSH	MH	D042121	287
271	C0005823	Organism Function	Blood Pressure	MTH	PN	NOCODE	287
272	C0031117	Disease or Syndrome	Peripheral Neuropathy	MTH	PN	NOCODE	287
273	C0441800	Classification	Grade	MTH	PN	NOCODE	287
274	C1516048	Activity	Assessed	MTH	PN	NOCODE	287
275	C0011581	Mental or Behavioral Dysfunction	Depressive disorder	MTH	PN	NOCODE	286
276	C0205177	Qualitative Concept	Active	MTH	PN	NOCODE	285
277	C0008679	Disease or Syndrome	Chronic disease	MTH	PN	NOCODE	282
278	C0332189	Temporal Concept	Episode of	MTH	PN	NOCODE	282
279	C0949266	Therapeutic or Preventive Procedure	Therapies, Investigational	MSH	MH	D035703	282
280	C0019682	Virus	HIV	MTH	PN	NOCODE	281
281	C0205272	Qualitative Concept	Regular	MTH	PN	NOCODE	281
282	C0205412	Qualitative Concept	Inadequate (qualifier)	MTH	PN	NOCODE	278
283	C0442893	Disease or Syndrome	Systemic disease	MTH	PN	NOCODE	278
284	C2986546	Diagnostic Procedure	Target Lesion Identification	MTH	PN	NOCODE	278
285	C0015237	Biomedical or Dental Material	Pharmaceutical Excipient	MTH	PN	NOCODE	276
286	C0332121	Functional Concept	Treatment required for	MTH	PN	NOCODE	275
287	C1518422	Functional Concept	Negation	MTH	PN	NOCODE	275
288	C1552551	Qualitative Concept	Any	MTH	PN	NOCODE	272
289	C1705248	Conceptual Entity	Component (part)	MTH	PN	NOCODE	271
290	C0036899	Individual Behavior	Sexual Abstinence	MTH	PN	NOCODE	270
291	C1511481	Intellectual Product	Consent	MTH	PN	NOCODE	269
292	C0009402	Neoplastic Process	Colorectal Carcinoma	MTH	PN	NOCODE	268
293	C0332290	Idea or Concept	Consistent with	MTH	PN	NOCODE	268
294	C0175668	Qualitative Concept	Secondary to	MTH	PN	U003211	267
295	C0332167	Finding	High risk of	MTH	PN	U000285	267
296	C0521116	Temporal Concept	Current (present time)	MTH	PN	NOCODE	267
297	C0001948	Individual Behavior	Alcohol consumption	MTH	PN	NOCODE	266
298	C0013893	Health Care Activity	Eligibility Determination	MTH	PN	NOCODE	266
299	C0728940	Therapeutic or Preventive Procedure	Excision	MTH	PN	NOCODE	263
300	C0549206	Finding	Patient currently pregnant	MTH	PN	NOCODE	262
301	C0678227	Functional Concept	Causing	MTH	PN	NOCODE	262
302	C0919936	Clinical Attribute	Therapy naive	MDR	PT	10051259	259
303	C2347662	Qualitative Concept	Pre-existing	NCI	PT	C73621	257
304	C0025677	Pharmacologic Substance	methotrexate	MTH	PN	NOCODE	254
305	C0221130	Organ or Tissue Function	Hematologic function	SNOMEDCT_US	PT	86084001	254
306	C0338656	Mental or Behavioral Dysfunction	Impaired cognition	MTH	PN	NOCODE	253
307	C0748133	Finding	PULMONARY FUNCTION TEST FEV1	CCPSS	PT	56812	253
308	C1521840	Functional Concept	Target	MTH	PN	NOCODE	253
309	C0347984	Temporal Concept	During	MTH	PN	NOCODE	252
310	C0205171	Quantitative Concept	Singular	MTH	PN	NOCODE	251
311	C1708335	Population Group	Healthy Volunteers	MSH	MH	D064368	251
312	C0023434	Neoplastic Process	Chronic Lymphocytic Leukemia	MTH	PN	NOCODE	250
313	C1515974	Body Location or Region	Anatomic Site	MTH	PN	NOCODE	250
314	C0021079	Therapeutic or Preventive Procedure	Therapeutic immunosuppression	MTH	PN	U003302	249
315	C0149783	Therapeutic or Preventive Procedure	Steroid therapy	MTH	PN	NOCODE	248
316	C0019080	Pathologic Function	Hemorrhage	MTH	PN	NOCODE	247
317	C1708063	Therapeutic or Preventive Procedure	First line treatment	SNOMEDCT_US	PT	708255002	247
318	C0034656	Research Activity	Randomization	MTH	PN	NOCODE	246
319	C2732579	Finding	Completion of clinical trial	SNOMEDCT_US	PT	443729008	244
320	C2936643	Health Care Activity	Standard of Care	MSH	MH	D059039	244
321	C2346570	Medical Device	Investigational Medical Device	NCI	PT	C72968	242
322	C0018821	Therapeutic or Preventive Procedure	Cardiac Surgery procedures	MTH	PN	U001972	241
323	C0003015	Pharmacologic Substance	Angiotensin-Converting Enzyme Inhibitors	MTH	PN	NOCODE	240
324	C0029408	Disease or Syndrome	Degenerative polyarthritis	MTH	PN	NOCODE	240
325	C0948089	Disease or Syndrome	Acute Coronary Syndrome	MSH	MH	D054058	238
326	C1516879	Health Care Activity	Enrollment	MTH	PN	NOCODE	238
327	C0346993	Neoplastic Process	Secondary malignant neoplasm of female breast	SNOMEDCT_US	PT	94297009	237
328	C0085762	Mental or Behavioral Dysfunction	Alcohol abuse	MTH	PN	NOCODE	236
329	C0409959	Disease or Syndrome	Osteoarthritis, Knee	MTH	PN	NOCODE	236
330	C0003281	Therapeutic or Preventive Procedure	Anticoagulation Therapy	MTH	PN	NOCODE	234
331	C3853134	Functional Concept	Poorly controlled	SNOMEDCT_US	PT	4.45E+14	233
332	C0043031	Pharmacologic Substance	warfarin	MTH	PN	NOCODE	232
333	C0332307	Qualitative Concept	Type - attribute	MTH	PN	NOCODE	232
334	C0677930	Neoplastic Process	Primary Neoplasm	MTH	PN	NOCODE	232
335	C0021900	Medical Device	Intrauterine Devices	MTH	PN	NOCODE	229
336	C0034394	Intellectual Product	Questionnaires	MTH	PN	NOCODE	229
337	C0005794	Therapeutic or Preventive Procedure	Blood Donation	MTH	PN	NOCODE	228
338	C0022742	Body Part, Organ, or Organ Component	Knee	MTH	PN	NOCODE	228
339	C0150312	Finding	Present	MTH	PN	U000861	227
340	C0370003	Substance	Specimen	MTH	PN	NOCODE	227
341	C0035204	Disease or Syndrome	Respiration Disorders	MTH	PN	NOCODE	226
342	C0682323	Family Group	Partner in relationship	MTH	PN	NOCODE	226
343	C0151744	Disease or Syndrome	Myocardial Ischemia	MTH	PN	NOCODE	224
344	C0038766	Organic Chemical	Sulfonylurea Compounds	MTH	PN	NOCODE	223
345	C1257987	Organic Chemical	Thiazolidinediones	MTH	PN	NOCODE	223
346	C0029921	Patient or Disabled Group	Outpatients	MTH	PN	NOCODE	221
347	C1704632	Finding	Disease Response	MTH	PN	NOCODE	221
348	C0022661	Disease or Syndrome	Kidney Failure, Chronic	MTH	PN	NOCODE	220
349	C0205411	Qualitative Concept	Adequate	MTH	PN	NOCODE	220
350	C0677874	Finding	In complete remission	MTH	PN	NOCODE	220
351	C0205370	Qualitative Concept	Unspecified	MTH	PN	NOCODE	219
352	C0003962	Disease or Syndrome	Ascites	MTH	PN	NOCODE	217
353	C0085533	Therapeutic or Preventive Procedure	Chemotherapy, Adjuvant	MSH	MH	D017024	217
354	C0677850	Therapeutic or Preventive Procedure	Adjuvant therapy	MDR	PT	10068969	216
355	C0021102	Medical Device	Implants	MTH	PN	NOCODE	214
356	C1522726	Functional Concept	Intravenous Route of Drug Administration	MTH	PN	NOCODE	214
357	C0003864	Disease or Syndrome	Arthritis	MTH	PN	NOCODE	213
358	C0021044	Diagnostic Procedure	Immunohistochemistry	MTH	PN	NOCODE	213
359	C1512714	Qualitative Concept	Ineligibility	MTH	PN	NOCODE	213
360	C0728747	Pharmacologic Substance	trastuzumab	MTH	PN	NOCODE	212
361	C1548787	Qualitative Concept	Appropriate	HL7V2.5	PT	A	212
362	C0010068	Disease or Syndrome	Coronary heart disease	MTH	PN	NOCODE	211
363	C0205307	Qualitative Concept	Normal	MTH	PN	NOCODE	210
364	C0003232	Antibiotic	Antibiotics	MTH	PN	NOCODE	209
365	C0013231	Pharmacologic Substance	Drugs, Non-Prescription	MTH	PN	NOCODE	209
366	C0205161	Finding	Abnormal	MTH	PN	NOCODE	209
367	C0205329	Functional Concept	Progressive	MTH	PN	NOCODE	209
368	C0003280	Pharmacologic Substance	Anticoagulants	MTH	PN	U001701	207
369	C0155616	Disease or Syndrome	Secondary hypertension	SNOMEDCT_US	PT	31992008	207
370	C0494165	Neoplastic Process	Secondary malignant neoplasm of liver	SNOMEDCT_US	PT	94381002	207
371	C0521942	Pharmacologic Substance	Angiotensin II receptor antagonist	MTH	PN	NOCODE	207
372	C0815172	Clinical Attribute	Client Characteristics	PSY	PT	9540	207
373	C1623258	Diagnostic Procedure	Electrocardiography	MTH	PN	NOCODE	206
374	C1705116	Activity	Refused	MTH	PN	NOCODE	205
375	C0009905	Pharmacologic Substance	Contraceptives, Oral	MTH	PN	U001826	203
376	C0011008	Temporal Concept	Date in time	MTH	PN	NOCODE	203
377	C0242295	Food	Dietary Supplements	MTH	PN	NOCODE	202
378	C1517586	Qualitative Concept	Investigational	MTH	PN	NOCODE	201
379	C0022671	Therapeutic or Preventive Procedure	Kidney Transplantation	MTH	PN	NOCODE	200
380	C0030193	Sign or Symptom	Pain	MTH	PN	NOCODE	200
381	C0035525	Pharmacologic Substance	ribavirin	MTH	PN	NOCODE	199
382	C0070166	Pharmacologic Substance	clopidogrel	RXNORM	IN	32968	198
383	C0304229	Pharmacologic Substance	Experimental drug	MTH	PN	NOCODE	198
384	C0439231	Temporal Concept	month	MTH	PN	NOCODE	198
385	C1542147	Qualitative Concept	Main	MTH	PN	NOCODE	198
386	C1512806	Functional Concept	Intake	MTH	PN	NOCODE	197
387	C0021051	Disease or Syndrome	Immunologic Deficiency Syndromes	MTH	PN	NOCODE	196
388	C2973725	Disease or Syndrome	Pulmonary arterial hypertension	MTH	PN	NOCODE	195
389	C0019004	Therapeutic or Preventive Procedure	Hemodialysis	MTH	PN	NOCODE	194
390	C0241028	Finding	Sexually active	SNOMEDCT_US	PT	228453005	194
391	C0449820	Quantitative Concept	Score	MTH	PN	NOCODE	194
392	C0451306	Diagnostic Procedure	Mini-mental state examination	MTH	PN	NOCODE	194
393	C1335499	Disease or Syndrome	Progressive Disease	MTH	PN	NOCODE	194
394	C0002871	Disease or Syndrome	Anemia	MTH	PN	NOCODE	193
395	C0018824	Disease or Syndrome	Heart valve disease	MTH	PN	NOCODE	193
396	C1517001	Intellectual Product	Expected (qualifier)	MTH	PN	NOCODE	193
397	C1517927	Spatial Concept	Locally	MTH	PN	NOCODE	193
398	C0013146	Mental or Behavioral Dysfunction	Drug abuse	MTH	PN	NOCODE	192
399	C0332173	Temporal Concept	Daily	MTH	PN	NOCODE	192
400	C2348205	Qualitative Concept	Similarity	NCI	PT	C72665	192
401	C0007112	Neoplastic Process	Adenocarcinoma of prostate	SNOMEDCT_US	PT	399490008	191
402	C2065041	Pharmacologic Substance	inhaled steroids	MEDCIN	PT	41886	191
403	C3665472	Therapeutic or Preventive Procedure	Chemotherapy	MTH	PN	NOCODE	191
404	C0005821	Cell	Blood Platelets	MTH	PN	NOCODE	190
405	C0449438	Qualitative Concept	Status	MTH	PN	NOCODE	190
406	C0032952	Pharmacologic Substance	prednisone	MTH	PN	NOCODE	189
407	C0421258	Finding	Diabetic - poor control	SNOMEDCT_US	PT	268519009	189
408	C0332288	Qualitative Concept	Without	MTH	PN	NOCODE	188
409	C0025517	Disease or Syndrome	Metabolic Diseases	MSH	MH	D008659	187
410	C1561643	Disease or Syndrome	Chronic Kidney Diseases	MTH	PN	NOCODE	187
411	C1272691	Qualitative Concept	To be stopped	SNOMEDCT_US	PT	385654001	186
412	C0018823	Therapeutic or Preventive Procedure	Heart Transplantation	MTH	PN	NOCODE	185
413	C0205435	Quantitative Concept	First (number)	MTH	PN	NOCODE	185
414	C2826244	Finding	Life Threatening	MTH	PN	NOCODE	185
415	C0445204	Temporal Concept	Preoperative	MTH	PN	NOCODE	184
416	C1319894	Finding	Sitting diastolic blood pressure	SNOMEDCT_US	PT	407555005	184
417	C0005847	Body Part, Organ, or Organ Component	Blood Vessel	MTH	PN	NOCODE	183
418	C0034571	Functional Concept	roentgenographic	MTH	PN	U002712	183
419	C0035020	Phenomenon or Process	Relapse	MTH	PN	U003344	183
420	C0175795	Therapeutic or Preventive Procedure	Oral Medication	NCI	PT	C102246	183
421	C4054723	Conceptual Entity	Influence	NCI	PT	C121660	183
422	C0042210	Pharmacologic Substance	Vaccines	MTH	PN	NOCODE	181
423	C1298650	Intellectual Product	WHO performance status scale	SNOMEDCT_US	PT	373801008	181
424	C1519815	Quantitative Concept	Upper Limit of Normal	NCI	PT	C25706	181
425	C0680240	Social Behavior	Agreement	MTH	PN	NOCODE	180
426	C1319893	Finding	Sitting systolic blood pressure	SNOMEDCT_US	PT	407554009	180
427	C0032976	Diagnostic Procedure	Pregnancy Tests	MTH	PN	NOCODE	179
428	C0332256	Functional Concept	Containing (qualifier)	MTH	PN	NOCODE	179
429	C0360714	Pharmacologic Substance	Hydroxymethylglutaryl-CoA Reductase Inhibitors	MTH	PN	NOCODE	179
430	C0042196	Therapeutic or Preventive Procedure	Vaccination	MTH	PN	NOCODE	178
431	C0232164	Organ or Tissue Function	Cardiac function	MTH	PN	NOCODE	178
432	C0017654	Diagnostic Procedure	Glomerular Filtration Rate	MTH	PN	NOCODE	177
433	C0442874	Disease or Syndrome	Neuropathy	MTH	PN	NOCODE	177
434	C0009932	Group	Control Groups	MTH	PN	NOCODE	176
435	C0026606	Daily or Recreational Activity	Physical activity	MTH	PN	NOCODE	176
436	C2712086	Finding	Able to swallow	SNOMEDCT_US	PT	288936000	176
437	C0005824	Health Care Activity	Blood pressure determination	MTH	PN	NOCODE	175
438	C0008909	Mental or Behavioral Dysfunction	Claustrophobia	MTH	PN	NOCODE	175
439	C0233733	Mental Process	Language comprehension	SNOMEDCT_US	PT	46977006	175
440	C1531518	Therapeutic or Preventive Procedure	Biological treatment	SNOMEDCT_US	PT	413648008	175
441	C0003195	Pharmacologic Substance	Anti-Arrhythmia Agents	MTH	PN	NOCODE	174
442	C0040732	Therapeutic or Preventive Procedure	Transplantation	MTH	PN	NOCODE	174
443	C0393022	Pharmacologic Substance	rituximab	MTH	PN	NOCODE	174
444	C0341439	Disease or Syndrome	Chronic liver disease	SNOMEDCT_US	PT	328383001	173
445	C0019046	Biologically Active Substance	Hemoglobin	MTH	PN	U001975	172
446	C0359086	Pharmacologic Substance	oral hypoglycemics	MEDCIN	PT	40370	172
447	C1458140	Pathologic Function	Bleeding tendency	MTH	PN	NOCODE	172
448	C0040128	Disease or Syndrome	Thyroid Diseases	MTH	PN	NOCODE	171
449	C0677881	Therapeutic or Preventive Procedure	Cytotoxic Chemotherapy	MTH	PN	NOCODE	171
450	C0011923	Diagnostic Procedure	Diagnostic Imaging	MTH	PN	NOCODE	170
451	C0024517	Mental or Behavioral Dysfunction	Major depression, single episode	SNOMEDCT_US	PT	36923009	170
452	C0304516	Pharmacologic Substance	Adrenergic beta-1 Receptor Antagonists	MTH	PN	NOCODE	170
453	C0012159	Health Care Activity	Diet therapy	MTH	PN	U003061	169
454	C0162589	Medical Device	Implantable defibrillator	MTH	PN	NOCODE	169
455	C0475358	Tissue	Tumor tissue sample	MTH	PN	NOCODE	169
456	C3279454	Finding	Renal dysfunction	MTH	PN	NOCODE	169
457	C0007124	Neoplastic Process	Noninfiltrating Intraductal Carcinoma	MTH	PN	NOCODE	168
458	C1409616	Finding	Special screening finding	MTH	PN	NOCODE	168
459	C1519810	Clinical Attribute	Unresectable	NCI	PT	C14151	168
460	C0007682	Disease or Syndrome	CNS disorder	MTH	PN	NOCODE	166
461	C0021390	Disease or Syndrome	Inflammatory Bowel Diseases	MTH	PN	NOCODE	166
462	C0029216	Therapeutic or Preventive Procedure	Organ Transplantation	MTH	PN	NOCODE	166
463	C0036337	Mental or Behavioral Dysfunction	Schizoaffective Disorder	MTH	PN	NOCODE	166
464	C0459471	Intellectual Product	Interpretation Process	MTH	PN	NOCODE	166
465	C0006141	Body Part, Organ, or Organ Component	Breast	MTH	PN	U001764	165
466	C0041618	Diagnostic Procedure	Ultrasonography	MTH	PN	U002333	165
467	C0220847	Virus	hepatitis C virus	MTH	PN	NOCODE	165
468	C0178784	Body Part, Organ, or Organ Component	Organ	MTH	PN	NOCODE	164
469	C1518965	Finding	Performance Status	NCI	PT	C20641	164
470	C0007820	Disease or Syndrome	Cerebrovascular Disorders	MTH	PN	NOCODE	163
471	C0237753	Quantitative Concept	Numbers	MTH	PN	NOCODE	163
472	C3900053	Qualitative Concept	Amenable	NCI	PT	C116358	163
473	C0085096	Disease or Syndrome	Peripheral Vascular Diseases	MTH	PN	NOCODE	162
474	C0524909	Disease or Syndrome	Hepatitis B, Chronic	MSH	MH	D019694	162
475	C0009566	Pathologic Function	Complication	MTH	PN	U003415	161
476	C0205163	Qualitative Concept	Equal	MTH	PN	NOCODE	161
477	C0442739	Finding	No status change	MTH	PN	NOCODE	161
478	C0443252	Temporal Concept	Long-term	MTH	PN	NOCODE	161
479	C0456387	Intellectual Product	Class	MTH	PN	U002889	161
480	C0017181	Pathologic Function	Gastrointestinal Hemorrhage	MSH	MH	D006471	160
481	C2585653	Pathologic Function	Persistent atrial fibrillation	MTH	PN	NOCODE	160
482	C0013182	Pathologic Function	Drug Allergy	MTH	PN	NOCODE	159
483	C0041296	Disease or Syndrome	Tuberculosis	MTH	PN	NOCODE	159
484	C0237096	Spatial Concept	residence	MTH	PN	NOCODE	159
485	C0282402	Therapeutic or Preventive Procedure	Hormone replacement therapy	MTH	PN	NOCODE	159
486	C0748872	Social Behavior	social situation	CHV	PT	48146	159
487	C3898900	Qualitative Concept	Healthy	HPO	PT	HP:0032322	159
488	C0030551	Family Group	parent	MTH	PN	NOCODE	158
489	C0035648	Finding	risk factors	MTH	PN	NOCODE	158
490	C0241889	Finding	Family history (finding)	MTH	PN	NOCODE	158
491	C0441989	Spatial Concept	Ipsilateral	SNOMEDCT_US	PT	255208005	158
492	C0439230	Temporal Concept	week	MTH	PN	NOCODE	157
493	C0039286	Pharmacologic Substance	tamoxifen	MTH	PN	NOCODE	156
494	C0235480	Disease or Syndrome	Paroxysmal atrial fibrillation	MTH	PN	NOCODE	156
495	C0332287	Functional Concept	In addition to	MTH	PN	NOCODE	156
496	C0012798	Pharmacologic Substance	Diuretics	MTH	PN	NOCODE	155
497	C0444454	Spatial Concept	Access	MTH	PN	NOCODE	155
498	C0243026	Disease or Syndrome	Sepsis	MTH	PN	NOCODE	154
499	C1513040	Functional Concept	Measurable	NCI	PT	C37894	154
500	C2985566	Therapeutic or Preventive Procedure	Targeted Therapy	NCI	PT	C93352	154
501	C0024301	Neoplastic Process	Lymphoma, Follicular	MTH	PN	NOCODE	152
502	C0193388	Diagnostic Procedure	Biopsy of liver (procedure)	MTH	PN	NOCODE	152
503	C0439064	Quantitative Concept	Numerous	MTH	PN	NOCODE	151
504	C0001973	Mental or Behavioral Dysfunction	Alcoholic Intoxication, Chronic	MTH	PN	NOCODE	150
505	C0002792	Disease or Syndrome	anaphylaxis	MTH	PN	NOCODE	150
506	C0439234	Temporal Concept	year	MTH	PN	NOCODE	150
507	C0475440	Finding	Tumor size	MTH	PN	NOCODE	150
508	C0877248	Pathologic Function	Adverse event	MTH	PN	NOCODE	150
509	C3540840	Finding	Sign or Symptom	MTH	PN	NOCODE	150
510	C0205420	Temporal Concept	Concurrent	MTH	PN	NOCODE	149
511	C0444956	Quantitative Concept	High dose	SNOMEDCT_US	PT	261829003	149
512	C2825233	Organic Chemical	systemic steroids	MEDCIN	PT	309913	149
513	C0019158	Disease or Syndrome	Hepatitis	MTH	PN	NOCODE	148
514	C0079744	Neoplastic Process	Diffuse Large B-Cell Lymphoma	MTH	PN	NOCODE	148
515	C0085605	Disease or Syndrome	Liver Failure	MTH	PN	NOCODE	148
516	C0349790	Finding	Exacerbation of asthma	MTH	PN	NOCODE	148
517	C0008059	Age Group	Child	MTH	PN	NOCODE	147
518	C3463824	Neoplastic Process	MYELODYSPLASTIC SYNDROME	MTH	PN	NOCODE	147
519	C0001645	Pharmacologic Substance	Adrenergic beta-Antagonists	MTH	PN	NOCODE	146
520	C0023570	Pharmacologic Substance	levodopa	MTH	PN	NOCODE	146
521	C0162789	Molecular Biology Research Technique	Fluorescent in Situ Hybridization	MTH	PN	NOCODE	146
522	C0231221	Finding	Asymptomatic (finding)	MTH	PN	NOCODE	146
523	C0242485	Functional Concept	Measurement	MTH	PN	NOCODE	146
524	C0040034	Disease or Syndrome	Thrombocytopenia	MTH	PN	NOCODE	145
525	C0085612	Disease or Syndrome	Ventricular arrhythmia	MTH	PN	NOCODE	145
526	C0205173	Functional Concept	Duplicate	MTH	PN	U003438	144
527	C0332282	Temporal Concept	Following	MTH	PN	NOCODE	144
528	C1522577	Health Care Activity	follow-up	MTH	PN	NOCODE	144
529	C0020616	Pharmacologic Substance	Hypoglycemic Agents	MSH	MH	D007004	143
530	C0332291	Functional Concept	Independent of	MTH	PN	U000295	143
531	C1274040	Functional Concept	Result	MTH	PN	NOCODE	143
532	C0246415	Pharmacologic Substance	docetaxel	MTH	PN	NOCODE	142
533	C0337672	Finding	Non-smoker	MTH	PN	NOCODE	142
534	C0700225	Finding	Serum creatinine raised	MTH	PN	NOCODE	142
535	C1276305	Therapeutic or Preventive Procedure	Curative - procedure intent	MTH	PN	NOCODE	142
536	C0004623	Disease or Syndrome	Bacterial Infections	MTH	PN	NOCODE	141
537	C0020699	Therapeutic or Preventive Procedure	Hysterectomy	MTH	PN	NOCODE	141
538	C0424000	Finding	Feeling suicidal (finding)	MTH	PN	NOCODE	141
539	C0451246	Intellectual Product	Kurtzke multiple sclerosis rating scale	MTH	PN	NOCODE	141
540	C0521124	Qualitative Concept	Against	SNOMEDCT_US	PT	65897001	141
541	C0563664	Finding	At risk for suicide	SNOMEDCT_US	PT	225444004	141
542	C0205322	Temporal Concept	Persistent	MTH	PN	NOCODE	140
543	C2945760	Temporal Concept	Recurrent	MTH	PN	NOCODE	140
544	C0039593	Functional Concept	Testing	MTH	PN	NOCODE	139
545	C0282564	Organic Chemical	Anthracyclines	MTH	PN	NOCODE	139
546	C0332294	Functional Concept	Resulting in	MTH	PN	NOCODE	139
547	C1262477	Finding	Weight decreased	MTH	PN	NOCODE	139
548	C1300072	Clinical Attribute	Tumor stage	MTH	PN	NOCODE	139
549	C1522602	Functional Concept	Indicator	MTH	PN	NOCODE	139
550	C1880198	Conceptual Entity	Cure (remedy)	MTH	PN	NOCODE	139
551	C3887511	Idea or Concept	Evidence	NCI	PT	C43583	139
552	C0030920	Disease or Syndrome	Peptic Ulcer	MTH	PN	NOCODE	138
553	C0033978	Pharmacologic Substance	Psychotropic Drugs	MTH	PN	NOCODE	138
554	C0232969	Temporal Concept	Premenopausal state	SNMI	PT	F-81820	138
555	C0017710	Hormone	Glucocorticoids	MTH	PN	NOCODE	137
556	C0444868	Quantitative Concept	All	MTH	PN	NOCODE	137
557	C1516986	Disease or Syndrome	Evaluable Disease	MTH	PN	NOCODE	137
558	C0012544	Organic Chemical	Diphosphonates	MTH	PN	NOCODE	136
559	C1148523	Organism Function	Childbirth	MTH	PN	NOCODE	136
560	C1269798	Classification	pM category	MTH	PN	NOCODE	136
561	C0020542	Pathologic Function	Pulmonary Hypertension	MTH	PN	NOCODE	135
562	C0151317	Disease or Syndrome	Chronic infectious disease	SNOMEDCT_US	PT	177010002	135
563	C0270287	Mental or Behavioral Dysfunction	Axis I diagnosis	SNOMEDCT_US	PT	899001	135
564	C0441833	Idea or Concept	Groups	MTH	PN	NOCODE	135
565	C1522484	Functional Concept	metastatic qualifier	MTH	PN	NOCODE	135
566	C0034065	Pathologic Function	Pulmonary Embolism	MTH	PN	NOCODE	134
567	C0237442	Organism Attribute	Absorption, Physiological	MSH	MH	D065567	134
568	C0442821	Qualitative Concept	Strong	SNOMEDCT_US	PT	260404005	134
569	C0522473	Qualitative Concept	Contraindication	MTH	PN	NOCODE	134
570	C0205276	Spatial Concept	Local	MTH	PN	NOCODE	133
571	C0342257	Disease or Syndrome	Complications of Diabetes Mellitus	MTH	PN	NOCODE	133
572	C0585941	Therapeutic or Preventive Procedure	Antihypertensive therapy	SNOMEDCT_US	PT	308116003	133
573	C0679246	Finding	advanced disease	AOD	DE	4199	133
574	C0750558	Finding	Unlikely	MTH	PN	NOCODE	133
575	C0003392	Organic Chemical	Antineoplastic Agents	MTH	PN	NOCODE	132
576	C0332149	Finding	Possible	MTH	PN	NOCODE	132
577	C4071830	Temporal Concept	Lifetime	LNC	LPN	LP203024-7	132
578	C0085580	Disease or Syndrome	Essential Hypertension	MTH	PN	NOCODE	131
579	C0151517	Disease or Syndrome	Complete atrioventricular block	MTH	PN	NOCODE	131
580	C0220825	Health Care Activity	Evaluation	MTH	PN	U003117	131
581	C1517194	Family Group	First Degree Relative	MTH	PN	NOCODE	131
582	C3258293	Disease or Syndrome	Valvular disease	LNC	CN	MTHU040650	131
583	C4034483	Intellectual Product	Females & males of reproductive potential	LNC	CN	MTHU049441	131
584	C0002395	Disease or Syndrome	Alzheimer's Disease	MTH	PN	NOCODE	130
585	C0022417	Body Space or Junction	Joints	MTH	PN	NOCODE	130
586	C0030305	Disease or Syndrome	Pancreatitis	MTH	PN	NOCODE	130
587	C3653708	Pharmacologic Substance	CORTICOSTEROIDS FOR SYSTEMIC USE	ATC	PT	H02	130
588	C4062778	Disease or Syndrome	Human immunodeficiency virus (HIV) coinfection	NANDA-I	RT	2479	130
589	C0002978	Diagnostic Procedure	angiogram	MTH	PN	NOCODE	129
590	C0023487	Neoplastic Process	Acute Promyelocytic Leukemia	MTH	PN	NOCODE	129
591	C0030701	Professional or Occupational Group	Patient Representatives	MSH	PEP	D010344	129
592	C1444657	Finding	Contraindicated	SNOMEDCT_US	PT	410536001	129
593	C2945599	Qualitative Concept	Mild (qualifier value)	MTH	PN	NOCODE	129
594	C0032227	Disease or Syndrome	Pleural effusion disorder	MTH	PN	NOCODE	128
595	C1517741	Qualitative Concept	Last	NCI	PT	C25551	128
596	C1533734	Therapeutic or Preventive Procedure	Administration procedure	MTH	PN	NOCODE	128
597	C1554961	Idea or Concept	exception - ResponseLevel	MTH	PN	NOCODE	128
598	C0019134	Organic Chemical	heparin	MTH	PN	NOCODE	127
599	C0043210	Population Group	Woman	MTH	PN	NOCODE	127
600	C0205217	Quantitative Concept	Increased	MTH	PN	NOCODE	127
601	C0279492	Therapeutic or Preventive Procedure	Antiandrogen therapy	MTH	PN	NOCODE	127
602	C0281875	Mental or Behavioral Dysfunction	Illicit drug use (finding)	MTH	PN	NOCODE	127
603	C0311392	Finding	Physical findings	MTH	PN	U003414	127
604	C0451203	Intellectual Product	Hamilton rating scale for depression	SNOMEDCT_US	PT	273503001	127
605	C0584993	Organism Attribute	Able to write	SNOMEDCT_US	PT	307125007	127
606	C2347852	Idea or Concept	Concomitant Agent	MTH	PN	NOCODE	127
607	C2698651	Qualitative Concept	Optimum	MTH	PN	NOCODE	127
608	C0023911	Therapeutic or Preventive Procedure	Transplantation of liver	MTH	PN	NOCODE	126
609	C0205187	Qualitative Concept	Inoperable	SNOMEDCT_US	PT	74778001	126
610	C0242708	Pharmacologic Substance	Antirheumatic Drugs, Disease-Modifying	MSH	PEP	D018501	126
611	C0742758	Disease or Syndrome	Symptomatic congestive heart failure	SNOMEDCT_US	PT	698594003	126
612	C0013806	Therapeutic or Preventive Procedure	Electroconvulsive Therapy	MTH	PN	NOCODE	125
613	C0593802	Pharmacologic Substance	Aromatase Inhibitors	MTH	PN	NOCODE	125
614	C0884358	Functional Concept	Performed	MTH	PN	NOCODE	125
615	C2985296	Therapeutic or Preventive Procedure	Hormonal Contraception	MTH	PN	NOCODE	125
616	C0023449	Neoplastic Process	Acute lymphocytic leukemia	MTH	PN	NOCODE	124
617	C0024204	Body Part, Organ, or Organ Component	lymph nodes	MTH	PN	U002055	124
618	C0205281	Qualitative Concept	Invasive	MTH	PN	NOCODE	124
619	C0872291	Temporal Concept	Time Interval	MTH	PN	NOCODE	124
620	C1524031	Qualitative Concept	Minimum	MTH	PN	NOCODE	124
621	C0220908	Diagnostic Procedure	Screening procedure	MTH	PN	U003105	123
622	C1283828	Qualitative Concept	intent	MTH	PN	NOCODE	123
623	C4075847	Disease or Syndrome	Decompensated liver disease	SNOMEDCT_US	OAP	713652000	123
624	C0024671	Diagnostic Procedure	Mammography	MTH	PN	NOCODE	122
625	C1515568	Idea or Concept	de novo	NCI	PT	C28354	122
626	C1710661	Temporal Concept	Washout Period	MTH	PN	NOCODE	122
627	C3495949	Neoplastic Process	Locally advanced breast cancer	SNOMEDCT_US	PT	1.08E+15	122
628	C0015895	Organism Function	Fertility	MTH	PN	NOCODE	121
629	C0019168	Immunologic Factor	Hepatitis B Surface Antigens	MTH	PN	NOCODE	121
630	C0020550	Disease or Syndrome	Hyperthyroidism	MTH	PN	NOCODE	121
631	C1290884	Disease or Syndrome	Inflammatory disorder	SNOMEDCT_US	PT	128139000	121
632	C0003250	Immunologic Factor	Monoclonal Antibodies	MTH	PN	NOCODE	120
633	C0042769	Disease or Syndrome	Virus Diseases	MTH	PN	NOCODE	120
634	C0332218	Finding	Difficult (qualifier value)	MTH	PN	NOCODE	120
635	C0751967	Disease or Syndrome	Multiple Sclerosis, Relapsing-Remitting	MSH	MH	D020529	120
636	C0879626	Pathologic Function	Adverse effects	MTH	PN	NOCODE	120
637	C1521761	Functional Concept	Factor	MTH	PN	NOCODE	120
638	C2004454	Organism Function	Recovery - healing process	MTH	PN	NOCODE	120
639	C0009924	Indicator, Reagent, or Diagnostic Aid	Contrast Media	MTH	PN	NOCODE	119
640	C0153690	Neoplastic Process	Secondary malignant neoplasm of bone	SNOMEDCT_US	PT	94222008	119
641	C0205476	Functional Concept	Medical	MTH	PN	NOCODE	119
642	C0750729	Temporal Concept	Course	MTH	PN	NOCODE	119
643	C2945656	Finding	severe allergy	CHV	PT	44175	119
644	C0000970	Pharmacologic Substance	acetaminophen	MTH	PN	NOCODE	118
645	C0010592	Pharmacologic Substance	cyclosporine	MTH	PN	NOCODE	118
646	C0019929	Receptor	Hormone Receptor	MTH	PN	NOCODE	118
647	C0026457	Pharmacologic Substance	Monoamine Oxidase Inhibitors	MTH	PN	NOCODE	118
648	C0039457	Manufactured Object	Telephone	MTH	PN	NOCODE	118
649	C0203668	Diagnostic Procedure	Radioisotope scan of bone	MTH	PN	NOCODE	118
650	C0439603	Temporal Concept	Frequencies (time pattern)	MTH	PN	NOCODE	118
651	C0022423	Mental Process	Judgment	MSH	MH	D007600	117
652	C0026946	Disease or Syndrome	Mycoses	MTH	PN	NOCODE	117
653	C0231749	Sign or Symptom	Knee pain	MTH	PN	NOCODE	117
654	C0858252	Neoplastic Process	Adenocarcinoma of breast	SNOMEDCT_US	PT	865954003	117
655	C0948807	Disease or Syndrome	Hepatic impairment	MTH	PN	NOCODE	117
656	C3203027	Finding	Gleason score	MTH	PN	NOCODE	117
657	C0024305	Neoplastic Process	Lymphoma, Non-Hodgkin	MTH	PN	NOCODE	116
658	C0035173	Professional or Occupational Group	Research Personnel	MTH	PN	NOCODE	116
659	C0264716	Disease or Syndrome	Chronic heart failure	MTH	PN	NOCODE	116
660	C0275524	Disease or Syndrome	Coinfection	MTH	PN	NOCODE	116
661	C1550600	Chemical Viewed Functionally	Ingredient	NCI	PT	C51981	116
662	C0042241	Medical Device	Vaginal contraceptive diaphragm (device)	MTH	PN	NOCODE	115
663	C0264906	Disease or Syndrome	Second degree atrioventricular block	MTH	PN	NOCODE	115
664	C0521317	Diagnostic Procedure	Multiple gated acquisition scanning	MTH	PN	NOCODE	115
665	C1115804	Organism Attribute	Patient recovered	MTH	PN	NOCODE	115
666	C3177117	Finding	Kellgren-Lawrence score	LNC	CN	MTHU040596	115
667	C0085532	Diagnostic Procedure	Coronary angiography	MTH	PN	NOCODE	114
668	C0205436	Quantitative Concept	second (number)	MTH	PN	NOCODE	114
669	C0032743	Diagnostic Procedure	Positron-Emission Tomography	MTH	PN	NOCODE	113
670	C0036980	Pathologic Function	Shock, Cardiogenic	MSH	MH	D012770	113
671	C0039985	Diagnostic Procedure	Plain chest X-ray	MTH	PN	NOCODE	113
672	C0005515	Biologically Active Substance	Biological Factors	MTH	PN	NOCODE	112
673	C0018787	Body Part, Organ, or Organ Component	Heart	MTH	PN	NOCODE	112
674	C0028754	Disease or Syndrome	Obesity	MTH	PN	NOCODE	112
675	C0035309	Disease or Syndrome	Retinal Diseases	MTH	PN	NOCODE	112
676	C0432516	Classification	Ann Arbor lymphoma staging system	SNOMEDCT_US	PT	254372002	112
677	C0441471	Event	Event	MTH	PN	NOCODE	112
678	C0549178	Idea or Concept	Continuous	MTH	PN	NOCODE	112
679	C1883256	Therapeutic or Preventive Procedure	Systemic Chemotherapy	NCI	PT	C64261	112
680	C1948053	Temporal Concept	Period (temporal qualifier)	MTH	PN	NOCODE	112
681	C0011880	Disease or Syndrome	Diabetic Ketoacidosis	MTH	PN	NOCODE	111
682	C0015967	Sign or Symptom	Fever	MTH	PN	NOCODE	111
683	C0020615	Disease or Syndrome	Hypoglycemia	MTH	PN	NOCODE	111
684	C0032790	Temporal Concept	Postoperative Period	MTH	PN	NOCODE	111
685	C1706082	Chemical	Compound (substance)	MTH	PN	NOCODE	111
686	C0024881	Therapeutic or Preventive Procedure	Mastectomy	MTH	PN	NOCODE	110
687	C0025362	Mental or Behavioral Dysfunction	Mental Retardation	MTH	PN	NOCODE	110
688	C0392752	Spatial Concept	Localized	MTH	PN	NOCODE	110
689	C0522055	Finding	Electrocardiogram abnormal (finding)	MTH	PN	NOCODE	110
690	C0581603	Therapeutic or Preventive Procedure	Revascularization - action	SNOMEDCT_US	PT	297183000	110
691	C1517058	Spatial Concept	Extrahepatic	NCI	PT	C28358	110
692	C0332325	Functional Concept	Resistant (qualifier value)	MTH	PN	NOCODE	109
693	C1504389	Therapeutic or Preventive Procedure	Stem cell transplant	MTH	PN	NOCODE	109
694	C0023884	Body Part, Organ, or Organ Component	Liver	MTH	PN	U002051	108
695	C0238767	Spatial Concept	Bilateral	MTH	PN	NOCODE	108
696	C1705242	Qualitative Concept	Different	MTH	PN	NOCODE	108
697	C2347946	Qualitative Concept	Relevance	NCI	PT	C70664	108
698	C2364293	Finding	Able to communicate	SNOMEDCT_US	PT	288575003	108
699	C0001175	Disease or Syndrome	Acquired Immunodeficiency Syndrome	MTH	PN	NOCODE	107
700	C0007194	Disease or Syndrome	Hypertrophic Cardiomyopathy	MTH	PN	NOCODE	107
701	C0012155	Food	Diet	MTH	PN	NOCODE	107
702	C0024523	Disease or Syndrome	Malabsorption Syndrome	MTH	PN	NOCODE	107
703	C0332257	Functional Concept	Including (qualifier)	MTH	PN	NOCODE	107
704	C0349217	Mental or Behavioral Dysfunction	Depressive episode, unspecified	MTH	PN	NOCODE	107
705	C0441889	Qualitative Concept	Levels (qualifier value)	MTH	PN	NOCODE	107
706	C0796392	Amino Acid, Peptide, or Protein	bevacizumab	MTH	PN	NOCODE	107
707	C0018674	Injury or Poisoning	Craniocerebral Trauma	MSH	MH	D006259	106
708	C0021053	Disease or Syndrome	Immune System Diseases	MTH	PN	NOCODE	106
709	C0021107	Therapeutic or Preventive Procedure	Implantation procedure	MTH	PN	U003477	106
710	C0024141	Disease or Syndrome	Lupus Erythematosus, Systemic	MTH	PN	NOCODE	106
711	C0149871	Disease or Syndrome	Deep Vein Thrombosis	MTH	PN	NOCODE	106
712	C0205309	Qualitative Concept	Known	MTH	PN	NOCODE	106
713	C0559546	Pathologic Function	Adverse reactions	MTH	PN	NOCODE	106
714	C1446409	Finding	Positive	MTH	PN	NOCODE	106
715	C1522673	Functional Concept	Adjuvant	MTH	PN	NOCODE	106
716	C3840775	Finding	Anticipated	MTH	PN	NOCODE	106
717	C0205250	Qualitative Concept	High	MTH	PN	NOCODE	105
718	C0878544	Disease or Syndrome	Cardiomyopathies	MTH	PN	NOCODE	105
719	C1318309	Diagnostic Procedure	Core needle biopsy	MTH	PN	NOCODE	105
720	C1879533	Qualitative Concept	Acceptable	MTH	PN	NOCODE	105
721	C3714514	Pathologic Function	Infection	MTH	PN	NOCODE	105
722	C0009830	Activity	Consumption of goods	MTH	PN	NOCODE	104
723	C0022646	Body Part, Organ, or Organ Component	Kidney	MTH	PN	NOCODE	104
724	C0547070	Therapeutic or Preventive Procedure	Ablation	MTH	PN	NOCODE	104
725	C1261287	Pathologic Function	Stenosis	MTH	PN	NOCODE	104
726	C0010583	Pharmacologic Substance	cyclophosphamide	MTH	PN	NOCODE	102
727	C0013778	Therapeutic or Preventive Procedure	Electric Countershock	MTH	PN	NOCODE	102
728	C0015392	Body Part, Organ, or Organ Component	Eye	MTH	PN	U003284	102
729	C0085537	Professional or Occupational Group	Caregiver	MTH	PN	NOCODE	102
730	C0581377	Disease or Syndrome	Decompensated cardiac failure	SNOMEDCT_US	PT	195111005	102
731	C0750484	Finding	Confirmation	MTH	PN	NOCODE	102
732	C1306571	Pathologic Function	Hepatic Insufficiency	MTH	PN	NOCODE	102
733	C2586056	Pathologic Function	Permanent atrial fibrillation	SNOMEDCT_US	PT	440028005	102
734	C4013784	Disease or Syndrome	Hypertension, severe	OMIM	PTCS	MTHU046505	102
735	C0007099	Neoplastic Process	Carcinoma in Situ	MTH	PN	NOCODE	101
736	C0138741	Amino Acid, Peptide, or Protein	Prostate-Specific Antigen	MTH	PN	U002400	101
737	C0205195	Qualitative Concept	Combined	MTH	PN	NOCODE	101
738	C0205343	Functional Concept	Reversible	SNOMEDCT_US	PT	35174006	101
739	C0206062	Disease or Syndrome	Lung Diseases, Interstitial	MTH	PN	NOCODE	101
740	C1521726	Finding	partial response	MTH	PN	NOCODE	101
741	C0020676	Disease or Syndrome	Hypothyroidism	MTH	PN	NOCODE	100
742	C0033968	Therapeutic or Preventive Procedure	Psychotherapy	MTH	PN	NOCODE	100
743	C0205314	Qualitative Concept	New	MTH	PN	NOCODE	100
744	C0278987	Neoplastic Process	Metastatic non-small cell lung cancer	SNOMEDCT_US	PT	4.58E+14	100
745	C1514893	Pathologic Function	physiologic resolution	MTH	PN	NOCODE	100
746	C1709854	Population Group	Recipient	NCI	PT	C53268	100
747	C2348909	Clinical Attribute	HER2/Neu Positive	NCI	PT	C68748	100
748	C0017551	Disease or Syndrome	Gilbert Disease (disorder)	MTH	PN	NOCODE	99
749	C0020649	Finding	Hypotension	MTH	PN	NOCODE	99
750	C0039736	Pharmacologic Substance	thalidomide	MTH	PN	NOCODE	99
751	C0205265	Temporal Concept	Initially	MTH	PN	NOCODE	99
752	C0215136	Pharmacologic Substance	taxane	MTH	PN	NOCODE	99
753	C0442802	Qualitative Concept	Excessive (qualifier value)	MTH	PN	NOCODE	99
754	C2712089	Finding	Able to walk (finding)	MTH	PN	NOCODE	99
755	C0043299	Diagnostic Procedure	Diagnostic radiologic examination	MTH	PN	U003336	98
756	C0205447	Quantitative Concept	One	MTH	PN	NOCODE	98
757	C0544452	Finding	Disease remission	MTH	PN	NOCODE	98
758	C0580352	Finding	Treatment completed	SNOMEDCT_US	PT	182992009	98
759	C1176309	Pharmacologic Substance	bortezomib	MTH	PN	NOCODE	98
760	C2939420	Neoplastic Process	Metastatic Neoplasm	MTH	PN	NOCODE	98
761	C0205448	Quantitative Concept	Two	MTH	PN	NOCODE	97
762	C0229671	Body Substance	Serum	MTH	PN	NOCODE	97
763	C0278601	Neoplastic Process	Inflammatory Breast Carcinoma	MTH	PN	NOCODE	97
764	C0376606	Pharmacologic Substance	Weight-Loss Agents	MSH	PEP	D019440	97
765	C0542537	Qualitative Concept	Poor - grade value	MTH	PN	NOCODE	97
766	C0877341	Therapeutic or Preventive Procedure	Coronary revascularisation	MDR	PT	10049887	97
767	C1302261	Finding	Patient eligible for clinical trial	SNOMEDCT_US	PT	399223003	97
768	C2587213	Functional Concept	Control function	MTH	PN	NOCODE	97
769	C3652465	Amino Acid, Peptide, or Protein	Interferon	MTH	PN	NOCODE	97
770	C0013404	Sign or Symptom	Dyspnea	MTH	PN	NOCODE	96
771	C0023418	Neoplastic Process	leukemia	MTH	PN	NOCODE	96
772	C0033687	Finding	Proteinuria	MTH	PN	NOCODE	96
773	C0069515	Receptor	erbB-2 Receptor	MTH	PN	NOCODE	96
774	C0184666	Health Care Activity	Hospital admission	MTH	PN	NOCODE	96
775	C0205146	Spatial Concept	Area	MTH	PN	NOCODE	96
776	C0220952	Intellectual Product	DSM-IV	MSH	PEP	D039721	96
777	C1704686	Functional Concept	Initiation	MTH	PN	NOCODE	96
778	C0008902	Classification	Classification	MTH	PN	U003263	95
779	C0150457	Therapeutic or Preventive Procedure	Anticoagulant therapy	SNOMEDCT_US	PT	182764009	95
780	C0167117	Amino Acid, Peptide, or Protein	exenatide	RXNORM	IN	60548	95
781	C0205231	Qualitative Concept	Extensive	SNOMEDCT_US	PT	41118005	95
782	C0332271	Qualitative Concept	Worsening pattern	MTH	PN	NOCODE	95
783	C0430456	Diagnostic Procedure	Electrocardiography, 12-Lead	MTH	PN	NOCODE	95
784	C1302181	Therapeutic or Preventive Procedure	Chemotherapy cycle	SNOMEDCT_US	PT	399042005	95
785	C1519384	Finding	Tobacco Smoking History	MTH	PN	NOCODE	95
786	C0005064	Pharmacologic Substance	Benzodiazepines	MTH	PN	U001735	94
787	C0010346	Disease or Syndrome	Crohn Disease	MTH	PN	NOCODE	94
788	C0019010	Organ or Tissue Function	Hemodynamics	MTH	PN	NOCODE	94
789	C0020402	Pharmacologic Substance	hydroxyurea	MTH	PN	NOCODE	94
790	C0038663	Injury or Poisoning	Suicide attempt	MTH	PN	NOCODE	94
791	C0278493	Neoplastic Process	Breast cancer recurrent	MDR	PT	10006198	94
792	C0280274	Therapeutic or Preventive Procedure	Antiviral Therapy	MTH	PN	NOCODE	94
793	C0741494	Finding	Elevated total bilirubin	MTH	PN	NOCODE	94
794	C4050309	Finding	Central Nervous System Involvement	MTH	PN	NOCODE	94
795	C0019151	Disease or Syndrome	Hepatic Encephalopathy	MTH	PN	NOCODE	93
796	C1277245	Finding	General health good	SNOMEDCT_US	PT	135815002	93
797	C1443775	Pharmacologic Substance	Epidermal growth factor receptor inhibitor (product)	MTH	PN	NOCODE	93
798	C1514815	Finding	Refractory Disease	NCI	PT	C39752	93
799	C0002453	Finding	Amenorrhea	MTH	PN	NOCODE	92
800	C0007137	Neoplastic Process	Squamous cell carcinoma	MTH	PN	NOCODE	92
801	C0015031	Population Group	Ethnic group	MTH	PN	NOCODE	92
802	C0178415	Finding	Raised prostate specific antigen	SNOMEDCT_US	PT	396152005	92
803	C0193867	Therapeutic or Preventive Procedure	Excision of axillary lymph nodes group	SNOMEDCT_US	PT	234254000	92
804	C0194810	Therapeutic or Preventive Procedure	Radical prostatectomy	SNOMEDCT_US	PT	26294005	92
805	C0700271	Amino Acid, Peptide, or Protein	M Protein, multiple myeloma	MTH	PN	NOCODE	92
806	C0870186	Mental Process	Avoidance	NCI	PT	C54264	92
807	C1828121	Functional Concept	Injection Route of Drug Administration	MTH	PN	NOCODE	92
808	C0004239	Pathologic Function	Atrial Flutter	MTH	PN	NOCODE	91
809	C0022116	Pathologic Function	Ischemia	MTH	PN	U003303	91
810	C0917927	Therapeutic or Preventive Procedure	Breast-Conserving Surgery	MTH	PN	NOCODE	91
811	C1442989	Qualitative Concept	Standard (qualifier)	MTH	PN	NOCODE	91
812	C1510802	Functional Concept	Adherence (attribute)	MTH	PN	NOCODE	91
813	C2936789	Pharmacologic Substance	Adrenergic beta-2 Receptor Agonists	MTH	PN	NOCODE	91
814	C0013473	Mental or Behavioral Dysfunction	Eating Disorders	MTH	PN	NOCODE	90
815	C0018810	Clinical Attribute	heart rate	MTH	PN	NOCODE	90
816	C0037088	Sign or Symptom	Signs and Symptoms	MTH	PN	NOCODE	90
817	C0037274	Disease or Syndrome	Dermatologic disorders	MTH	PN	NOCODE	90
818	C0037750	Language	Spanish Language	MTH	PN	U002447	90
819	C0085207	Disease or Syndrome	Gestational Diabetes	MTH	PN	NOCODE	90
820	C0151878	Finding	Prolonged QT interval	MTH	PN	NOCODE	90
821	C0205410	Qualitative Concept	Sufficient	MTH	PN	NOCODE	90
822	C0752079	Quantitative Concept	Maximum Tolerated Dose	MTH	PN	NOCODE	90
823	C1320716	Finding	Cardiovascular event	SNOMEDCT_US	PT	405617006	90
824	C0009797	Intellectual Product	Consent Forms	MTH	PN	NOCODE	89
825	C0011777	Pharmacologic Substance	dexamethasone	MTH	PN	NOCODE	89
826	C0023226	Population Group	Legal Guardians	MTH	PN	NOCODE	89
827	C0027552	Qualitative Concept	Needs	MTH	PN	NOCODE	89
828	C0392756	Qualitative Concept	Reduced	MTH	PN	NOCODE	89
829	C0441988	Spatial Concept	Contralateral	SNOMEDCT_US	PT	255209002	89
830	C0521143	Qualitative Concept	Seropositive	SNOMEDCT_US	PT	4879001	89
831	C0751623	Neoplastic Process	Second Primary Cancers	MTH	PN	NOCODE	89
832	C1274041	Family Group	Guardian	MTH	PN	NOCODE	89
833	C0008972	Research Activity	Clinical Research	MTH	PN	NOCODE	88
834	C0018099	Disease or Syndrome	Gout	MTH	PN	NOCODE	88
835	C0019169	Virus	hepatitis B virus	MTH	PN	NOCODE	88
836	C0022625	Pharmacologic Substance	ketoconazole	MTH	PN	NOCODE	88
837	C0036043	Human-caused Phenomenon or Process	Safety	MTH	PN	NOCODE	88
838	C0038257	Medical Device	Stent, device	MTH	PN	NOCODE	88
839	C0040300	Tissue	Body tissue	MTH	PN	NOCODE	88
840	C0205042	Body Part, Organ, or Organ Component	Coronary artery	MTH	PN	NOCODE	88
841	C0232201	Finding	Sinus rhythm	MTH	PN	NOCODE	88
842	C0439608	Temporal Concept	elective	MTH	PN	NOCODE	88
843	C0564241	Finding	Able to speak fluently	SNOMEDCT_US	PT	286400000	88
844	C0677898	Neoplastic Process	Invasive Malignant Neoplasm	NCI	PT	C8505	88
845	C3887504	Conceptual Entity	Dysfunction	MTH	PN	NOCODE	88
846	C0002771	Pharmacologic Substance	Analgesics	MTH	PN	NOCODE	87
847	C0005841	Therapeutic or Preventive Procedure	Blood Transfusion	MTH	PN	NOCODE	87
848	C0013089	Organic Chemical	doxorubicin	MTH	PN	NOCODE	87
849	C0205263	Functional Concept	Induce (action)	MTH	PN	NOCODE	87
850	C0229664	Body Substance	peripheral blood	MTH	PN	NOCODE	87
851	C0241863	Finding	Diabetic	MDR	LLT	10012641	87
852	C0242114	Mental Process	Suspicion	MTH	PN	NOCODE	87
853	C0280100	Neoplastic Process	Solid Neoplasm	MTH	PN	NOCODE	87
854	C0686905	Qualitative Concept	Unavailability	SNOMEDCT_US	PT	397854000	87
855	C1277691	Intellectual Product	Pack years	SNOMEDCT_US	PT	315609007	87
856	C1516119	Organic Chemical	sorafenib	MTH	PN	NOCODE	87
857	C1704788	Intellectual Product	Definition	MTH	PN	NOCODE	87
858	C3714786	Quantitative Concept	Zubrod Performance Status	MTH	PN	NOCODE	87
859	C0018759	Qualitative Concept	Health Status	MSH	MH	D006304	86
860	C0151746	Pathologic Function	Abnormal renal function	SNOMEDCT_US	PT	39539005	86
861	C0332299	Functional Concept	Suggestive of	SNOMEDCT_US	PT	7196007	86
862	C1144149	Pharmacologic Substance	lenalidomide	MTH	PN	NOCODE	86
863	C1456356	Finding	examination; clinical	ICPC2ICD10ENG	PT	MTHU054547	86
864	C1536220	Disease or Syndrome	ST segment elevation myocardial infarction	MTH	PN	NOCODE	86
865	C2242529	Therapeutic or Preventive Procedure	Allogeneic Stem Cell Transplantation	MTH	PN	NOCODE	86
866	C3263723	Injury or Poisoning	Traumatic injury	MTH	PN	NOCODE	86
867	C3714787	Body System	Central Nervous System	MTH	PN	NOCODE	86
868	C4319571	Finding	High risk	MTH	PN	NOCODE	86
869	C0003286	Pharmacologic Substance	Anticonvulsants	MTH	PN	NOCODE	85
870	C0009079	Pharmacologic Substance	clozapine	MTH	PN	NOCODE	85
871	C0024501	Activity	Maintenance	MTH	PN	NOCODE	85
872	C0072980	Antibiotic	sirolimus	MTH	PN	NOCODE	85
873	C0144576	Pharmacologic Substance	paclitaxel	MTH	PN	NOCODE	85
874	C0152021	Congenital Abnormality	Congenital heart disease	MTH	PN	NOCODE	85
875	C0278321	Therapeutic or Preventive Procedure	Bilateral oophorectomy	MTH	PN	NOCODE	85
876	C0282111	Manufactured Object	Internet	MTH	PN	NOCODE	85
877	C0449618	Body Location or Region	Target vessel	SNOMEDCT_US	PT	246325009	85
878	C2242656	Disease or Syndrome	HBV coinfection	MDR	LLT	10068113	85
879	C0008952	Health Care Activity	Clinic Visits	MSH	PEP	D000553	84
880	C0022877	Manufactured Object	Laboratory	MTH	PN	NOCODE	84
881	C0205462	Functional Concept	Histologic	MTH	PN	U002665	84
882	C0225860	Body Part, Organ, or Organ Component	Left atrial structure	MTH	PN	NOCODE	84
883	C0243148	Qualitative Concept	control aspects	MTH	PN	NOCODE	84
884	C0806909	Quantitative Concept	Maximum	MTH	PN	NOCODE	84
885	C1518321	Qualitative Concept	Newly Diagnosed	NCI	PT	C25587	84
886	C0004002	Amino Acid, Peptide, or Protein	Aspartate Transaminase	MTH	PN	NOCODE	83
887	C0021027	Amino Acid, Peptide, or Protein	Immunoglobulins	MTH	PN	U002003	83
888	C0221829	Medical Device	Female Condoms	MTH	PN	NOCODE	83
889	C0278488	Neoplastic Process	Carcinoma breast stage IV	MTH	PN	NOCODE	83
890	C0650607	Amino Acid, Peptide, or Protein	Basal insulin	SNOMEDCT_US	OAP	416303005	83
891	C1096649	Therapeutic or Preventive Procedure	Antidepressant therapy	SNOMEDCT_US	PT	698456001	83
892	C1514468	Entity	product	MTH	PN	NOCODE	83
893	C1698259	Disease or Syndrome	HCV coinfection	MDR	LLT	10065949	83
894	C2348908	Finding	HER2/Neu Negative	MTH	PN	NOCODE	83
895	C0069717	Pharmacologic Substance	oxaliplatin	MTH	PN	NOCODE	82
896	C0304509	Pharmacologic Substance	Inotropic agent	SNOMEDCT_US	PT	373213009	82
897	C0339467	Disease or Syndrome	Proliferative retinopathy	SNOMEDCT_US	PT	4.31E+14	82
898	C0729594	Body Part, Organ, or Organ Component	Axillary lymph node group	MTH	PN	NOCODE	82
899	C1510992	Quantitative Concept	Average	MTH	PN	NOCODE	82
900	C1518041	Pharmacologic Substance	Luteinizing Hormone-releasing Hormone Agonist	MTH	PN	NOCODE	82
901	C1533685	Therapeutic or Preventive Procedure	Injection procedure	MTH	PN	NOCODE	82
902	C2702800	Therapeutic or Preventive Procedure	catheter ablation for atrial fibrillation	MEDCIN	PT	304430	82
903	C3693688	Finding	presence of metallic device / implant	MEDCIN	PT	297717	82
904	C0005834	Diagnostic Procedure	Collection of blood specimen for laboratory procedure	MTH	PN	NOCODE	81
905	C0087086	Pathologic Function	Thrombus	MTH	PN	NOCODE	81
906	C0205341	Functional Concept	Repeat	MTH	PN	NOCODE	81
907	C0871189	Sign or Symptom	Psychotic symptom	SNOMEDCT_US	PT	363895008	81
908	C1517925	Therapeutic or Preventive Procedure	Local Therapy	NCI	PT	C15687	81
909	C1882062	Neoplastic Process	Neoplastic disease	MTH	PN	NOCODE	81
910	C1960398	Neoplastic Process	HER2-positive carcinoma of breast	SNOMEDCT_US	PT	427685000	81
911	C2603343	Research Activity	Study	MTH	PN	NOCODE	81
912	C2828358	Finding	Lactating (finding)	MTH	PN	NOCODE	81
913	C0011847	Disease or Syndrome	Diabetes	MTH	PN	NOCODE	80
914	C0040038	Pathologic Function	Thromboembolism	MTH	PN	NOCODE	80
915	C0338204	Pharmacologic Substance	Herceptin	RXNORM	BN	101306	80
916	C0443303	Temporal Concept	short-term	CHV	PT	35310	80
917	C0456388	Pharmacologic Substance	Blood product	MTH	PN	NOCODE	80
918	C1306341	Mental or Behavioral Dysfunction	Mental handicap	MTH	PN	NOCODE	80
919	C2936173	Therapeutic or Preventive Procedure	Percutaneous Transluminal Coronary Angioplasty	MTH	PN	NOCODE	80
920	C0001899	Amino Acid, Peptide, or Protein	Alanine Transaminase	MTH	PN	NOCODE	79
921	C0332174	Temporal Concept	Weekly	MTH	PN	NOCODE	79
922	C0332285	Spatial Concept	Within	MTH	PN	U000294	79
923	C0439093	Quantitative Concept	Greater Than	MTH	PN	NOCODE	79
924	C0443144	Functional Concept	At rest (qualifier value)	MTH	PN	NOCODE	79
925	C1442488	Quantitative Concept	Baseline	MTH	PN	NOCODE	79
926	C1444754	Quantitative Concept	Length	MTH	PN	NOCODE	79
927	C0013798	Diagnostic Procedure	Electrocardiogram	MTH	PN	U003277	78
928	C0086511	Therapeutic or Preventive Procedure	Knee Replacement Arthroplasty (procedure)	MTH	PN	NOCODE	78
929	C0439505	Temporal Concept	per day	MTH	PN	NOCODE	78
930	C1707479	Therapeutic or Preventive Procedure	Concomitant Therapy	NCI	PT	C53630	78
931	C4046029	Mental or Behavioral Dysfunction	Mental Disorders, Severe	MSH	PEP	D001523	78
932	C0004058	Disease or Syndrome	Allergy to aspirin	MTH	PN	NOCODE	77
933	C0025102	Intellectual Product	Medical Records	MTH	PN	NOCODE	77
934	C0035435	Disease or Syndrome	Rheumatism	MTH	PN	NOCODE	77
935	C0166049	Immunologic Factor	Hepatitis C Antibodies	MTH	PN	U002419	77
936	C0205246	Spatial Concept	Generalized	MTH	PN	NOCODE	77
937	C0231921	Organ or Tissue Function	Pulmonary function	MTH	PN	NOCODE	77
938	C0241910	Disease or Syndrome	Autoimmune Chronic Hepatitis	MTH	PN	NOCODE	77
939	C0334634	Neoplastic Process	Malignant lymphoma, lymphocytic, intermediate differentiation, diffuse	MTH	PN	NOCODE	77
940	C0360105	Pharmacologic Substance	Selective Serotonin Reuptake Inhibitors	MTH	PN	NOCODE	77
941	C0442867	Disease or Syndrome	malignant disease	CHV	PT	35180	77
942	C0580105	Therapeutic or Preventive Procedure	Change of medication	SNOMEDCT_US	PT	182838006	77
943	C1135135	Pharmacologic Substance	erlotinib	MTH	PN	NOCODE	77
944	C1699700	Classification	medical condition category	HL7V3.0	PT	MEDCCAT	77
945	C2349954	Activity	Withdraw (activity)	MTH	PN	NOCODE	77
946	C2986440	Intellectual Product	Person Initials	MTH	PN	NOCODE	77
947	C4049986	Qualitative Concept	Impact	MTH	PN	NOCODE	77
948	C0005961	Therapeutic or Preventive Procedure	Bone Marrow Transplantation	MTH	PN	NOCODE	76
949	C0006104	Body Part, Organ, or Organ Component	Brain	MTH	PN	U001761	76
950	C0020437	Disease or Syndrome	Hypercalcemia	MTH	PN	NOCODE	76
951	C0023216	Body Part, Organ, or Organ Component	Lower Extremity	MTH	PN	U003308	76
952	C0024119	Diagnostic Procedure	Pulmonary function tests	MTH	PN	NOCODE	76
953	C0033860	Disease or Syndrome	Psoriasis	MSH	MH	D011565	76
954	C0034802	Receptor	Epidermal Growth Factor Receptor	MTH	PN	NOCODE	76
955	C0037315	Disease or Syndrome	Sleep Apnea Syndromes	MTH	PN	NOCODE	76
956	C0040053	Pathologic Function	Thrombosis	MTH	PN	NOCODE	76
957	C0080103	Family Group	Relative (related person)	MTH	PN	NOCODE	76
958	C0149521	Disease or Syndrome	Pancreatitis, Chronic	MTH	PN	NOCODE	76
959	C0205147	Spatial Concept	regional	MTH	PN	NOCODE	76
960	C0570562	Disease or Syndrome	Contrast media allergy	MTH	PN	NOCODE	76
961	C0679247	Disease or Syndrome	Terminal illness	MTH	PN	NOCODE	76
962	C1168401	Neoplastic Process	Squamous cell carcinoma of the head and neck	MTH	PN	NOCODE	76
963	C1269955	Neoplastic Process	Tumor Cell Invasion	MTH	PN	NOCODE	76
964	C1298908	Finding	no	MTH	PN	NOCODE	76
965	C1301725	Health Care Activity	Documented	MTH	PN	NOCODE	76
966	C2699029	Activity	Relocation of home or business	MTH	PN	NOCODE	76
967	C3639712	Intellectual Product	Hamilton Depression Rating Scale 17 Item Clinical Classification	NCI	PT	C100767	76
968	C3830527	Clinical Attribute	Detectable	NCI	PT	C111567	76
969	C0005525	Pharmacologic Substance	Biological Response Modifiers	MTH	PN	NOCODE	75
970	C0010711	Pharmacologic Substance	cytarabine	MTH	PN	NOCODE	75
971	C0205355	Temporal Concept	Permanent	MTH	PN	NOCODE	75
972	C0342317	Disease or Syndrome	Loss of hypoglycemic warning due to diabetes mellitus	SNOMEDCT_US	PT	170766006	75
973	C0588008	Mental or Behavioral Dysfunction	Severe depression	SNOMEDCT_US	PT	310497006	75
974	C0678745	Physiologic Function	drug absorption	CHV	PT	42900	75
975	C0948268	Disease or Syndrome	Hemodynamic instability	SNOMEDCT_US	PT	422773005	75
976	C1280500	Qualitative Concept	Effect	MTH	PN	NOCODE	75
977	C1506770	Pharmacologic Substance	lapatinib	RXNORM	IN	480167	75
978	C1516251	Diagnostic Procedure	Carbon Monoxide Diffusing Capability Test	NCI	PT	C38083	75
979	C1708385	Finding	Hospitalization Required	NCI	PT	C50414	75
980	C0002994	Pathologic Function	Angioedema	MTH	PN	NOCODE	74
981	C0034897	Phenomenon or Process	Recurrence	MTH	PN	NOCODE	74
982	C0086282	Family Group	Family member	MTH	PN	NOCODE	74
983	C0087145	Pharmacologic Substance	Vaginal Spermicides	MSH	PEP	D013089	74
984	C0394162	Therapeutic or Preventive Procedure	Deep Brain Stimulation	MTH	PN	NOCODE	74
985	C1514162	Qualitative Concept	Platinum-Based	NCI	PT	C25620	74
986	C3694146	Finding	number of cigarettes per day	MEDCIN	PT	129286	74
987	C0001418	Neoplastic Process	Adenocarcinoma	MTH	PN	NOCODE	73
988	C0010674	Disease or Syndrome	Cystic Fibrosis	MTH	PN	NOCODE	73
989	C0013018	Population Group	Donor person	MTH	PN	NOCODE	73
990	C0085826	Pharmacologic Substance	Antiplatelet Agents	MSH	PEP	D010975	73
991	C0243071	Chemical Viewed Structurally	Analog	MTH	PN	NOCODE	73
992	C0337611	Population Group	contact person	MTH	PN	NOCODE	73
993	C0392360	Idea or Concept	Indication of (contextual qualifier)	MTH	PN	NOCODE	73
994	C0449295	Functional Concept	Limitation	MTH	PN	NOCODE	73
995	C0681873	Research Activity	research data	CHV	PT	43556	73
996	C0699749	Clinical Attribute	disease stage	MTH	PN	NOCODE	73
997	C0907402	Pharmacologic Substance	insulin glargine	MTH	PN	NOCODE	73
998	C1096021	Therapeutic or Preventive Procedure	Antiplatelet therapy	MDR	PT	10053460	73
999	C1306673	Temporal Concept	Stage	MTH	PN	NOCODE	73
1000	C3846017	Finding	Life threatening illness	LNC	LA	LA19516-6	73
1001	C4048329	Disease or Syndrome	Immunosuppression	MTH	PN	NOCODE	73
1002	C0006684	Pharmacologic Substance	Calcium Channel Blockers	MTH	PN	NOCODE	72
1003	C0025202	Neoplastic Process	melanoma	MTH	PN	NOCODE	72
1004	C0034069	Disease or Syndrome	Pulmonary Fibrosis	MTH	PN	NOCODE	72
1005	C0086132	Sign or Symptom	Depressive Symptoms	MSH	PEP	D003863	72
1006	C0205449	Quantitative Concept	Three	MTH	PN	NOCODE	72
1007	C0332448	Pathologic Function	Infiltration	MTH	PN	NOCODE	72
1008	C0750492	Idea or Concept	Probably	MTH	PN	NOCODE	72
1009	C0002842	Pharmacologic Substance	Androgen Antagonists	MTH	PN	NOCODE	71
1010	C0009324	Disease or Syndrome	Ulcerative Colitis	MTH	PN	NOCODE	71
1011	C0011991	Sign or Symptom	Diarrhea	MTH	PN	NOCODE	71
1012	C0015672	Sign or Symptom	Fatigue	MTH	PN	NOCODE	71
1013	C0024885	Therapeutic or Preventive Procedure	Segmental Mastectomy	MTH	PN	NOCODE	71
1014	C0033167	Population Group	Prisoners	MTH	PN	NOCODE	71
1015	C0162577	Therapeutic or Preventive Procedure	Angioplasty	MTH	PN	NOCODE	71
1016	C0205178	Temporal Concept	acute	MTH	PN	NOCODE	71
1017	C0242231	Disease or Syndrome	Coronary Stenosis	MSH	MH	D023921	71
1018	C0281267	Neoplastic Process	bilateral breast cancer	MTH	PN	NOCODE	71
1019	C0354604	Pharmacologic Substance	oral anticoagulants	CHV	PT	31335	71
1020	C1522609	Quantitative Concept	Numerical value	MTH	PN	NOCODE	71
1021	C0005803	Diagnostic Procedure	Blood Glucose Self-Monitoring	MSH	MH	D015190	70
1022	C0021562	Patient or Disabled Group	inpatient	MTH	PN	NOCODE	70
1023	C0028768	Mental or Behavioral Dysfunction	Obsessive-Compulsive Disorder	MTH	PN	NOCODE	70
1024	C0029456	Disease or Syndrome	Osteoporosis	MTH	PN	NOCODE	70
1025	C0042514	Disease or Syndrome	Tachycardia, Ventricular	MTH	PN	NOCODE	70
1026	C0205092	Spatial Concept	Unilateral	MTH	PN	NOCODE	70
1027	C0205245	Functional Concept	Functional	MTH	PN	NOCODE	70
1028	C0231180	Qualitative Concept	Insufficient (qualifier)	MTH	PN	NOCODE	70
1029	C0278329	Health Care Activity	Prescribed	MTH	PN	NOCODE	70
1030	C0817096	Body Location or Region	Chest	MTH	PN	NOCODE	70
1031	C3484370	Functional Concept	Programs	MTH	PN	NOCODE	70
1032	C0018995	Disease or Syndrome	Hemochromatosis	MTH	PN	NOCODE	69
1033	C0019189	Disease or Syndrome	Hepatitis, Chronic	MSH	MH	D006521	69
1034	C0032105	Body Substance	Plasma	MTH	PN	NOCODE	69
1035	C0035067	Disease or Syndrome	Renal Artery Stenosis	MTH	PN	NOCODE	69
1036	C0037926	Disease or Syndrome	Compression of spinal cord	MTH	PN	NOCODE	69
1037	C0085756	Population Group	African American	MTH	PN	NOCODE	69
1038	C0199176	Therapeutic or Preventive Procedure	Prophylactic treatment	MTH	PN	U002727	69
1039	C0205257	Qualitative Concept	Incomplete	MTH	PN	NOCODE	69
1040	C0209738	Pharmacologic Substance	lamivudine	MTH	PN	NOCODE	69
1041	C0796693	Diagnostic Procedure	Sentinel Lymph Node Biopsy	MSH	MH	D021701	69
1042	C0935989	Pharmacologic Substance	imatinib	MTH	PN	NOCODE	69
1043	C0982327	Pharmacologic Substance	PEGINTERFERON	VANDF	IN	4024213	69
1044	C1167956	Therapeutic or Preventive Procedure	Cardiac Resynchronization Therapy	MTH	PN	NOCODE	69
1045	C1883420	Qualitative Concept	Unacceptable	NCI	PT	C63354	69
1046	C2074731	Classification	chronic kidney disease stage	MEDCIN	PT	276284	69
1047	C0003405	Pharmacologic Substance	Antiparkinson Agents	MTH	PN	NOCODE	68
1048	C0004482	Pharmacologic Substance	azathioprine	MTH	PN	NOCODE	68
1049	C0016658	Injury or Poisoning	Fracture	MTH	PN	NOCODE	68
1050	C0026857	Disease or Syndrome	Musculoskeletal Diseases	MTH	PN	NOCODE	68
1051	C0042815	Diagnostic Procedure	Visual Analog Pain Scale	MTH	PN	NOCODE	68
1052	C0155626	Disease or Syndrome	Acute myocardial infarction	MTH	PN	NOCODE	68
1053	C0178601	Pharmacologic Substance	Dopamine Agonists	MTH	PN	NOCODE	68
1054	C0205170	Qualitative Concept	Good	MTH	PN	NOCODE	68
1055	C0205251	Qualitative Concept	low	MTH	PN	NOCODE	68
1056	C0332162	Qualitative Concept	Onset of (contextual qualifier)	MTH	PN	NOCODE	68
1057	C0376246	Language	French language	MTH	PN	U002436	68
1058	C0439673	Qualitative Concept	Unknown	MTH	PN	NOCODE	68
1059	C0443288	Functional Concept	Restricted	MTH	PN	NOCODE	68
1060	C0687133	Pathologic Function	Drug Interactions	MTH	PN	NOCODE	68
1061	C0730607	Disease or Syndrome	Severe chronic obstructive pulmonary disease	SNOMEDCT_US	PT	313299006	68
1062	C1122087	Pharmacologic Substance	adalimumab	MTH	PN	NOCODE	68
1063	C1254481	Finding	Patient Problem	MTH	PN	NOCODE	68
1064	C1272703	Qualitative Concept	Successful	MTH	PN	NOCODE	68
1065	C1299007	Pharmacologic Substance	alpha-Glucosidase Inhibitors	MTH	PN	NOCODE	68
1066	C1444637	Temporal Concept	In the past	MTH	PN	NOCODE	68
1067	C1524004	Intellectual Product	Authorization documentation	MTH	PN	NOCODE	68
1068	C2709094	Temporal Concept	pre treatment	LNC	LPN	LP94463-4	68
1069	C3714660	Injury or Poisoning	Trauma	MTH	PN	NOCODE	68
1070	C0005527	Therapeutic or Preventive Procedure	Biological Response Modifier Therapy	MTH	PN	NOCODE	67
1071	C0020651	Disease or Syndrome	Hypotension, Orthostatic	MTH	PN	NOCODE	67
1072	C0028043	Mental or Behavioral Dysfunction	Nicotine Dependence	MTH	PN	NOCODE	67
1073	C0035258	Disease or Syndrome	Restless Legs Syndrome	MTH	PN	NOCODE	67
1074	C0037052	Disease or Syndrome	Sick Sinus Syndrome	MTH	PN	NOCODE	67
1075	C0040207	Pharmacologic Substance	ticlopidine	MTH	PN	NOCODE	67
1076	C0369335	Nucleic Acid, Nucleoside, or Nucleotide	Hepatitis C virus RNA	MTH	PN	NOCODE	67
1077	C0677946	Finding	Stable Disease	MTH	PN	NOCODE	67
1078	C1332884	Neoplastic Process	Central nervous system leukaemia	MDR	PT	10066231	67
1079	C1514460	Clinical Attribute	Prior Hormone Therapy	NCI	PT	C16175	67
1080	C1704436	Disease or Syndrome	Peripheral Arterial Diseases	MTH	PN	NOCODE	67
1081	C1831743	Therapeutic or Preventive Procedure	Autologous Hematopoietic Stem Cell Transplantation	MTH	PN	NOCODE	67
1082	C3640815	Qualitative Concept	Unfavorable	NCI	PT	C102561	67
1083	C0002598	Pharmacologic Substance	amiodarone	MTH	PN	NOCODE	66
1084	C0016365	Pharmacologic Substance	fluoxetine	MTH	PN	NOCODE	66
1085	C0017262	Genetic Function	Gene Expression	MTH	PN	NOCODE	66
1086	C0019159	Disease or Syndrome	Hepatitis A	MTH	PN	NOCODE	66
1087	C0205433	Qualitative Concept	Uncompensated	SNOMEDCT_US	PT	63346003	66
1088	C0262950	Body Part, Organ, or Organ Component	Skeletal bone	MTH	PN	NOCODE	66
1089	C0280803	Neoplastic Process	Primary central nervous system lymphoma	SNOMEDCT_US	PT	307649006	66
1090	C0541315	Pharmacologic Substance	everolimus	MTH	PN	NOCODE	66
1091	C0750493	Qualitative Concept	Suspicious	MTH	PN	NOCODE	66
1092	C1705938	Idea or Concept	Base - General Qualifier	MTH	PN	NOCODE	66
1093	C2917359	Pharmacologic Substance	GLP-1 Receptor Agonist [EPC]	MTH	PN	NOCODE	66
1094	C3850053	Pharmacologic Substance	Cytochrome P-450 CYP3A4 Inhibitors	MTH	PN	NOCODE	66
1095	C0001967	Food	Alcoholic Beverages	MSH	MH	D000434	65
1096	C0002594	Amino Acid, Peptide, or Protein	Transaminases	MTH	PN	NOCODE	65
1097	C0004454	Body Location or Region	Axilla	MTH	PN	NOCODE	65
1098	C0016053	Disease or Syndrome	Fibromyalgia	MTH	PN	NOCODE	65
1099	C0026259	Pharmacologic Substance	mitoxantrone	MTH	PN	NOCODE	65
1100	C0040808	Therapeutic or Preventive Procedure	Treatment Protocols	MTH	PN	NOCODE	65
1101	C0042890	Vitamin	Vitamins	MTH	PN	NOCODE	65
1102	C0442805	Functional Concept	Increase	MTH	PN	NOCODE	65
1103	C0445247	Qualitative Concept	Same	MTH	PN	NOCODE	65
1104	C0699129	Organic Chemical	Coumadin	MTH	PN	NOCODE	65
1105	C0850292	Therapeutic or Preventive Procedure	Radiofrequency Ablation	MTH	PN	NOCODE	65
1106	C0870627	Governmental or Regulatory Activity	guardianship	CHV	PT	51161	65
1107	C1254351	Pharmacologic Substance	Pharmacologic Substance	MTH	PN	NOCODE	65
1108	C1280519	Qualitative Concept	Effectiveness	MTH	PN	NOCODE	65
1109	C1510472	Mental or Behavioral Dysfunction	Drug Dependence	MTH	PN	NOCODE	65
1110	C1705052	Spatial Concept	2-Dimensional	MTH	PN	NOCODE	65
1111	C3714726	Therapeutic or Preventive Procedure	Operation on breast	MTH	PN	NOCODE	65
1112	C0001927	Pharmacologic Substance	albuterol	MTH	PN	NOCODE	64
1113	C0009378	Diagnostic Procedure	colonoscopy	MTH	PN	NOCODE	64
1114	C0012751	Quantitative Concept	Distance	MTH	PN	NOCODE	64
1115	C0024109	Body Part, Organ, or Organ Component	Lung	MTH	PN	NOCODE	64
1116	C0028125	Chemical Viewed Structurally	Nitrates	MTH	PN	NOCODE	64
1117	C0033213	Finding	Problem	MTH	PN	NOCODE	64
1118	C0034510	Population Group	Racial group	MTH	PN	NOCODE	64
1119	C0040739	Therapeutic or Preventive Procedure	Transplantation, Homologous	MTH	PN	U002320	64
1120	C0073393	Pharmacologic Substance	risperidone	MTH	PN	NOCODE	64
1121	C0194804	Diagnostic Procedure	Biopsy of prostate	MTH	PN	NOCODE	64
1122	C0205488	Functional Concept	Hematologic	MTH	PN	NOCODE	64
1123	C0205540	Qualitative Concept	Approved	MTH	PN	NOCODE	64
1124	C0449381	Finding	Observation parameter	MTH	PN	NOCODE	64
1125	C0596620	Molecular Function	glucose metabolism	CHV	PT	41587	64
1126	C0686619	Neoplastic Process	Lymph Node Metastasis	MSH	PEP	D008207	64
1127	C1292533	Tissue	Tissue specimen	SNOMEDCT_US	PT	119376003	64
1128	C1456587	Therapeutic or Preventive Procedure	Bariatric Surgery	MSH	MH	D050110	64
1129	C1522318	Spatial Concept	Coronary	MTH	PN	NOCODE	64
1130	C2230126	Finding	smoking cigarettes: ____ pack-years history	MEDCIN	PT	5379	64
1131	C4054475	Intellectual Product	Montgomery-Asberg Depression Rating Scale Questionnaire	NCI	PT	C122382	64
1132	C4072785	Qualitative Concept	uncorrected	LNC	LPN	LP200592-6	64
1133	C0001314	Disease or Syndrome	Acute Disease	MSH	MH	D000208	63
1134	C0008031	Sign or Symptom	Chest Pain	MTH	PN	NOCODE	63
1135	C0009782	Disease or Syndrome	Connective Tissue Diseases	MTH	PN	NOCODE	63
1136	C0015250	Therapeutic or Preventive Procedure	Complete excision	SNOMEDCT_US	PT	79095000	63
1137	C0015663	Finding	Fasting	MTH	PN	NOCODE	63
1138	C0028210	Organic Chemical	Nitrosourea Compounds	MTH	PN	NOCODE	63
1139	C0040288	Population Group	Tissue Donors	MTH	PN	NOCODE	63
1140	C0041582	Pathologic Function	Ulcer	MTH	PN	NOCODE	63
1141	C0071097	Pharmacologic Substance	pioglitazone	RXNORM	IN	33738	63
1142	C0231170	Finding	Disability	MTH	PN	NOCODE	63
1143	C0242896	Pharmacologic Substance	Anticholinergic Agents	MTH	PN	NOCODE	63
1144	C0436307	Therapeutic or Preventive Procedure	Chemoradiotherapy	MTH	PN	NOCODE	63
1145	C0439810	Qualitative Concept	Total	MTH	PN	NOCODE	63
1146	C0458082	Functional Concept	Drug-induced	SNOMEDCT_US	PT	278993004	63
1147	C1123023	Body System	Skin	MTH	PN	NOCODE	63
1148	C1657106	Finding	Contraceptive implant	MDR	PT	10072571	63
1149	C1963758	Therapeutic or Preventive Procedure	Immunomodulation	MTH	PN	NOCODE	63
1150	C2931822	Neoplastic Process	Nasopharyngeal carcinoma	MTH	PN	NOCODE	63
1151	C2986497	Conceptual Entity	Cumulative Dose	MTH	PN	NOCODE	63
1152	C3665347	Finding	Visual Impairment	MTH	PN	NOCODE	63
1153	C0005802	Organic Chemical	Blood Glucose	MTH	PN	U001746	62
1154	C0009241	Mental or Behavioral Dysfunction	Cognition Disorders	MTH	PN	NOCODE	62
1155	C0013956	Phenomenon or Process	Emergency Situation	MTH	PN	U003278	62
1156	C0016360	Pharmacologic Substance	fluorouracil	MTH	PN	NOCODE	62
1157	C0017444	Conceptual Entity	Geographic Factors	MSH	PEP	D005843	62
1158	C0020541	Disease or Syndrome	Portal Hypertension	MTH	PN	NOCODE	62
1159	C0029161	Diagnostic Procedure	Oral Glucose Tolerance Test	MSH	PEP	D005951	62
1160	C0242379	Neoplastic Process	Malignant neoplasm of lung	MTH	PN	NOCODE	62
1161	C0311400	Functional Concept	Metabolic	MTH	PN	NOCODE	62
1162	C0430515	Diagnostic Procedure	6-Minute Walk Test	MSH	PEP	D000070857	62
1163	C0442809	Qualitative Concept	Inconsistent	SNOMEDCT_US	PT	260380004	62
1164	C0445550	Quantitative Concept	Low dose	SNOMEDCT_US	PT	262459003	62
1165	C0554876	Disease or Syndrome	poorly controlled diabetes mellitus	MTH	PN	NOCODE	62
1166	C1514888	Qualitative Concept	Resectable	NCI	PT	C25653	62
1167	C1519429	Health Care Related Organization	SWOG	MTH	PN	NOCODE	62
1168	C1521721	Conceptual Entity	Supportive assistance	MTH	PN	NOCODE	62
1169	C1548265	Intellectual Product	Unable to discontinue	HL7V2.5	PT	UD	62
1170	C1708943	Qualitative Concept	Match	MTH	PN	NOCODE	62
1171	C2347804	Research Activity	Clinical Trial Period	MTH	PN	NOCODE	62
1172	C4038705	Health Care Activity	Radiotherapy to thorax	SNOMEDCT_US	PT	711299007	62
1173	C0003507	Disease or Syndrome	Aortic Valve Stenosis	MTH	PN	NOCODE	61
1174	C0009653	Medical Device	Condoms, Male	MTH	PN	NOCODE	61
1175	C0025080	Medical Device	Medical Devices	MTH	PN	NOCODE	61
1176	C0025519	Organism Function	Metabolism	MTH	PN	NOCODE	61
1177	C0079731	Neoplastic Process	B-Cell Lymphomas	MTH	PN	NOCODE	61
1178	C0085393	Finding	Immunocompromised Host	MTH	PN	NOCODE	61
1179	C0205535	Functional Concept	Inhalation Route of Drug Administration	MTH	PN	NOCODE	61
1180	C0243077	Chemical Viewed Functionally	inhibitors	MSH	PXQ	Q000037	61
1181	C0332183	Temporal Concept	Frequently	MTH	PN	NOCODE	61
1182	C0439228	Temporal Concept	day	MTH	PN	NOCODE	61
1183	C0475224	Functional Concept	Ischemic	MTH	PN	U002919	61
1184	C0517386	Finding	Stable body weight	NOC	ID	60109	61
1185	C0524722	Therapeutic or Preventive Procedure	Gastrointestinal Surgical Procedure	MSH	PEP	D013505	61
1186	C0671970	Pharmacologic Substance	capecitabine	MTH	PN	NOCODE	61
1187	C1522541	Research Activity	Protocol Treatment Arm	MTH	PN	NOCODE	61
1188	C1707357	Intellectual Product	Checklist	MTH	PN	NOCODE	61
1189	C1827106	Pharmacologic Substance	Dipeptidyl-Peptidase IV Inhibitors	MTH	PN	NOCODE	61
1190	C2827774	Therapeutic or Preventive Procedure	Current Therapy	NCI	PT	C85582	61
1191	C3538919	Quantitative Concept	Low risk (qualifier value)	MTH	PN	NOCODE	61
1192	C0003209	Pharmacologic Substance	Anti-Inflammatory Agents	MTH	PN	NOCODE	60
1193	C0037047	Family Group	Sibling	MTH	PN	NOCODE	60
1194	C0243095	Finding	Finding	MTH	PN	NOCODE	60
1195	C0438696	Mental or Behavioral Dysfunction	Suicidal	SNOMEDCT_US	PT	267073005	60
1196	C0439660	Functional Concept	Hereditary	SNOMEDCT_US	PT	255404009	60
1197	C0451383	Intellectual Product	Positive and negative syndrome scale	SNOMEDCT_US	PT	273703003	60
1198	C0542341	Functional Concept	Function (attribute)	MTH	PN	NOCODE	60
1199	C1145677	Mental Process	language ability	CHV	PT	55225	60
1200	C1301142	Intellectual Product	World Health Organization tumor classification	MTH	PN	NOCODE	60
1201	C1328504	Neoplastic Process	Hormone refractory prostate cancer	SNOMEDCT_US	PT	427492003	60
1202	C1536155	Therapeutic or Preventive Procedure	Radiotherapy to pelvis	SNOMEDCT_US	PT	428829005	60
1203	C1704231	Neoplastic Process	Metastatic Malignant Neoplasm to the Leptomeninges	MTH	PN	NOCODE	60
1204	C1882536	Body Location or Region	Radiation Field	NCI	PT	C54648	60
1205	C0008961	Professional or Occupational Group	Clinical Investigators	MSH	PEP	D012108	59
1206	C0015260	Diagnostic Procedure	Exercise stress test	MTH	PN	NOCODE	59
1207	C0026882	Genetic Function	Mutation	MTH	PN	NOCODE	59
1208	C0034866	Idea or Concept	Recommendation	MTH	PN	NOCODE	59
1209	C0039070	Sign or Symptom	Syncope	MTH	PN	U003368	59
1210	C0149931	Disease or Syndrome	Migraine Disorders	MTH	PN	NOCODE	59
1211	C0205234	Spatial Concept	Focal	MTH	PN	NOCODE	59
1212	C0242698	Pathologic Function	Ventricular Dysfunction, Left	MSH	MH	D018487	59
1213	C0460002	Body System	body system	MTH	PN	NOCODE	59
1214	C0522510	Qualitative Concept	With intensity	MTH	PN	NOCODE	59
1215	C1135480	Therapeutic or Preventive Procedure	Cardiac Resynchronization Therapy Defibrillator Implantation	NCI	PT	C172595	59
1216	C1148363	Finding	Hepatitis C virus genotype (finding)	MTH	PN	NOCODE	59
1217	C1515022	Functional Concept	Submission	MTH	PN	NOCODE	59
1218	C2348070	Quantitative Concept	Daily Dose	NCI	PT	C70888	59
1219	C0003872	Disease or Syndrome	Arthritis, Psoriatic	MSH	MH	D015535	58
1220	C0007347	Therapeutic or Preventive Procedure	Male Castration	MTH	PN	NOCODE	58
1221	C0035065	Body Part, Organ, or Organ Component	Structure of renal artery	MTH	PN	NOCODE	58
1222	C0080331	Daily or Recreational Activity	Walking (activity)	MTH	PN	NOCODE	58
1223	C0205160	Finding	Negative	MTH	PN	NOCODE	58
1224	C0205494	Qualitative Concept	Neurologic (qualifier value)	MTH	PN	NOCODE	58
1225	C0231199	Organism Function	intolerance function	MTH	PN	NOCODE	58
1226	C0242339	Disease or Syndrome	Dyslipidemias	MSH	MH	D050171	58
1227	C0332132	Qualitative Concept	Prior diagnosis	MTH	PN	NOCODE	58
1228	C0332169	Temporal Concept	Daytime	MTH	PN	NOCODE	58
1229	C0340288	Disease or Syndrome	Stable angina	MTH	PN	NOCODE	58
1230	C0429025	Clinical Attribute	QRS complex duration (observable entity)	MTH	PN	NOCODE	58
1231	C0600593	Regulation or Law	Health Insurance Portability and Accountability Act	MSH	MH	D020408	58
1232	C0750557	Qualitative Concept	If	MTH	PN	NOCODE	58
1233	C1512346	Health Care Activity	Patient Visit	MTH	PN	NOCODE	58
1234	C3179079	Health Care Activity	Weight Reduction Programs	MSH	MH	D061217	58
1235	C3274035	Research Activity	Interventional Study	MTH	PN	NOCODE	58
1236	C3813622	Intellectual Product	Overall Well Being	MTH	PN	NOCODE	58
1237	C0017431	Organism Attribute	Genotype	MTH	PN	NOCODE	57
1238	C0030797	Body Part, Organ, or Organ Component	Pelvis	MTH	PN	U002149	57
1239	C0031507	Pharmacologic Substance	phenytoin	MTH	PN	NOCODE	57
1240	C0033204	Quantitative Concept	Probability	MTH	PN	NOCODE	57
1241	C0205188	Qualitative Concept	Operable	SNOMEDCT_US	PT	76234009	57
1242	C0333106	Pathologic Function	Bleeding varices	SNOMEDCT_US	PT	57052009	57
1243	C0392366	Intellectual Product	Tests (qualifier value)	MTH	PN	NOCODE	57
1244	C0518014	Finding	Hematocrit level	MTH	PN	U001619	57
1245	C0520483	Therapeutic or Preventive Procedure	Tubal Ligation	MTH	PN	NOCODE	57
1246	C0582103	Health Care Activity	Medical Examination	MTH	PN	NOCODE	57
1247	C0589121	Health Care Activity	Follow-up visit	SNOMEDCT_US	PT	185389009	57
1248	C0677582	Medical Device	Condoms, Unspecified	MTH	PN	NOCODE	57
1249	C0683673	Qualitative Concept	legal capacity	AOD	NP	25690	57
1250	C0751965	Disease or Syndrome	Multiple Sclerosis, Secondary Progressive	MSH	PEP	D020528	57
1251	C1504473	Therapeutic or Preventive Procedure	Herbal Supplements	MSH	PEP	D019587	57
1252	C3830624	Chemical Viewed Structurally	CYP3A4 Inhibitor	MTH	PN	NOCODE	57
1253	C3887460	Body Location or Region	Cardiovascular	MTH	PN	NOCODE	57
1254	C0018795	Diagnostic Procedure	Cardiac Catheterization Procedures	MTH	PN	U001971	56
1255	C0026266	Pathologic Function	Mitral Valve Insufficiency	MTH	PN	NOCODE	56
1256	C0027059	Disease or Syndrome	Myocarditis	MTH	PN	NOCODE	56
1257	C0035243	Disease or Syndrome	Respiratory Tract Infections	MTH	PN	NOCODE	56
1258	C0038895	Functional Concept	Surgical aspects	MTH	PN	NOCODE	56
1259	C0040479	Disease or Syndrome	Torsades de Pointes	MTH	PN	NOCODE	56
1260	C0220654	Neoplastic Process	Meningeal Carcinomatosis	MTH	PN	NOCODE	56
1261	C0349410	Sign or Symptom	Single organ dysfunction	SNOMEDCT_US	PT	251526004	56
1262	C0439807	Qualitative Concept	Radical (qualifier value)	MTH	PN	NOCODE	56
1263	C0449719	Spatial Concept	Part	MTH	PN	NOCODE	56
1264	C0522776	Therapeutic or Preventive Procedure	Placement of stent	SNOMEDCT_US	PT	103716009	56
1265	C0717758	Pharmacologic Substance	etanercept	MTH	PN	NOCODE	56
1266	C0919875	Finding	Therapy non-responder	MDR	PT	10051082	56
1267	C0948008	Disease or Syndrome	Ischemic stroke	MTH	PN	NOCODE	56
1268	C1272706	Temporal Concept	Interval	MTH	PN	NOCODE	56
1269	C1301860	Functional Concept	Legal	MTH	PN	NOCODE	56
1270	C1512699	Intellectual Product	Yes, No, or Unknown Response	NCI	PT	C38148	56
1271	C1699633	Diagnostic Procedure	PET/CT scan	MTH	PN	NOCODE	56
1272	C3639483	Intellectual Product	MDS-UPDRS - Hoehn and Yahr Stage	NCI	PT	C100535	56
1273	C0007097	Neoplastic Process	Carcinoma	MTH	PN	NOCODE	55
1274	C0023473	Neoplastic Process	Myeloid Leukemia, Chronic	MTH	PN	NOCODE	55
1275	C0033080	Health Care Activity	Prescription procedure	MTH	PN	NOCODE	55
1276	C0042373	Disease or Syndrome	Vascular Diseases	MSH	MH	D014652	55
1277	C0086879	Clinical Attribute	Pulmonary Capillary Wedge Pressure	MTH	PN	NOCODE	55
1278	C0184922	Diagnostic Procedure	Incisional biopsy - action	SNOMEDCT_US	PT	129315007	55
1279	C0187769	Therapeutic or Preventive Procedure	Operative procedure on knee	SNOMEDCT_US	PT	6240004	55
1280	C0199782	Therapeutic or Preventive Procedure	Administration of insulin	MTH	PN	NOCODE	55
1281	C0205487	Functional Concept	Psychiatric	MTH	PN	NOCODE	55
1282	C0278517	Neoplastic Process	Non-small cell lung cancer recurrent	MDR	PT	10029515	55
1283	C0338237	Therapeutic or Preventive Procedure	Antibiotic therapy	MTH	PN	NOCODE	55
1284	C0409974	Disease or Syndrome	Lupus Erythematosus	MTH	PN	NOCODE	55
1285	C0428977	Finding	Bradycardia	MTH	PN	NOCODE	55
1286	C0439511	Quantitative Concept	times/day	SNOMEDCT_US	PT	259083004	55
1287	C0439659	Temporal Concept	Beginning	MTH	PN	U002851	55
1288	C0449453	Quantitative Concept	Lesion size	SNOMEDCT_US	PT	246116008	55
1289	C0560588	Quantitative Concept	U/week	SNOMEDCT_US	PT	228972000	55
1290	C0742766	Finding	consent signed	CHV	PT	47420	55
1291	C0849974	Diagnostic Procedure	Pulmonary Function Test/Forced Expiratory Volume 1	MTH	PN	NOCODE	55
1292	C3163616	Finding	Blood Loss	MTH	PN	NOCODE	55
1293	C3539919	Therapeutic or Preventive Procedure	Transarterial Chemoembolization	MTH	PN	NOCODE	55
1294	C0006949	Pharmacologic Substance	carbamazepine	MTH	PN	NOCODE	54
1295	C0021359	Pathologic Function	Infertility	MTH	PN	NOCODE	54
1296	C0029925	Neoplastic Process	Ovarian Carcinoma	MTH	PN	NOCODE	54
1297	C0033573	Therapeutic or Preventive Procedure	Prostatectomy	MTH	PN	NOCODE	54
1298	C0037435	Governmental or Regulatory Activity	Social Security Program	MTH	PN	NOCODE	54
1299	C0549186	Functional Concept	Obstructed	SNOMEDCT_US	PT	263821009	54
1300	C1710038	Therapeutic or Preventive Procedure	Second line treatment	SNOMEDCT_US	PT	708256001	54
1301	C2064783	Therapeutic or Preventive Procedure	intraarticular injection of corticosteroids	MEDCIN	PT	40470	54
1302	C3251812	Finding	Bleeding risk	LNC	CN	MTHU052967	54
1303	C3850041	Pharmacologic Substance	Cytochrome P-450 CYP3A4 Inducers	MSH	PEP	D065701	54
1304	C0002475	Antibiotic	mitomycin	MTH	PN	NOCODE	53
1305	C0008838	Pharmacologic Substance	cisplatin	MTH	PN	NOCODE	53
1306	C0011206	Mental or Behavioral Dysfunction	Delirium	MTH	PN	NOCODE	53
1307	C0011220	Virus	Hepatitis Delta Virus	MTH	PN	NOCODE	53
1308	C0019638	Biomedical Occupation or Discipline	Histology	MTH	PN	U003300	53
1309	C0026269	Disease or Syndrome	Mitral Valve Stenosis	MTH	PN	NOCODE	53
1310	C0027868	Disease or Syndrome	Neuromuscular Diseases	MSH	MH	D009468	53
1311	C0031831	Professional or Occupational Group	Physicians	MTH	PN	NOCODE	53
1312	C0042963	Sign or Symptom	Vomiting	MTH	PN	NOCODE	53
1313	C0054946	Amino Acid, Peptide, or Protein	CD20 Antigens	MTH	PN	NOCODE	53
1314	C0085149	Pharmacologic Substance	tacrolimus	MTH	PN	NOCODE	53
1315	C0123931	Pharmacologic Substance	irinotecan	RXNORM	IN	51499	53
1316	C0189896	Diagnostic Procedure	Catheterization of right heart	MTH	PN	NOCODE	53
1317	C0205132	Spatial Concept	Linear	MTH	PN	NOCODE	53
1318	C0206061	Disease or Syndrome	Pneumonia, Interstitial	MTH	PN	NOCODE	53
1319	C0368761	Cell	Blast Cell	MTH	PN	NOCODE	53
1320	C0474232	Therapeutic or Preventive Procedure	Administration of hepatitis B vaccine	SNOMEDCT_US	PT	16584000	53
1321	C0521982	Clinical Attribute	Response to treatment	MTH	PN	NOCODE	53
1322	C0581126	Finding	Severe asthma	SNOMEDCT_US	PT	370221004	53
1323	C1269765	Qualitative Concept	Assisted (qualifier value)	MTH	PN	NOCODE	53
1324	C1518896	Functional Concept	Parenteral Route of Drug Administration	MTH	PN	NOCODE	53
1325	C2348519	Qualitative Concept	Feature	MTH	PN	NOCODE	53
1326	C3266992	Cell or Molecular Dysfunction	EGFR gene mutation	MDR	PT	10071975	53
1327	C3890583	Intellectual Product	Subject Diary	MTH	PN	NOCODE	53
1328	C0023474	Neoplastic Process	Leukemia, Myeloid, Chronic-Phase	MSH	MH	D015466	52
1329	C0031511	Neoplastic Process	Pheochromocytoma	MTH	PN	NOCODE	52
1330	C0037403	Idea or Concept	Social Conditions	MTH	PN	NOCODE	52
1331	C0041755	Pathologic Function	Adverse reaction to drug	MTH	PN	NOCODE	52
1332	C0042866	Pharmacologic Substance	vitamin D	MTH	PN	NOCODE	52
1333	C0043157	Population Group	Caucasians	MTH	PN	U002361	52
1334	C0085281	Mental or Behavioral Dysfunction	Addictive Behavior	MTH	PN	NOCODE	52
1335	C0205430	Functional Concept	Mixed (qualifier value)	MTH	PN	NOCODE	52
1336	C0242422	Disease or Syndrome	Parkinsonian Disorders	MTH	PN	NOCODE	52
1337	C0304497	Pharmacologic Substance	Cytotoxic agent (product)	MTH	PN	NOCODE	52
1338	C0376249	Temporal Concept	With frequency	MTH	PN	U002699	52
1339	C0684249	Neoplastic Process	Carcinoma of lung	MTH	PN	NOCODE	52
1340	C0855095	Neoplastic Process	Small Lymphocytic Lymphoma	MTH	PN	NOCODE	52
1341	C1140609	Medical Device	Insulin pump	SNOMEDCT_US	PT	69805005	52
1342	C1706462	Conceptual Entity	Reference Object	MTH	PN	NOCODE	52
1343	C1947913	Spatial Concept	Local-Regional anatomy	MTH	PN	NOCODE	52
1344	C2348558	Temporal Concept	Study Start Date	MTH	PN	NOCODE	52
1345	C0013384	Disease or Syndrome	Dyskinetic syndrome	MTH	PN	NOCODE	51
1346	C0014939	Pharmacologic Substance	estrogens	MTH	PN	NOCODE	51
1347	C0016470	Pathologic Function	Food Allergy	MTH	PN	NOCODE	51
1348	C0018133	Disease or Syndrome	Graft-vs-Host Disease	MTH	PN	NOCODE	51
1349	C0020473	Disease or Syndrome	Hyperlipidemia	MTH	PN	NOCODE	51
1350	C0026591	Family Group	Mother (person)	MTH	PN	NOCODE	51
1351	C0042211	Pharmacologic Substance	Vaccines, Attenuated	MTH	PN	NOCODE	51
1352	C0171023	Pharmacologic Substance	olanzapine	RXNORM	IN	61381	51
1353	C0205054	Body Location or Region	Hepatic	MTH	PN	U000508	51
1354	C0235996	Finding	Elevated liver enzymes	HPO	SY	HP:0002910	51
1355	C0238462	Neoplastic Process	Medullary carcinoma of thyroid	MTH	PN	NOCODE	51
1356	C0438286	Finding	Absent response to treatment	MTH	PN	NOCODE	51
1357	C0552406	Quantitative Concept	Longest Diameter	NCI	PT	C96684	51
1358	C0814225	Quantitative Concept	Benefit	NCI	PT	C25387	51
1359	C2348535	Therapeutic or Preventive Procedure	Stenting	MTH	PN	NOCODE	51
1360	C0002915	Therapeutic or Preventive Procedure	General Anesthesia	MTH	PN	NOCODE	50
1361	C0003241	Immunologic Factor	Antibodies	MTH	PN	NOCODE	50
1362	C0003290	Pharmacologic Substance	Tricyclic Antidepressive Agents	MTH	PN	NOCODE	50
1363	C0024559	Therapeutic or Preventive Procedure	Male sterilization	MTH	PN	NOCODE	50
1364	C0027947	Disease or Syndrome	Neutropenia	MTH	PN	NOCODE	50
1365	C0205452	Quantitative Concept	Six	MTH	PN	NOCODE	50
1366	C0220982	Pathologic Function	Ketoacidosis	MTH	PN	NOCODE	50
1367	C0242402	Pharmacologic Substance	Opioids	MTH	PN	NOCODE	50
1368	C0302891	Functional Concept	Native (qualifier value)	MTH	PN	NOCODE	50
1369	C0420842	Finding	Partner had vasectomy	SNOMEDCT_US	PT	830148006	50
1370	C0497156	Disease or Syndrome	Lymphadenopathy	MTH	PN	NOCODE	50
1371	C0750572	Quantitative Concept	Estimated	MTH	PN	NOCODE	50
1372	C0853193	Mental or Behavioral Dysfunction	Bipolar I disorder	SNOMEDCT_US	PT	371596008	50
1373	C0949766	Therapeutic or Preventive Procedure	Physical therapy	MTH	PN	NOCODE	50
1374	C1279901	Qualitative Concept	Firstly	MTH	PN	NOCODE	50
1375	C1384666	Disease or Syndrome	hearing impairment	MTH	PN	NOCODE	50
1376	C1881134	Diagnostic Procedure	imaging studies	MEDCIN	PT	24890	50
1377	C3179010	Therapeutic or Preventive Procedure	Induction Chemotherapy	MSH	MH	D060828	50
1378	C0006098	Therapeutic or Preventive Procedure	Brachytherapy	MTH	PN	NOCODE	49
1379	C0020456	Disease or Syndrome	Hyperglycemia	MTH	PN	NOCODE	49
1380	C0021843	Disease or Syndrome	Intestinal Obstruction	MTH	PN	NOCODE	49
1381	C0030673	Health Care Activity	Patient Admission	MSH	MH	D010343	49
1382	C0035253	Daily or Recreational Activity	Rest	MTH	PN	NOCODE	49
1383	C0040682	Cell Function	cell transformation	MTH	PN	NOCODE	49
1384	C0179977	Medical Device	Aneurysm clip	SNOMEDCT_US	PT	468403003	49
1385	C0241888	Functional Concept	Familial	MTH	PN	NOCODE	49
1386	C0376545	Neoplastic Process	Hematologic Neoplasms	MTH	PN	NOCODE	49
1387	C0439841	Functional Concept	Ambulatory - qualifier value	MTH	PN	NOCODE	49
1388	C0442027	Spatial Concept	Oral	MTH	PN	NOCODE	49
1389	C0518766	Clinical Attribute	Vital signs	MTH	PN	U001635	49
1390	C1136454	Individual Behavior	Refusal to Participate	MTH	PN	NOCODE	49
1391	C1442085	Intellectual Product	Instructions	MTH	PN	NOCODE	49
1392	C1999216	Biologically Active Substance	Inhibitor	NCI	PT	C154898	49
1393	C3277906	Finding	Cardiac dysfunction	MDR	PT	10079751	49
1394	C4267671	Classification	WHO classification	LNC	LPN	LP208914-4	49
1395	C0000768	Congenital Abnormality	Congenital Abnormality	MTH	PN	NOCODE	48
1396	C0001644	Pharmacologic Substance	Adrenergic beta-Agonists	MTH	PN	NOCODE	48
1397	C0003299	Pharmacologic Substance	Antiepileptic Agents	MTH	PN	NOCODE	48
1398	C0009907	Pharmacologic Substance	Contraceptives, Oral, Hormonal	MSH	MH	D003278	48
1399	C0014822	Hormone	Erythropoietin	MTH	PN	U001899	48
1400	C0015385	Body Part, Organ, or Organ Component	Limb structure	MTH	PN	NOCODE	48
1401	C0019045	Disease or Syndrome	Hemoglobinopathies	MSH	MH	D006453	48
1402	C0024236	Pathologic Function	Lymphedema	MTH	PN	NOCODE	48
1403	C0029410	Disease or Syndrome	Osteoarthritis of hip	MTH	PN	NOCODE	48
1404	C0031039	Disease or Syndrome	Pericardial effusion	MTH	PN	NOCODE	48
1405	C0032207	Element, Ion, or Isotope	platinum	MTH	PN	NOCODE	48
1406	C0039082	Disease or Syndrome	Syndrome	MTH	PN	NOCODE	48
1407	C0042029	Disease or Syndrome	Urinary tract infection	MTH	PN	U002658	48
1408	C0154830	Disease or Syndrome	Proliferative diabetic retinopathy	MTH	PN	NOCODE	48
1409	C0175895	Qualitative Concept	Calcified (qualifier)	MTH	PN	NOCODE	48
1410	C0376636	Health Care Activity	Disease Management	MTH	PN	U002662	48
1411	C0443225	Qualitative Concept	Full	SNOMEDCT_US	PT	261015003	48
1412	C0451521	Intellectual Product	Swollen joint count	SNOMEDCT_US	PT	273856009	48
1413	C0521115	Temporal Concept	Simultaneous	MTH	PN	NOCODE	48
1414	C0549177	Quantitative Concept	Large	MTH	PN	NOCODE	48
1415	C0751964	Disease or Syndrome	Multiple Sclerosis, Primary Progressive	MSH	PEP	D020528	48
1416	C1134719	Neoplastic Process	Invasive Ductal Breast Carcinoma	MTH	PN	NOCODE	48
1417	C1290886	Disease or Syndrome	Chronic inflammatory disorder	SNOMEDCT_US	PT	128294001	48
1418	C1521801	Functional Concept	Having administered	MTH	PN	NOCODE	48
1419	C3539076	Activity	Pretreatment	MTH	PN	NOCODE	48
1420	C0002199	Pharmacologic Substance	Interferon-alpha	MTH	PN	NOCODE	47
1421	C0006935	Biomedical or Dental Material	capsule (pharmacologic)	MTH	PN	NOCODE	47
1422	C0011615	Disease or Syndrome	Dermatitis, Atopic	MTH	PN	NOCODE	47
1423	C0020540	Disease or Syndrome	Malignant Hypertension	MTH	PN	NOCODE	47
1424	C0023870	Pharmacologic Substance	lithium	MTH	PN	NOCODE	47
1425	C0026848	Disease or Syndrome	Myopathy	MTH	PN	NOCODE	47
1426	C0036202	Disease or Syndrome	Sarcoidosis	MTH	PN	NOCODE	47
1427	C0079083	Pharmacologic Substance	carboplatin	MTH	PN	NOCODE	47
1428	C0151849	Finding	Alkaline phosphatase raised	MTH	PN	NOCODE	47
1429	C0238792	Disease or Syndrome	Bone lesion	MTH	PN	NOCODE	47
1430	C0333348	Functional Concept	Inflammatory	NCI	PT	C25535	47
1431	C0472699	Therapeutic or Preventive Procedure	Hemopoietic stem cell transplant	MTH	PN	NOCODE	47
1432	C0860888	Diagnostic Procedure	Tomography, Spiral Computed	MTH	PN	NOCODE	47
1433	C1262153	Therapeutic or Preventive Procedure	Injectable contraception	MDR	PT	10062577	47
1434	C1268567	Pharmacologic Substance	Protein-tyrosine kinase inhibitor	MTH	PN	NOCODE	47
1435	C1319796	Finding	New York Heart Association Classification - Class IV	SNOMEDCT_US	PT	422293003	47
1436	C1511562	Therapeutic or Preventive Procedure	Curative Surgery	NCI	PT	C38047	47
1437	C1527240	Functional Concept	Derivative	NCI	PT	C28355	47
1438	C1560305	Pathologic Function	Prolonged QTc interval	MTH	PN	NOCODE	47
1439	C1822200	Finding	Access to telephone	NOC	ID	300713	47
1440	C0003431	Mental or Behavioral Dysfunction	Antisocial Personality Disorder	MTH	PN	NOCODE	46
1441	C0003451	Pharmacologic Substance	Antiviral Agents	MTH	PN	U001709	46
1442	C0004475	Pharmacologic Substance	azacitidine	MTH	PN	NOCODE	46
1443	C0006142	Neoplastic Process	Malignant neoplasm of breast	MTH	PN	NOCODE	46
1444	C0007196	Disease or Syndrome	Restrictive cardiomyopathy	MTH	PN	NOCODE	46
1445	C0017125	Therapeutic or Preventive Procedure	Gastric Bypass	MTH	PN	NOCODE	46
1446	C0026265	Disease or Syndrome	Diseases of mitral valve	MTH	PN	NOCODE	46
1447	C0032950	Pharmacologic Substance	prednisolone	MTH	PN	NOCODE	46
1448	C0037981	Diagnostic Procedure	Spirometry	MSH	MH	D013147	46
1449	C0041912	Disease or Syndrome	Upper Respiratory Infections	MTH	PN	NOCODE	46
1450	C0042721	Disease or Syndrome	Viral hepatitis	MTH	PN	NOCODE	46
1451	C0439091	Quantitative Concept	Greater Than or Equal To	MTH	PN	NOCODE	46
1452	C0439092	Quantitative Concept	Less Than	MTH	PN	NOCODE	46
1453	C0455610	Finding	H/O: surgery	SNOMEDCT_US	PT	161615003	46
1454	C0455829	Clinical Attribute	Waist Circumference	MSH	MH	D055105	46
1455	C0598463	Finding	Functional Status	MTH	PN	NOCODE	46
1456	C1099456	Pharmacologic Substance	escitalopram	MTH	PN	NOCODE	46
1457	C2698977	Qualitative Concept	Capability	NCI	PT	C74979	46
1458	C3540777	Pharmacologic Substance	Glucocorticoids, Systemic	MTH	PN	NOCODE	46
1459	C3639708	Intellectual Product	Clinical global impression scale	MDR	PT	10080147	46
1460	C3854605	Finding	Mean pulmonary arterial pressure	MDR	LLT	10075168	46
1461	C0007114	Neoplastic Process	Malignant neoplasm of skin	MTH	PN	NOCODE	45
1462	C0010294	Biologically Active Substance	creatinine	MTH	PN	NOCODE	45
1463	C0020461	Finding	Hyperkalemia	MTH	PN	NOCODE	45
1464	C0021488	Therapeutic or Preventive Procedure	Intra-Articular Injections	MTH	PN	NOCODE	45
1465	C0021747	Amino Acid, Peptide, or Protein	Interferons	MTH	PN	NOCODE	45
1466	C0029354	Finding	orthopedic problem	CHV	PT	9050	45
1467	C0035608	Antibiotic	rifampin	MTH	PN	NOCODE	45
1468	C0036588	Idea or Concept	Self	MTH	PN	NOCODE	45
1469	C0080032	Disease or Syndrome	Pleural Effusion, Malignant	MSH	MH	D016066	45
1470	C0149978	Neoplastic Process	Adenocarcinoma of rectum	MTH	PN	NOCODE	45
1471	C0205374	Temporal Concept	Transitory	MTH	PN	U003444	45
1472	C0206058	Therapeutic or Preventive Procedure	Elective Surgical Procedures	MTH	PN	NOCODE	45
1473	C0244404	Pharmacologic Substance	raloxifene	MTH	PN	NOCODE	45
1474	C0262428	Disease or Syndrome	Collagen-vascular disease	MTH	PN	NOCODE	45
1475	C0279563	Neoplastic Process	Lobular carcinoma in situ of breast	MTH	PN	NOCODE	45
1476	C0304227	Pharmacologic Substance	Prescription Drugs	MSH	MH	D055553	45
1477	C0342316	Pathologic Function	Recurrent severe hypoglycemia	SNOMEDCT_US	PT	237636001	45
1478	C0348016	Spatial Concept	Intravenous	MTH	PN	NOCODE	45
1479	C0442519	Spatial Concept	Home environment	MTH	PN	NOCODE	45
1480	C0600091	Intellectual Product	Identifier	MTH	PN	NOCODE	45
1481	C0679228	Intellectual Product	Diagnostic Criteria	NCI	PT	C117960	45
1482	C0745153	Disease or Syndrome	Hypoglycaemic episode	MTH	PN	NOCODE	45
1483	C0746102	Disease or Syndrome	Chronic lung disease	MTH	PN	NOCODE	45
1484	C0856120	Disease or Syndrome	Multiple sclerosis relapse	MDR	PT	10048393	45
1485	C0994475	Biomedical or Dental Material	Pills	MTH	PN	NOCODE	45
1486	C1122962	Pharmacologic Substance	gefitinib	RXNORM	IN	328134	45
1487	C1706276	Qualitative Concept	Near	MTH	PN	NOCODE	45
1488	C2193200	Therapeutic or Preventive Procedure	Autologous haematopoietic stem cell transplant	MDR	PT	10081347	45
1489	C2585524	Health Care Activity	Referral for	SNOMEDCT_US	PT	440378000	45
1490	C2986473	Qualitative Concept	Metallic	NCI	PT	C94317	45
1491	C3714565	Organism Attribute	Individual Physical Condition	MTH	PN	NOCODE	45
1492	C4319828	Individual Behavior	Treatment Compliance	MTH	PN	NOCODE	45
1493	C0028040	Organic Chemical	nicotine	MTH	PN	NOCODE	44
1494	C0033684	Biologically Active Substance	Proteins	MTH	PN	NOCODE	44
1495	C0038952	Activity	Continuance of life	MTH	PN	U003138	44
1496	C0064113	Pharmacologic Substance	itraconazole	MTH	PN	NOCODE	44
1497	C0079459	Amino Acid, Peptide, or Protein	Granulocyte Colony-Stimulating Factor	MTH	PN	NOCODE	44
1498	C0085101	Therapeutic or Preventive Procedure	Radioimmunotherapy	MSH	MH	D016499	44
1499	C0149925	Neoplastic Process	Small cell carcinoma of lung	MTH	PN	NOCODE	44
1500	C0151699	Pathologic Function	Intracranial Hemorrhage	MTH	PN	NOCODE	44
1501	C0205396	Qualitative Concept	Identified	MTH	PN	NOCODE	44
1502	C0425965	Finding	Possible pregnancy (finding)	MTH	PN	NOCODE	44
1503	C0521108	Qualitative Concept	Recovering from	MTH	PN	NOCODE	44
1504	C0574032	Therapeutic or Preventive Procedure	Infusion procedures	MTH	PN	NOCODE	44
1505	C0683140	Molecular Function	Drug Metabolism	NCI	PT	C26633	44
1506	C1140618	Body Part, Organ, or Organ Component	Upper Extremity	MTH	PN	NOCODE	44
1507	C1319315	Neoplastic Process	Adenocarcinoma of large intestine	SNOMEDCT_US	PT	408645001	44
1508	C1386553	Mental or Behavioral Dysfunction	Caffeine dependence	SNOMEDCT_US	PT	428219007	44
1509	C1510483	Diagnostic Procedure	Fine needle aspiration biopsy	MTH	PN	NOCODE	44
1510	C1705492	Qualitative Concept	Missing	MTH	PN	NOCODE	44
1511	C2985739	Finding	Clinically Significant Indicator	NCI	PT	C93532	44
1512	C0003467	Mental or Behavioral Dysfunction	Anxiety	MTH	PN	NOCODE	43
1513	C0010481	Disease or Syndrome	Cushing Syndrome	MTH	PN	NOCODE	43
1514	C0011884	Disease or Syndrome	Diabetic Retinopathy	MTH	PN	NOCODE	43
1515	C0014245	Diagnostic Procedure	Endoscopy (procedure)	MTH	PN	NOCODE	43
1516	C0019202	Disease or Syndrome	Hepatolenticular Degeneration	MTH	PN	NOCODE	43
1517	C0022745	Body Space or Junction	Knee joint	MTH	PN	NOCODE	43
1518	C0024730	Pharmacologic Substance	mannitol	MTH	PN	NOCODE	43
1519	C0028756	Disease or Syndrome	Morbid obesity	MTH	PN	NOCODE	43
1520	C0034619	Intellectual Product	radiotherapeutic	MTH	PN	U002713	43
1521	C0038436	Mental or Behavioral Dysfunction	Post-Traumatic Stress Disorder	MTH	PN	NOCODE	43
1522	C0039771	Pharmacologic Substance	theophylline	MTH	PN	NOCODE	43
1523	C0079595	Diagnostic Procedure	Imaging Techniques	MTH	PN	NOCODE	43
1524	C0149615	Therapeutic or Preventive Procedure	Allogeneic bone marrow transplantation	SNOMEDCT_US	PT	58390007	43
1525	C0205266	Qualitative Concept	Intact	MTH	PN	NOCODE	43
1526	C0205409	Functional Concept	Isolated	MTH	PN	NOCODE	43
1527	C0246421	Pharmacologic Substance	letrozole	MTH	PN	NOCODE	43
1528	C0290883	Pharmacologic Substance	anastrozole	MTH	PN	NOCODE	43
1529	C0332266	Functional Concept	Illicit	SNOMEDCT_US	PT	66401009	43
1530	C0394664	Therapeutic or Preventive Procedure	Acupuncture procedure	MTH	PN	NOCODE	43
1531	C0451530	Intellectual Product	Tender joint count	SNOMEDCT_US	PT	273865002	43
1532	C0521095	Qualitative Concept	Determined by	MTH	PN	NOCODE	43
1533	C0547040	Qualitative Concept	Minimal	MTH	PN	NOCODE	43
1534	C0560219	Finding	Alcohol intake above recommended sensible limits	SNOMEDCT_US	PT	160592001	43
1535	C0681814	Research Activity	research study	MTH	PN	NOCODE	43
1536	C0681889	Intellectual Product	rating scale	CHV	PT	43559	43
1537	C0683381	Disease or Syndrome	inflammatory joint disease	AOD	NP	23279	43
1538	C0750433	Disease or Syndrome	Wound, non-healed	SNOMEDCT_US	PT	125192008	43
1539	C0918012	Intellectual Product	Index	MTH	PN	NOCODE	43
1540	C1257954	Pharmacologic Substance	Cyclooxygenase 2 Inhibitors	MTH	PN	NOCODE	43
1541	C1394798	Pathologic Function	Hepatic decompensation	MDR	LLT	10076894	43
1542	C1521733	Functional Concept	Pathologic	MTH	PN	NOCODE	43
1543	C1527021	Intellectual Product	Text	MTH	PN	NOCODE	43
1544	C1868596	Disease or Syndrome	Atypical Parkinson Disease	MSH	PCE	C566823	43
1545	C2825407	Quantitative Concept	Half	MTH	PN	NOCODE	43
1546	C3554639	Finding	Severe cognitive impairment	SNOMEDCT_US	PT	702956004	43
1547	C4086747	Intellectual Product	Positive and Negative Syndrome Scale Clinical Classification	NCI	PT	C124712	43
1548	C0004153	Disease or Syndrome	Atherosclerosis	MTH	PN	NOCODE	42
1549	C0007430	Therapeutic or Preventive Procedure	Catheterization	MTH	PN	NOCODE	42
1550	C0009199	Medical Device	Cochlear Implants	MTH	PN	NOCODE	42
1551	C0013604	Pathologic Function	Edema	MTH	PN	NOCODE	42
1552	C0023976	Disease or Syndrome	Long QT Syndrome	MTH	PN	NOCODE	42
1553	C0025320	Physiologic Function	Menopause	MTH	PN	NOCODE	42
1554	C0025552	Inorganic Chemical	Metals	MSH	MH	D008670	42
1555	C0027497	Sign or Symptom	Nausea	MTH	PN	NOCODE	42
1556	C0031139	Therapeutic or Preventive Procedure	Peritoneal Dialysis	MTH	PN	NOCODE	42
1557	C0032285	Disease or Syndrome	Pneumonia	MTH	PN	NOCODE	42
1558	C0037313	Organism Function	Sleep	MTH	PN	U002247	42
1559	C0037862	Pharmacologic Substance	Spermatocidal Agents	MTH	PN	NOCODE	42
1560	C0038846	Spatial Concept	Supine Position	MTH	PN	NOCODE	42
1561	C0042387	Therapeutic or Preventive Procedure	Vasectomy	MSH	MH	D014659	42
1562	C0055856	Antibiotic	clarithromycin	MTH	PN	NOCODE	42
1563	C0086440	Pharmacologic Substance	Hypolipidemic Agents	MTH	PN	NOCODE	42
1564	C0205390	Temporal Concept	Phase	MTH	PN	NOCODE	42
1565	C0229601	Functional Concept	Hematopoietic	MTH	PN	NOCODE	42
1566	C0240016	Finding	Insulin used	SNOMEDCT_US	PT	246491008	42
1567	C0262402	Finding	cardiac problem	CHV	PT	25391	42
1568	C0279752	Finding	Premenopausal - menopausal status	MTH	PN	NOCODE	42
1569	C0289884	Pharmacologic Substance	glatiramer acetate	MTH	PN	NOCODE	42
1570	C0302592	Neoplastic Process	Cervix carcinoma	MTH	PN	NOCODE	42
1571	C0422768	Finding	Patient on waiting list (finding)	MTH	PN	NOCODE	42
1572	C0424576	Finding	Fit and well	MTH	PN	NOCODE	42
1573	C0439534	Quantitative Concept	Dimensions	MTH	PN	NOCODE	42
1574	C0524851	Disease or Syndrome	Neurodegenerative Disorders	MTH	PN	NOCODE	42
1575	C0543478	Neoplastic Process	Residual Tumor	MTH	PN	NOCODE	42
1576	C0545082	Behavior	Visit	MTH	PN	NOCODE	42
1577	C0599755	Population Group	Cohort	MTH	PN	NOCODE	42
1578	C0679254	Finding	Disease recurrence	MDR	PT	10061819	42
1579	C0683141	Organism Function	drug excretion	MTH	PN	NOCODE	42
1580	C0699790	Neoplastic Process	Colon Carcinoma	MTH	PN	NOCODE	42
1581	C0730362	Disease or Syndrome	Disorder of macula of retina	MTH	PN	NOCODE	42
1582	C0746319	Finding	Positive Lymph Node	NCI	PT	C27296	42
1583	C0995188	Pharmacologic Substance	cetuximab	MTH	PN	NOCODE	42
1584	C1172734	Amino Acid, Peptide, or Protein	natalizumab	MTH	PN	NOCODE	42
1585	C1279919	Temporal Concept	Early	MTH	PN	NOCODE	42
1586	C1517677	Finding	Bone Marrow Involvement	NCI	PT	C8288	42
1587	C1709926	Intellectual Product	Response Evaluation Criteria in Solid Tumors	MTH	PN	NOCODE	42
1588	C1801960	Qualitative Concept	Vascular	MTH	PN	NOCODE	42
1589	C1875630	Organic Chemical	PEGINTERFERON/RIBAVIRIN	VANDF	IN	4024291	42
1590	C1960468	Finding	Female of child bearing age	SNOMEDCT_US	PT	427504007	42
1591	C2599594	Temporal Concept	post bronchodilator	LNC	LPN	LP71934-1	42
1592	C2986665	Neoplastic Process	Early-Stage Breast Carcinoma	NCI	PT	C94774	42
1593	C3898876	Finding	Hospitalization Due to Heart Failure	NCI	PT	C119204	42
1594	C4061114	Pathologic Function	Acute illness	LNC	LA	LA25803-0	42
1595	C0006267	Disease or Syndrome	Bronchiectasis	MSH	MH	D001987	41
1596	C0007134	Neoplastic Process	Renal Cell Carcinoma	MTH	PN	NOCODE	41
1597	C0015689	Biologically Active Substance	omega-3 fatty acids	MTH	PN	NOCODE	41
1598	C0016452	Food	Food	MTH	PN	NOCODE	41
1599	C0017477	Language	German language	MTH	PN	U002437	41
1600	C0025344	Organism Function	Menstruation	MTH	PN	NOCODE	41
1601	C0039225	Biomedical or Dental Material	Tablet Dosage Form	MTH	PN	NOCODE	41
1602	C0040616	Pharmacologic Substance	Anti-Anxiety Agents	MTH	PN	NOCODE	41
1603	C0040802	Daily or Recreational Activity	travel	MTH	PN	NOCODE	41
1604	C0078569	Pharmacologic Substance	venlafaxine	MTH	PN	NOCODE	41
1605	C0232973	Finding	Not pregnant (finding)	MTH	PN	NOCODE	41
1606	C0277554	Disease or Syndrome	primary disorders	CHV	PT	26989	41
1607	C0279030	Therapeutic or Preventive Procedure	Interferon therapy	MDR	PT	10074456	41
1608	C0332137	Qualitative Concept	Principal diagnosis	MTH	PN	NOCODE	41
1609	C0337671	Finding	Former smoker	MTH	PN	NOCODE	41
1610	C0392335	Mental Process	Cognitive functions	MTH	PN	NOCODE	41
1611	C0403447	Disease or Syndrome	Chronic Kidney Insufficiency	MTH	PN	NOCODE	41
1612	C0421190	Finding	Poor hypertension control	SNOMEDCT_US	PT	170578008	41
1613	C0555008	Finding	Night shift worker	SNOMEDCT_US	PT	276066008	41
1614	C0571776	Disease or Syndrome	Allergy to heparin	SNOMEDCT_US	PT	294872001	41
1615	C0571922	Disease or Syndrome	Allergy to mannitol	SNOMEDCT_US	PT	295019008	41
1616	C0586793	Finding	Inhaled steroids use	SNOMEDCT_US	PT	170659001	41
1617	C0677984	Neoplastic Process	Locally Advanced Malignant Neoplasm	MTH	PN	NOCODE	41
1618	C1334170	Neoplastic Process	Indolent Non-Hodgkin Lymphoma	MTH	PN	NOCODE	41
1619	C1456408	Pharmacologic Substance	liraglutide	MTH	PN	NOCODE	41
1620	C1510826	Qualitative Concept	Affiliated	MTH	PN	NOCODE	41
1621	C1709157	Finding	Negative Surgical Margin	MTH	PN	NOCODE	41
1622	C1711239	Temporal Concept	Since	NCI	PT	C45325	41
1623	C2346834	Therapeutic or Preventive Procedure	Antineoplastic Drug/Agent Therapy	NCI	PT	C71593	41
1624	C3242229	Idea or Concept	ineffective	HL7V3.0	PT	INEFFECT	41
1625	C3843422	Therapeutic or Preventive Procedure	Abstinence	LNC	LA	LA14550-0	41
1626	C0018563	Body Part, Organ, or Organ Component	Hand	MTH	PN	NOCODE	40
1627	C0019079	Sign or Symptom	Hemoptysis	MSH	MH	D006469	40
1628	C0021368	Pathologic Function	Inflammation	MTH	PN	NOCODE	40
1629	C0043094	Finding	Weight Gain	MTH	PN	NOCODE	40
1630	C0086190	Hazardous or Poisonous Substance	Illicit Drugs	MTH	PN	NOCODE	40
1631	C0149721	Disease or Syndrome	Left Ventricular Hypertrophy	MTH	PN	NOCODE	40
1632	C0202823	Diagnostic Procedure	Chest CT	MTH	PN	NOCODE	40
1633	C0205099	Spatial Concept	Central	MTH	PN	NOCODE	40
1634	C0205450	Quantitative Concept	Four	MTH	PN	NOCODE	40
1635	C0338106	Neoplastic Process	Adenocarcinoma of colon	MTH	PN	NOCODE	40
1636	C0392337	Social Behavior	cooperation	CHV	PT	32062	40
1637	C0449560	Classification	Subtype (attribute)	MTH	PN	NOCODE	40
1638	C0521104	Qualitative Concept	permission	MTH	PN	NOCODE	40
1639	C0596545	Mental Process	Experience	MTH	PN	NOCODE	40
1640	C0599878	Pathologic Function	disease characteristic	CHV	PT	42107	40
1641	C0666743	Amino Acid, Peptide, or Protein	infliximab	MTH	PN	NOCODE	40
1642	C1322815	Medical Device	Drug-Eluting Stents	MSH	MH	D054855	40
1643	C1511726	Idea or Concept	Data	MTH	PN	NOCODE	40
1644	C1512127	Disease or Syndrome	HER2 gene amplification	MDR	PT	10075653	40
1645	C1512413	Clinical Attribute	HER2/Neu Status	NCI	PT	C16152	40
1646	C1705509	Quantitative Concept	Bolus Dosing Unit	MTH	PN	NOCODE	40
1647	C1760428	Finding	Suicidal behavior	SNOMEDCT_US	PT	425104003	40
1648	C1963724	Therapeutic or Preventive Procedure	Antiretroviral therapy	MTH	PN	NOCODE	40
1649	C3241966	Finding	Current Smoker	MTH	PN	NOCODE	40
1650	C3841614	Finding	Serious mental illness	LNC	LA	LA18599-3	40
1651	C3841806	Finding	Medically unfit	LNC	LA	LA17830-3	40
1652	C0003469	Mental or Behavioral Dysfunction	Anxiety Disorders	MTH	PN	NOCODE	39
1653	C0006118	Neoplastic Process	Brain Neoplasms	MTH	PN	NOCODE	39
1654	C0007806	Body Substance	Cerebrospinal Fluid	MTH	PN	NOCODE	39
1655	C0014867	Disease or Syndrome	Esophageal Varices	MSH	PEP	D004932	39
1656	C0017446	Geographic Area	Geographic Locations	MTH	PN	NOCODE	39
1657	C0017601	Disease or Syndrome	Glaucoma	MTH	PN	NOCODE	39
1658	C0020625	Disease or Syndrome	Hyponatremia	MTH	PN	NOCODE	39
1659	C0027662	Neoplastic Process	Multiple Endocrine Neoplasia	MTH	PN	NOCODE	39
1660	C0033572	Body Part, Organ, or Organ Component	Prostate	MTH	PN	U002195	39
1661	C0033607	Pharmacologic Substance	Protease Inhibitors	MTH	PN	NOCODE	39
1662	C0035150	Organism Function	Reproduction	MTH	PN	NOCODE	39
1663	C0040399	Diagnostic Procedure	Tomography, Emission-Computed, Single-Photon	MTH	PN	NOCODE	39
1664	C0151576	Finding	Creatine Phosphokinase Increased	MTH	PN	NOCODE	39
1665	C0152171	Disease or Syndrome	Idiopathic pulmonary hypertension	MTH	PN	NOCODE	39
1666	C0178913	Body Substance	Blood specimen	MTH	PN	NOCODE	39
1667	C0205434	Qualitative Concept	Decompensated	SNOMEDCT_US	PT	5650002	39
1668	C0205460	Qualitative Concept	biological	MTH	PN	NOCODE	39
1669	C0236788	Mental or Behavioral Dysfunction	Bipolar II disorder	SNOMEDCT_US	PT	83225003	39
1670	C0244821	Pharmacologic Substance	ropinirole	RXNORM	IN	72302	39
1671	C0278060	Finding	Mental state	MTH	PN	NOCODE	39
1672	C0332835	Tissue	Transplanted tissue	MTH	PN	NOCODE	39
1673	C0376196	Pharmacologic Substance	Opiates	MTH	PN	U002099	39
1674	C0401151	Disease or Syndrome	Chronic diarrhea	SNOMEDCT_US	PT	236071009	39
1675	C0439590	Temporal Concept	Prolonged	MTH	PN	NOCODE	39
1676	C0439857	Mental or Behavioral Dysfunction	Dependence	MTH	PN	NOCODE	39
1677	C0439858	Qualitative Concept	Conventional	MTH	PN	NOCODE	39
1678	C0442592	Health Care Related Organization	Clinic	MTH	PN	NOCODE	39
1679	C0455471	Finding	History of malignant neoplasm	MTH	PN	NOCODE	39
1680	C0481430	Finding	HIV negative finding	MTH	PN	NOCODE	39
1681	C0521654	Finding	Neurologic Deficits	MSH	PEP	D009461	39
1682	C1319795	Finding	New York Heart Association Classification - Class III	SNOMEDCT_US	PT	420913000	39
1683	C1521996	Qualitative Concept	Resected	MTH	PN	NOCODE	39
1684	C1699668	Amino Acid, Peptide, or Protein	murine protein	NDDF	IN	11198	39
1685	C1879316	Therapeutic or Preventive Procedure	Transfusion (procedure)	MTH	PN	NOCODE	39
1686	C2240391	Pharmacologic Substance	Herbal medicine (product)	MTH	PN	NOCODE	39
1687	C3163633	Qualitative Concept	Elevated	MTH	PN	NOCODE	39
1688	C3266628	Disease or Syndrome	Persistent asthma	MTH	PN	NOCODE	39
1689	C0006413	Neoplastic Process	Burkitt Lymphoma	MTH	PN	NOCODE	38
1690	C0012802	Pharmacologic Substance	Thiazide Diuretics	MTH	PN	NOCODE	38
1691	C0018284	Biologically Active Substance	Growth Factor	MTH	PN	NOCODE	38
1692	C0020443	Disease or Syndrome	Hypercholesterolemia	MTH	PN	NOCODE	38
1693	C0027056	Therapeutic or Preventive Procedure	Myocardial Revascularization	MSH	MH	D009204	38
1694	C0027849	Disease or Syndrome	Neuroleptic Malignant Syndrome	MTH	PN	NOCODE	38
1695	C0030286	Disease or Syndrome	Pancreatic Diseases	MTH	PN	NOCODE	38
1696	C0030319	Mental or Behavioral Dysfunction	Panic Disorder	MTH	PN	NOCODE	38
1697	C0032646	Finding	Poor compliance	SNOMEDCT_US	OAS	182861008	38
1698	C0033131	Professional or Occupational Group	Primary Care Physicians	MTH	PN	NOCODE	38
1699	C0036525	Functional Concept	Metastatic to	MTH	PN	U002716	38
1700	C0037284	Disease or Syndrome	Skin lesion	SNOMEDCT_US	PT	95324001	38
1701	C0038894	Biomedical Occupation or Discipline	Surgery specialty	MTH	PN	U003136	38
1702	C0041657	Finding	Unconscious State	MTH	PN	NOCODE	38
1703	C0059985	Pharmacologic Substance	fludarabine	MTH	PN	NOCODE	38
1704	C0085584	Disease or Syndrome	Encephalopathies	MTH	PN	NOCODE	38
1705	C0086466	Pharmacologic Substance	Injectables	MTH	PN	NOCODE	38
1706	C0151620	Disease or Syndrome	Hypertensive Encephalopathy	MSH	MH	D020343	38
1707	C0184921	Diagnostic Procedure	Excision biopsy	MTH	PN	NOCODE	38
1708	C0229985	Body Part, Organ, or Organ Component	Surgical margins	MTH	PN	NOCODE	38
1709	C0237167	Finding	Language Barriers	MSH	PEP	D003144	38
1710	C0239998	Finding	Recurrent infections	MTH	PN	NOCODE	38
1711	C0271640	Disease or Syndrome	Secondary diabetes mellitus	SNOMEDCT_US	PT	8801005	38
1712	C0289313	Pharmacologic Substance	rosiglitazone	MTH	PN	NOCODE	38
1713	C0292818	Pharmacologic Substance	ritonavir	MTH	PN	NOCODE	38
1714	C0412675	Diagnostic Procedure	Magnetic resonance imaging of brain and brain stem	MTH	PN	NOCODE	38
1715	C0456261	Finding	Pulmonary Vascular Resistance	MTH	PN	NOCODE	38
1716	C0456698	Quantitative Concept	times/week	SNOMEDCT_US	PT	259086007	38
1717	C0497406	Finding	Overweight	MTH	PN	NOCODE	38
1718	C0547047	Quantitative Concept	Decrease	MTH	PN	NOCODE	38
1719	C0600260	Disease or Syndrome	Lung Diseases, Obstructive	MSH	MH	D008173	38
1720	C0679557	Diagnostic Procedure	histological diagnosis	AOD	DE	7233	38
1721	C0730400	Therapeutic or Preventive Procedure	Solid organ transplant	SNOMEDCT_US	PT	313039003	38
1722	C1134681	Pharmacologic Substance	Endothelin receptor antagonist	MTH	PN	NOCODE	38
1723	C1510825	Qualitative Concept	Affiliate	MTH	PN	NOCODE	38
1724	C1513183	Finding	Metastatic Lesion	NCI	PT	C40557	38
1725	C1533716	Idea or Concept	Information	MTH	PN	NOCODE	38
1726	C1565750	Organic Chemical	sitagliptin	MTH	PN	NOCODE	38
1727	C1881865	Qualitative Concept	Mismatch	MTH	PN	NOCODE	38
1728	C1947976	Functional Concept	Correction (change)	MTH	PN	NOCODE	38
1729	C2936377	Medical Device	Cardiac Resynchronization Therapy Devices	MSH	MH	D058409	38
1730	C3273747	Clinical Attribute	American College of Rheumatology Improvement Criteria	NCI	PT	C97995	38
1731	C3539878	Neoplastic Process	Triple Negative Breast Neoplasms	MTH	PN	NOCODE	38
1732	C3639721	Intellectual Product	Unified Parkinson's Disease Rating Scale	MTH	PN	NOCODE	38
1733	C3714745	Finding	Malabsorption	MTH	PN	NOCODE	38
1734	C3839656	Intellectual Product	Modification of diet in renal disease formula	SNOMEDCT_US	PT	702668005	38
1735	C0005699	Neoplastic Process	Blast Phase	MTH	PN	NOCODE	37
1736	C0006012	Mental or Behavioral Dysfunction	Borderline Personality Disorder	MTH	PN	NOCODE	37
1737	C0007570	Disease or Syndrome	Celiac Disease	MTH	PN	NOCODE	37
1738	C0009244	Therapeutic or Preventive Procedure	Cognitive Therapy	MTH	PN	NOCODE	37
1739	C0011065	Organism Function	Cessation of life	MTH	PN	U003269	37
1740	C0017887	Pharmacologic Substance	nitroglycerin	MTH	PN	NOCODE	37
1741	C0020196	Organic Chemical	hyaluronic acid	MTH	PN	NOCODE	37
1742	C0023211	Disease or Syndrome	Left Bundle-Branch Block	MTH	PN	NOCODE	37
1743	C0031046	Disease or Syndrome	Pericarditis	MTH	PN	NOCODE	37
1744	C0036864	Behavior	Sex Behavior	MTH	PN	NOCODE	37
1745	C0074393	Pharmacologic Substance	sertraline	MTH	PN	NOCODE	37
1746	C0085413	Disease or Syndrome	Polycystic Kidney, Autosomal Dominant	MSH	MH	D016891	37
1747	C0151313	Disease or Syndrome	Sensory neuropathy	MTH	PN	NOCODE	37
1748	C0152020	Disease or Syndrome	Gastroparesis	MTH	PN	NOCODE	37
1749	C0179412	Medical Device	Breast Prosthesis, Internal	MTH	PN	U002409	37
1750	C0205282	Qualitative Concept	Malignant - descriptor	MTH	PN	NOCODE	37
1751	C0205421	Temporal Concept	Deferred	MTH	PN	NOCODE	37
1752	C0231448	Functional Concept	Extension	MTH	PN	NOCODE	37
1753	C0281176	Therapeutic or Preventive Procedure	Antibody Therapy	NCI	PT	C15542	37
1754	C0439806	Qualitative Concept	Gross (qualifier value)	MTH	PN	NOCODE	37
1755	C0449468	Quantitative Concept	Volume	MTH	PN	NOCODE	37
1756	C0450429	Spatial Concept	Location	MTH	PN	NOCODE	37
1757	C0452456	Food	grapefruit juice	MTH	PN	NOCODE	37
1758	C0456845	Neoplastic Process	Non-secretory myeloma	SNOMEDCT_US	PT	277580004	37
1759	C0456962	Qualitative Concept	Rapid	MTH	PN	NOCODE	37
1760	C0475092	Therapeutic or Preventive Procedure	Palliative course of radiotherapy	SNOMEDCT_US	PT	168528006	37
1761	C0489625	Clinical Attribute	QTC interval	MTH	PN	NOCODE	37
1762	C0522054	Finding	ECG normal	SNOMEDCT_US	PT	164854000	37
1763	C0522499	Qualitative Concept	Palpable	MTH	PN	NOCODE	37
1764	C0524527	Research Activity	Drug Formulation Process	MTH	PN	NOCODE	37
1765	C1314792	Functional Concept	Etiology	MTH	PN	NOCODE	37
1766	C1449704	Organic Chemical	Fibrates	MTH	PN	NOCODE	37
1767	C1514461	Clinical Attribute	Prior Immunotherapy	NCI	PT	C16168	37
1768	C1514559	Genetic Function	Protein Overexpression	NCI	PT	C18211	37
1769	C1522495	Body Part, Organ, or Organ Component	Sentinel Lymph Node	MTH	PN	NOCODE	37
1770	C1705576	Therapeutic or Preventive Procedure	Allogeneic Hematopoietic Stem Cell Transplantation	MTH	PN	NOCODE	37
1771	C1833921	Neoplastic Process	Familial medullary thyroid carcinoma	MTH	PN	NOCODE	37
1772	C2348609	Functional Concept	Supplement	MTH	PN	NOCODE	37
1773	C2917254	Molecular Function	Dipeptidyl Peptidase 4 Inhibitors [MoA]	MTH	PN	NOCODE	37
1774	C2986479	Qualitative Concept	Healthy Control	NCI	PT	C94342	37
1775	C4086268	Finding	Exacerbation	NCI	PT	C124138	37
1776	C0002170	Disease or Syndrome	Alopecia	MTH	PN	U001676	36
1777	C0004745	Organic Chemical	Barbiturates	MTH	PN	U001726	36
1778	C0006644	Pharmacologic Substance	caffeine	MTH	PN	NOCODE	36
1779	C0012265	Pharmacologic Substance	digoxin	MTH	PN	NOCODE	36
1780	C0013415	Mental or Behavioral Dysfunction	Dysthymic Disorder	MTH	PN	NOCODE	36
1781	C0023416	Therapeutic or Preventive Procedure	Leukapheresis	MSH	MH	D007937	36
1782	C0023530	Disease or Syndrome	Leukopenia	MTH	PN	NOCODE	36
1783	C0028778	Pathologic Function	Obstruction	MTH	PN	U003467	36
1784	C0030231	Therapeutic or Preventive Procedure	Palliative Care	MTH	PN	NOCODE	36
1785	C0038358	Disease or Syndrome	Gastric ulcer	MTH	PN	NOCODE	36
1786	C0155789	Disease or Syndrome	Bleeding esophageal varices	MTH	PN	NOCODE	36
1787	C0205088	Qualitative Concept	End-stage	MTH	PN	NOCODE	36
1788	C0205157	Spatial Concept	Remote	MTH	PN	NOCODE	36
1789	C0210657	Pharmacologic Substance	pemetrexed	MTH	PN	NOCODE	36
1790	C0221464	Spatial Concept	Arterial	MTH	PN	NOCODE	36
1791	C0259749	Disease or Syndrome	Autonomic neuropathy	SNOMEDCT_US	PT	277879009	36
1792	C0271650	Disease or Syndrome	Glucose Intolerance (disease)	MTH	PN	NOCODE	36
1793	C0277557	Disease or Syndrome	Intercurrent disease	SNOMEDCT_US	PT	88472004	36
1794	C0279694	Therapeutic or Preventive Procedure	Monoclonal Antibody Therapy	MTH	PN	NOCODE	36
1795	C0340291	Disease or Syndrome	Silent myocardial ischemia	SNOMEDCT_US	PT	233823002	36
1796	C0376241	Language	Dutch Language	MTH	PN	U002431	36
1797	C0391001	Pharmacologic Substance	peginterferon alfa-2a	MTH	PN	NOCODE	36
1798	C0439661	Qualitative Concept	Acquired (qualifier value)	MTH	PN	NOCODE	36
1799	C0439793	Qualitative Concept	Severities	MTH	PN	NOCODE	36
1800	C0442045	Spatial Concept	Visceral	MTH	PN	NOCODE	36
1801	C0458083	Qualitative Concept	Hormonal	SNOMEDCT_US	PT	278994005	36
1802	C0524850	Therapeutic or Preventive Procedure	Neurosurgical Procedures	MTH	PN	NOCODE	36
1803	C0549433	Finding	Surgical intervention (finding)	MTH	PN	NOCODE	36
1804	C0599987	Professional or Occupational Group	Employee	MTH	PN	NOCODE	36
1805	C0680082	Phenomenon or Process	life circumstances	AOD	DE	10039	36
1806	C0683322	Mental or Behavioral Dysfunction	Mental impairment	MTH	PN	NOCODE	36
1807	C0686347	Disease or Syndrome	Tardive Dyskinesia	MTH	PN	NOCODE	36
1808	C0694539	Disease or Syndrome	Chronic atrial fibrillation	SNOMEDCT_US	PT	426749004	36
1809	C0860161	Disease or Syndrome	Diabetes mellitus poor control	MDR	LLT	10012619	36
1810	C0917801	Sign or Symptom	Sleeplessness	MTH	PN	NOCODE	36
1811	C1271074	Finding	High suicide risk	SNOMEDCT_US	PT	394685004	36
1812	C1283071	Functional Concept	Release - action (qualifier value)	MTH	PN	NOCODE	36
1813	C1285530	Qualitative Concept	Palliative	MTH	PN	NOCODE	36
1814	C1299363	Finding	Bifurcation lesion of coronary artery	SNOMEDCT_US	PT	371894001	36
1815	C1522438	Functional Concept	Subcutaneous Route of Drug Administration	MTH	PN	NOCODE	36
1816	C1527392	Immunologic Factor	Immunomodulators	MTH	PN	NOCODE	36
1817	C1554962	Qualitative Concept	completion - ResponseLevel	MTH	PN	NOCODE	36
1818	C1609982	Qualitative Concept	Residual	MTH	PN	NOCODE	36
1819	C1619727	Disease or Syndrome	Decompensated cirrhosis of liver	SNOMEDCT_US	PT	716203000	36
1820	C1705961	Intellectual Product	E-mail Address	MTH	PN	NOCODE	36
1821	C0002726	Disease or Syndrome	Amyloidosis	MTH	PN	NOCODE	35
1822	C0002895	Disease or Syndrome	Anemia, Sickle Cell	MTH	PN	NOCODE	35
1823	C0004245	Disease or Syndrome	Atrioventricular Block	MTH	PN	NOCODE	35
1824	C0005516	Clinical Attribute	Biological Markers	MTH	PN	NOCODE	35
1825	C0005954	Diagnostic Procedure	Bone marrow biopsy	MTH	PN	NOCODE	35
1826	C0006280	Pharmacologic Substance	Bronchodilator Agents	MSH	MH	D001993	35
1827	C0007634	Cell	Cells	MTH	PN	NOCODE	35
1828	C0011881	Disease or Syndrome	Diabetic Nephropathy	MTH	PN	NOCODE	35
1829	C0012582	Pharmacologic Substance	dipyridamole	MTH	PN	NOCODE	35
1830	C0014806	Antibiotic	erythromycin	MTH	PN	NOCODE	35
1831	C0018684	Idea or Concept	Health	MTH	PN	NOCODE	35
1832	C0021682	Health Care Activity	Health Insurance	MTH	PN	NOCODE	35
1833	C0022650	Disease or Syndrome	Kidney Calculi	MTH	PN	U002027	35
1834	C0031412	Pharmacologic Substance	phenobarbital	MTH	PN	NOCODE	35
1835	C0045093	Pharmacologic Substance	gemcitabine	MTH	PN	NOCODE	35
1836	C0050175	Pharmacologic Substance	adefovir	MTH	PN	NOCODE	35
1837	C0085183	Neoplastic Process	Neoplasms, Second Primary	MSH	MH	D016609	35
1838	C0175649	Medical Device	Prosthesis	MTH	PN	U003218	35
1839	C0199470	Therapeutic or Preventive Procedure	Mechanical ventilation	MTH	PN	NOCODE	35
1840	C0205107	Spatial Concept	Proximal	MTH	PN	NOCODE	35
1841	C0205292	Spatial Concept	Multifocal	SNOMEDCT_US	PT	524008	35
1842	C0302350	Functional Concept	Therapeutic	MTH	PN	U003235	35
1843	C0443246	Spatial Concept	Left sided	MTH	PN	NOCODE	35
1844	C0449575	Finding	Histological finding	SNOMEDCT_US	PT	263540008	35
1845	C0457454	Functional Concept	Discontinuation (procedure)	MTH	PN	NOCODE	35
1846	C0518609	Finding	Consideration	NCI	PT	C113416	35
1847	C0529793	Pharmacologic Substance	sildenafil	MTH	PN	NOCODE	35
1848	C0583237	Health Care Activity	Emergency room admission	SNOMEDCT_US	PT	50849002	35
1849	C0600061	Finding	Serum creatinine level	MTH	PN	NOCODE	35
1850	C0677908	Therapeutic or Preventive Procedure	Maintenance therapy	MTH	PN	NOCODE	35
1851	C0683323	Disease or Syndrome	physical illness	CHV	PT	43763	35
1852	C1332225	Neoplastic Process	Aggressive Non-Hodgkin Lymphoma	MTH	PN	NOCODE	35
1853	C1444783	Finding	Instability	MTH	PN	NOCODE	35
1854	C1514821	Health Care Activity	Registration	MTH	PN	NOCODE	35
1855	C1516084	Event	Attempt	NCI	PT	C39769	35
1856	C1656586	Therapeutic or Preventive Procedure	Contraceptive injection	ICPC2P	PTN	W14016	35
1857	C1821417	Finding	RESTING HEART RATE	MTH	PN	NOCODE	35
1858	C2069057	Hormone	premixed insulin	MEDCIN	PT	48473	35
1859	C2700379	Qualitative Concept	Poor - qualifier	MTH	PN	NOCODE	35
1860	C2707252	Finding	Active disease diagnosis	MTH	PN	NOCODE	35
1861	C2937358	Pathologic Function	Cerebral Hemorrhage	MTH	PN	NOCODE	35
1862	C2986476	Qualitative Concept	Somatic	MTH	PN	NOCODE	35
1863	C3495559	Disease or Syndrome	Juvenile arthritis	MTH	PN	NOCODE	35
1864	C3532827	Finding	Thrombus of left atrium	SNOMEDCT_US	PT	473360003	35
1865	C3640764	Finding	Intermediate Risk	MTH	PN	NOCODE	35
1866	C0005940	Disease or Syndrome	Bone Diseases	MTH	PN	U001752	34
1867	C0009452	Social Behavior	Communication	MTH	PN	NOCODE	34
1868	C0009622	Manufactured Object	Computers	MSH	MH	D003201	34
1869	C0015980	Pharmacologic Substance	interferon-beta	MTH	PN	NOCODE	34
1870	C0019139	Pharmacologic Substance	Heparin, Low-Molecular-Weight	MTH	PN	NOCODE	34
1871	C0019144	Therapeutic or Preventive Procedure	Hepatectomy	MSH	MH	D006498	34
1872	C0019721	Amino Acid, Peptide, or Protein	HLA Antigens	MTH	PN	NOCODE	34
1873	C0021658	Pharmacologic Substance	insulin isophane	MTH	PN	NOCODE	34
1874	C0032520	Molecular Biology Research Technique	Polymerase Chain Reaction	MTH	PN	NOCODE	34
1875	C0034063	Pathologic Function	Pulmonary Edema	MTH	PN	NOCODE	34
1876	C0038126	Biomedical or Dental Material	Stainless Steel	MSH	MH	D013193	34
1877	C0151766	Finding	Liver function tests abnormal finding	MTH	PN	NOCODE	34
1878	C0162643	Finding	treatment failure	MTH	PN	NOCODE	34
1879	C0225897	Body Part, Organ, or Organ Component	Left ventricular structure	MTH	PN	NOCODE	34
1880	C0231174	Functional Concept	Failure (biologic function)	MTH	PN	NOCODE	34
1881	C0235874	Finding	Disease Exacerbation	MSH	PEP	D018450	34
1882	C0345904	Neoplastic Process	Malignant neoplasm of liver	MTH	PN	NOCODE	34
1883	C0420837	Finding	Contraception status	SNOMEDCT_US	PT	243816001	34
1884	C0457432	Qualitative Concept	Non-compliance	MTH	PN	NOCODE	34
1885	C0520817	Pathologic Function	Physical disability	MTH	PN	NOCODE	34
1886	C0537270	Amino Acid, Peptide, or Protein	insulin detemir	MTH	PN	NOCODE	34
1887	C0560579	Quantitative Concept	alcohol units/week	SNOMEDCT_US	PT	228958009	34
1888	C0751297	Neoplastic Process	Leptomeningeal Neoplasms	MSH	PEP	D008577	34
1889	C0752095	Molecular Biology Research Technique	Cytogenetic Analysis	MTH	PN	NOCODE	34
1890	C0752980	Pharmacologic Substance	Rebif	MTH	PN	NOCODE	34
1891	C0813171	Pharmacologic Substance	St. John's wort extract	MTH	PN	NOCODE	34
1892	C1290384	Disease or Syndrome	Structural disorder of heart	SNOMEDCT_US	PT	128599005	34
1893	C1456822	Finding	Claudication (finding)	MTH	PN	NOCODE	34
1894	C1514892	Physiologic Function	Resistance Process	MTH	PN	NOCODE	34
1895	C1519386	Clinical Attribute	Smoking Status	NCI	PT	C19796	34
1896	C1556094	Population Group	Japanese race	MTH	PN	NOCODE	34
1897	C1579410	Pharmacologic Substance	Nucleoside Analogs	MTH	PN	NOCODE	34
1898	C1706089	Qualitative Concept	Marked	MTH	PN	NOCODE	34
1899	C2064827	Organic Chemical	topical steroids	MEDCIN	PT	40779	34
1900	C2349179	Qualitative Concept	End Point	MTH	PN	NOCODE	34
1901	C2826303	Temporal Concept	Elapsed Time	NCI	PT	C82572	34
1902	C3174092	Clinical Attribute	Medication dose	MTH	PN	NOCODE	34
1903	C3273809	Chemical Viewed Functionally	GLP-1 Mimetics	NCI	PT	C98085	34
1904	C3273930	Finding	Tumor Mass	MTH	PN	NOCODE	34
1905	C3274438	Temporal Concept	Run-in Period	MTH	PN	NOCODE	34
1906	C3274787	Therapeutic or Preventive Procedure	Diabetes Therapy	MTH	PN	NOCODE	34
1907	C0001288	Daily or Recreational Activity	Activities of Daily Living (activity)	MTH	PN	NOCODE	33
1908	C0003308	Pharmacologic Substance	Antifungal Agents	MTH	PN	NOCODE	33
1909	C0004561	Cell	B-Lymphocytes	MTH	PN	NOCODE	33
1910	C0005778	Organ or Tissue Function	Blood coagulation	MTH	PN	NOCODE	33
1911	C0006111	Disease or Syndrome	Brain Diseases	MTH	PN	NOCODE	33
1912	C0009862	Social Behavior	Contraception Behavior	MSH	MH	D003268	33
1913	C0011644	Disease or Syndrome	Scleroderma	MTH	PN	NOCODE	33
1914	C0013801	Diagnostic Procedure	Holter Electrocardiography	MTH	PN	NOCODE	33
1915	C0015397	Disease or Syndrome	Disorder of eye	MTH	PN	NOCODE	33
1916	C0019683	Immunologic Factor	HIV Antibodies	MTH	PN	NOCODE	33
1917	C0020621	Finding	Hypokalemia	MTH	PN	NOCODE	33
1918	C0021655	Pathologic Function	Insulin Resistance	MTH	PN	NOCODE	33
1919	C0031212	Mental or Behavioral Dysfunction	Personality Disorders	MSH	MH	D010554	33
1920	C0032601	Pharmacologic Substance	polysorbate 80	MTH	PN	NOCODE	33
1921	C0038002	Finding	Splenomegaly	MSH	MH	D013163	33
1922	C0039601	Pharmacologic Substance	testosterone	MTH	PN	NOCODE	33
1923	C0040822	Sign or Symptom	Tremor	MTH	PN	NOCODE	33
1924	C0051696	Pharmacologic Substance	amlodipine	MTH	PN	NOCODE	33
1925	C0085405	Therapeutic or Preventive Procedure	Salvage Therapy	MTH	PN	NOCODE	33
1926	C0086839	Temporal Concept	Postpartum Period	MTH	PN	NOCODE	33
1927	C0149725	Disease or Syndrome	Lower respiratory tract infection	MTH	PN	NOCODE	33
1928	C0205101	Spatial Concept	Extrinsic	MTH	PN	NOCODE	33
1929	C0243087	Pathologic Function	concomitant disease	MSH	PXQ	Q000150	33
1930	C0245561	Pharmacologic Substance	duloxetine	MTH	PN	NOCODE	33
1931	C0270288	Mental or Behavioral Dysfunction	Axis II diagnosis	SNOMEDCT_US	PT	56641006	33
1932	C0376607	Pharmacologic Substance	Anti-Obesity Agents	MSH	MH	D019440	33
1933	C0430561	Diagnostic Procedure	Skin prick test	MTH	PN	NOCODE	33
1934	C0443211	Qualitative Concept	Established	MTH	PN	NOCODE	33
1935	C0443318	Functional Concept	Sustained	MTH	PN	NOCODE	33
1936	C0444684	Health Care Activity	Visual estimation	SNOMEDCT_US	PT	258083009	33
1937	C0451022	Intellectual Product	Beck depression inventory	MTH	PN	NOCODE	33
1938	C0565990	Health Care Related Organization	Medical center	MTH	PN	NOCODE	33
1939	C0595726	Pharmacologic Substance	Leukotriene Antagonists	MTH	PN	NOCODE	33
1940	C0700276	Anatomical Structure	Anatomic structures	MTH	PN	NOCODE	33
1941	C0856760	Disease or Syndrome	Bilateral renal artery stenosis	MTH	PN	NOCODE	33
1942	C0876926	Injury or Poisoning	Traumatic Brain Injury	MTH	PN	NOCODE	33
1943	C0936242	Plant	Hypericum perforatum	MTH	PN	NOCODE	33
1944	C1176020	Pharmacologic Substance	sunitinib	MTH	PN	NOCODE	33
1945	C1276996	Pharmacologic Substance	Atypical antipsychotic	MTH	PN	NOCODE	33
1946	C1318700	Pharmacologic Substance	Phosphodiesterase 5 inhibitor	MTH	PN	NOCODE	33
1947	C1444656	Finding	Indicated	SNOMEDCT_US	PT	410535002	33
1948	C1444749	Qualitative Concept	Exacerbated	MTH	PN	NOCODE	33
1949	C1516691	Functional Concept	Cognitive	NCI	PT	C37926	33
1950	C1556154	Functional Concept	Intramuscular Route of Drug Administration	MTH	PN	NOCODE	33
1951	C1709515	Conceptual Entity	Pharmaceutical Product Characteristics	NCI	PT	C43242	33
1952	C3166387	Clinical Attribute	Suicidality	LNC	CN	MTHU039883	33
1953	C3653501	Pharmacologic Substance	DIRECT ACTING ANTIVIRALS	ATC	PT	J05A	33
1954	C0002667	Biologically Active Substance	Amphetamines	MTH	PN	NOCODE	32
1955	C0016911	Indicator, Reagent, or Diagnostic Aid	gadolinium	MTH	PN	NOCODE	32
1956	C0021925	Therapeutic or Preventive Procedure	Intubation (procedure)	MTH	PN	NOCODE	32
1957	C0029189	Therapeutic or Preventive Procedure	Orchiectomy	MTH	PN	NOCODE	32
1958	C0061323	Pharmacologic Substance	glimepiride	RXNORM	IN	25789	32
1959	C0205653	Age Group	Adolescent (age group)	MTH	PN	NOCODE	32
1960	C0279543	Neoplastic Process	Philadelphia chromosome positive chronic myelogenous leukemia	MTH	PN	NOCODE	32
1961	C0281481	Therapeutic or Preventive Procedure	Anti-Tumor Necrosis Factor Therapy	NCI	PT	C15577	32
1962	C0393124	Therapeutic or Preventive Procedure	Continuous subcutaneous infusion of insulin	SNOMEDCT_US	PT	180178009	32
1963	C0412620	Diagnostic Procedure	CT of abdomen	MTH	PN	NOCODE	32
1964	C0447799	Body Space or Junction	Medial compartment of knee	SNOMEDCT_US	PT	244552003	32
1965	C0451215	Intellectual Product	Hoehn and Yahr grades	RCD	PT	XM0eE	32
1966	C0497247	Finding	Increase in blood pressure	MTH	PN	NOCODE	32
1967	C0574135	Therapeutic or Preventive Procedure	Oral steroid therapy	SNOMEDCT_US	PT	297280007	32
1968	C0596581	Pharmacologic Substance	Fluoropyrimidine	SNOMEDCT_US	PT	866175004	32
1969	C0686288	Neoplastic Process	Carcinoma in situ of female breast	SNOMEDCT_US	PT	92593006	32
1970	C0700292	Finding	Hypoxemia	MTH	PN	NOCODE	32
1971	C0745744	Disease or Syndrome	End Stage Liver Disease	MTH	PN	NOCODE	32
1972	C0750480	Quantitative Concept	Count	MTH	PN	NOCODE	32
1973	C0851344	Organic Chemical	exemestane	RXNORM	IN	258494	32
1974	C0870612	Qualitative Concept	Grade Level	PSY	PT	21445	32
1975	C0876998	Pathologic Function	Thrombus of cardiac chamber	SNOMEDCT_US	PT	762255004	32
1976	C0935916	Pharmacologic Substance	fulvestrant	RXNORM	IN	282357	32
1977	C0971023	Nucleic Acid, Nucleoside, or Nucleotide	entecavir	MTH	PN	NOCODE	32
1978	C1301818	Finding	Patient unavailable	SNOMEDCT_US	PT	398090008	32
1979	C1334988	Finding	Non-Measurable Lesion	NCI	PT	C36110	32
1980	C1373132	Molecular Function	Adrenergic beta2-Agonists [MoA]	MTH	PN	NOCODE	32
1981	C1706086	Qualitative Concept	Both	MTH	PN	NOCODE	32
1982	C2347958	Population Group	Resident (person)	MTH	PN	NOCODE	32
1983	C2825164	Spatial Concept	Study Site	MTH	PN	NOCODE	32
1984	C2917435	Pharmacologic Substance	Mood Stabilizer	MED-RT	PT	N0000175751	32
1985	C2938924	Neoplastic Process	Estrogen receptor positive breast cancer	MDR	LLT	10070575	32
1986	C0005902	Organism Attribute	Body Surface Area	MTH	PN	NOCODE	31
1987	C0006030	Element, Ion, or Isotope	boron	MTH	PN	NOCODE	31
1988	C0016694	Idea or Concept	Freedom	MSH	MH	D005610	31
1989	C0017605	Disease or Syndrome	Angle Closure Glaucoma	MTH	PN	NOCODE	31
1990	C0018792	Body Part, Organ, or Organ Component	Heart Atrium	MTH	PN	NOCODE	31
1991	C0018826	Body Part, Organ, or Organ Component	Heart Valves	MTH	PN	U003294	31
1992	C0020962	Body System	Immune system	MTH	PN	NOCODE	31
1993	C0028621	Nucleic Acid, Nucleoside, or Nucleotide	Nucleosides	MSH	MH	D009705	31
1994	C0029118	Disease or Syndrome	Opportunistic Infections	MTH	PN	NOCODE	31
1995	C0037278	Disease or Syndrome	Skin Diseases, Infectious	MTH	PN	NOCODE	31
1996	C0040736	Therapeutic or Preventive Procedure	Transplantation, Autologous	MTH	PN	NOCODE	31
1997	C0042036	Body Substance	Urine	MTH	PN	U003147	31
1998	C0042384	Disease or Syndrome	Vasculitis	MTH	PN	NOCODE	31
1999	C0155773	Disease or Syndrome	Portal Vein Thrombosis	MTH	PN	NOCODE	31
[truncated: 23,238 more rows]
