# Supplementary material for: ELaPro, a LOINC-mapped core dataset for top laboratory procedures of eligibility screening for clinical trials
Source: BMC Med Res Methodol. 2022 May 14;22:141. doi: 10.1186/s12874-022-01611-y (PMC9107639; doi:10.1186/s12874-022-01611-y)
Supplement: Supplementary file 7 — Additional file 7. Appendix 7: A complete list of all UMLS primary and secondary laboratory concepts used in the manual analysis to produce the dataset of top 55 most common Laboratory Procedures. This includes 703 unique UMLS concepts, among which 311 concepts belong to Group A (Concepts of laboratory semantic types). Concepts are sorted in 55 Ranks according to the nTotal of primary and secondary concepts of each Laboratory Procedure. [file 12874_2022_1611_MOESM7_ESM.csv]

RANK	LOINC_NUM	CUI1	CUI2	STR	n	STY	nTotal	Key
1	59826-8	C3525719	C3525719	Measurement of creatinine in blood	2	Laboratory Procedure	1817	1
1	59826-8	C3525719	C0201976	Creatinine measurement, serum (procedure)	1492	Laboratory Procedure	1817	2
1	59826-8	C3525719	C0700225	Serum creatinine raised	142	Finding	1817	2
1	59826-8	C3525719	C0010294	creatinine	45	Biologically Active Substance	1817	2
1	59826-8	C3525719	C0201975	Creatinine measurement	35	Laboratory Procedure	1817	2
1	59826-8	C3525719	C0600061	Serum creatinine level	35	Finding	1817	2
1	59826-8	C3525719	C0438244	Serum creatinine normal	14	Finding	1817	2
1	59826-8	C3525719	C1278055	plasma creatinine measurement	14	Laboratory Procedure	1817	2
1	59826-8	C3525719	C0151578	Creatinine increased	13	Finding	1817	2
1	59826-8	C3525719	C0438243	Serum creatinine abnormal	8	Finding	1817	2
1	59826-8	C3525719	C0860945	Creatinine normal	5	Finding	1817	2
1	59826-8	C3525719	C0235431	Blood creatinine increased	4	Finding	1817	2
1	59826-8	C3525719	C0428279	Finding of creatinine level	3	Finding	1817	2
1	59826-8	C3525719	C0201922	BUN/Creatinine ratio	2	Laboratory Procedure	1817	2
1	59826-8	C3525719	C0742904	creatinine rising	1	Finding	1817	2
1	59826-8	C3525719	C0853746	Blood creatinine abnormal	1	Finding	1817	2
1	59826-8	C3525719	C0858118	Plasma creatinine increased	1	Finding	1817	2
2	7918-6	C3714540	C3714540	HIV Antibody Measurement	3	Laboratory Procedure	1670	1
2	7918-6	C3714540	C0019693	HIV Infections	621	Disease or Syndrome	1670	2
2	7918-6	C3714540	C0019699	HIV Seropositivity	535	Laboratory or Test Result	1670	2
2	7918-6	C3714540	C0019682	HIV	281	Virus	1670	2
2	7918-6	C3714540	C0920548	HIV antibody positive	52	Laboratory or Test Result	1670	2
2	7918-6	C3714540	C0481430	HIV negative finding	39	Finding	1670	2
2	7918-6	C3714540	C0019683	HIV Antibodies	33	Immunologic Factor	1670	2
2	7918-6	C3714540	C0019704	HIV-1	30	Virus	1670	2
2	7918-6	C3714540	C0369497	Human immunodeficiency virus type 1 antibody	12	Amino Acid, Peptide, or Protein	1670	2
2	7918-6	C3714540	C1321876	Human immunodeficiency virus test	12	Laboratory Procedure	1670	2
2	7918-6	C3714540	C0854048	HIV test negative	7	Laboratory or Test Result	1670	2
2	7918-6	C3714540	C1142096	HIV antibody negative	7	Laboratory or Test Result	1670	2
2	7918-6	C3714540	C0019698	HIV Seronegativity	6	Laboratory or Test Result	1670	2
2	7918-6	C3714540	C0369500	Human immunodeficiency virus, type II antibody	5	Amino Acid, Peptide, or Protein	1670	2
2	7918-6	C3714540	C1255639	Human Immunodeficiency Virus 2 (HIV-2 ) Antibodies	4	Amino Acid, Peptide, or Protein	1670	2
2	7918-6	C3714540	C3469372	serum antibody HIV-2	4	Laboratory Procedure	1670	2
2	7918-6	C3714540	C0373917	HIV-2 Antibody Measurement	3	Laboratory Procedure	1670	2
2	7918-6	C3714540	C2229753	serum viral antibody titer for HIV	3	Laboratory Procedure	1670	2
2	7918-6	C3714540	C0373916	HIV-1 Antibody Measurement	2	Laboratory Procedure	1670	2
2	7918-6	C3714540	C1168371	HIV-2 test positive	2	Laboratory or Test Result	1670	2
2	7918-6	C3714540	C1254603	Human Immunodeficiency Virus 1 (HIV-1) Antibodies	2	Amino Acid, Peptide, or Protein	1670	2
2	7918-6	C3714540	C1328593	HIV-1 test positive	2	Laboratory or Test Result	1670	2
2	7918-6	C3714540	C2697540	HIV-1 HIV-2 Antibody Measurement	2	Laboratory Procedure	1670	2
2	7918-6	C3714540	C0458074	Human immunodeficiency virus (HIV) status	1	Finding	1670	2
2	7918-6	C3714540	C0856918	Anti-HIV positive	1	Laboratory or Test Result	1670	2
2	7918-6	C3714540	C2208696	serum HIV-1 antibody test	1	Laboratory Procedure	1670	2
3	13955-0	C0201487	C0201487	Hepatitis C antibody measurement	11	Laboratory Procedure	1595	1
3	13955-0	C0201487	C0019196	Hepatitis C	755	Disease or Syndrome	1595	2
3	13955-0	C0201487	C0524910	Hepatitis C, Chronic	319	Disease or Syndrome	1595	2
3	13955-0	C0201487	C0220847	hepatitis C virus	165	Virus	1595	2
3	13955-0	C0201487	C0281863	Hepatitis C antibody positive	102	Laboratory or Test Result	1595	2
3	13955-0	C0201487	C0166049	Hepatitis C Antibodies	77	Immunologic Factor	1595	2
3	13955-0	C0201487	C1112419	Hepatitis C positive	69	Laboratory or Test Result	1595	2
3	13955-0	C0201487	C0312631	Antibody to hepatitis B core antigen	12	Amino Acid, Peptide, or Protein	1595	2
3	13955-0	C0201487	C1619717	Hepatitis C test negative	12	Laboratory or Test Result	1595	2
3	13955-0	C0201487	C0850489	hepatitis C serology test	11	Laboratory Procedure	1595	2
3	13955-0	C0201487	C2748185	Hepatitis C virus test positive	11	Laboratory or Test Result	1595	2
3	13955-0	C0201487	C1609517	Hepatitis C test positive	10	Laboratory or Test Result	1595	2
3	13955-0	C0201487	C0400920	Hepatitis C carrier (finding)	9	Finding	1595	2
3	13955-0	C0201487	C1277805	Hepatitis C antibody test positive	7	Laboratory or Test Result	1595	2
3	13955-0	C0201487	C0853904	Hepatitis C antibody negative	6	Laboratory or Test Result	1595	2
3	13955-0	C0201487	C2363789	Hepatitis C virus test	4	Laboratory Procedure	1595	2
3	13955-0	C0201487	C0201485	Hepatitis C virus measurement	3	Laboratory Procedure	1595	2
3	13955-0	C0201487	C3844790	Hepatitis C virus infection, past or present	3	Disease or Syndrome	1595	2
3	13955-0	C0201487	C0733680	Carrier of viral hepatitis	2	Finding	1595	2
3	13955-0	C0201487	C1277806	Hepatitis C antibody test negative	2	Laboratory or Test Result	1595	2
3	13955-0	C0201487	C0373853	Hepatitis C antibody, confirmatory test	1	Laboratory Procedure	1595	2
3	13955-0	C0201487	C0400914	Acute hepatitis C	1	Disease or Syndrome	1595	2
3	13955-0	C0201487	C1269695	Hepatitis C antibody positive with elevated ALT	1	Laboratory or Test Result	1595	2
3	13955-0	C0201487	C2360515	Hepatitis C virus IgM	1	Amino Acid, Peptide, or Protein	1595	2
3	13955-0	C0201487	C4040529	Polymerase chain reaction test for Hepatitis C positive	1	Laboratory or Test Result	1595	2
4	76625-3	C0201836	C0201836	Alanine aminotransferase measurement	857	Laboratory Procedure	1464	1
4	76625-3	C0201836	C0151905	Alanine Aminotransferase Increased	425	Finding	1464	2
4	76625-3	C0201836	C0001899	Alanine Transaminase	79	Amino Acid, Peptide, or Protein	1464	2
4	76625-3	C0201836	C0919834	Transaminase Assay	21	Laboratory Procedure	1464	2
4	76625-3	C0201836	C0376147	SGPT - Glutamate pyruvate transaminase	17	Amino Acid, Peptide, or Protein	1464	2
4	76625-3	C0201836	C0855620	Alanine aminotransferase normal	15	Finding	1464	2
4	76625-3	C0201836	C0580469	Alanine aminotransferase (ALT) (serum glutamic-pyruvic transaminase) (SGPT) level abnormal	8	Finding	1464	2
4	76625-3	C0201836	C3831581	Alanine Aminotransferase to Aspartate Aminotransferase Ratio Measurement	7	Laboratory Procedure	1464	2
4	76625-3	C0201836	C0364051	Aspartate aminotransferase/Alanine aminotransferase:CRto:Pt:Ser/Plas:Qn	6	Clinical Attribute	1464	2
4	76625-3	C0201836	C4313265	Elevated serum alanine aminotransferase (ALT)	6	Finding	1464	2
4	76625-3	C0201836	C1443982	ALT (SGPT) level raised	5	Finding	1464	2
4	76625-3	C0201836	C0805162	Aspartate aminotransferase/Alanine aminotransferase	4	Amino Acid, Peptide, or Protein	1464	2
4	76625-3	C0201836	C1883008	serum alanine aminotransferase measurement	4	Laboratory Procedure	1464	2
4	76625-3	C0201836	C0036828	Serum Alanine Transaminase tests	2	Laboratory Procedure	1464	2
4	76625-3	C0201836	C0580468	Alanine aminotransferase (ALT) (serum glutamic-pyruvic transaminase) (SGPT) level normal	2	Finding	1464	2
4	76625-3	C0201836	C0363876	Alanine aminotransferase:CCnc:Pt:Ser/Plas:Qn	1	Clinical Attribute	1464	2
4	76625-3	C0201836	C0799489	Alanine aminotransferase/Aspartate aminotransferase:CRto:Pt:Ser/Plas:Qn	1	Clinical Attribute	1464	2
4	76625-3	C0201836	C0855619	Alanine aminotransferase abnormal	1	Finding	1464	2
4	76625-3	C0201836	C1269695	Hepatitis C antibody positive with elevated ALT	1	Laboratory or Test Result	1464	2
4	76625-3	C0201836	C1272112	Plasma alanine aminotransferase level	1	Laboratory Procedure	1464	2
4	76625-3	C0201836	C4538666	Elevated blood alanine aminotransferase	1	Finding	1464	2
5	63557-3	C0201477	C0201477	Hepatitis B surface antigen measurement	10	Laboratory Procedure	1462	1
5	63557-3	C0201477	C0019163	Hepatitis B	598	Disease or Syndrome	1462	2
5	63557-3	C0201477	C0149709	Hepatitis B surface antigen positive	234	Laboratory or Test Result	1462	2
5	63557-3	C0201477	C0524909	Hepatitis B, Chronic	162	Disease or Syndrome	1462	2
5	63557-3	C0201477	C0019168	Hepatitis B Surface Antigens	121	Immunologic Factor	1462	2
5	63557-3	C0201477	C0019169	hepatitis B virus	88	Virus	1462	2
5	63557-3	C0201477	C2242656	HBV coinfection	85	Disease or Syndrome	1462	2
5	63557-3	C0201477	C0856706	Hepatitis B positive	57	Laboratory or Test Result	1462	2
5	63557-3	C0201477	C0919711	Hepatitis B surface antigen negative	28	Laboratory or Test Result	1462	2
5	63557-3	C0201477	C1611173	Hepatitis B test negative	16	Laboratory or Test Result	1462	2
5	63557-3	C0201477	C0262505	Hepatitis B carrier (finding)	13	Finding	1462	2
5	63557-3	C0201477	C2748184	Hepatitis B virus test positive	13	Laboratory or Test Result	1462	2
5	63557-3	C0201477	C0744837	hepatitis b serology	10	Laboratory Procedure	1462	2
5	63557-3	C0201477	C1608966	Hepatitis B test positive	8	Laboratory or Test Result	1462	2
5	63557-3	C0201477	C0744838	HEPATITIS B SEROLOGY POSITIVE	6	Laboratory or Test Result	1462	2
5	63557-3	C0201477	C1254699	Serum Hepatitis B Surface Antigen Test	4	Laboratory Procedure	1462	2
5	63557-3	C0201477	C1504344	Hepatitis B antigen positive	3	Laboratory or Test Result	1462	2
5	63557-3	C0201477	C0019165	Hepatitis B Antigens	1	Immunologic Factor	1462	2
5	63557-3	C0201477	C0744831	Chronic active hepatitis B	1	Disease or Syndrome	1462	2
5	63557-3	C0201477	C0744832	HEPATITIS B CHRONIC CARRIER	1	Finding	1462	2
5	63557-3	C0201477	C0744832	HEPATITIS B CHRONIC CARRIER	1	Finding	1462	2
5	63557-3	C0201477	C2363788	Hepatitis B virus test	1	Laboratory Procedure	1462	2
5	63557-3	C0201477	C2363788	Hepatitis B virus test	1	Laboratory Procedure	1462	2
6	2106-3	C0546577	C0546577	hcg pregnancy test	17	Laboratory Procedure	1383	1
6	2106-3	C0546577	C0427780	Pregnancy test negative	398	Laboratory or Test Result	1383	2
6	2106-3	C0546577	C0430061	Serum pregnancy test negative	230	Laboratory or Test Result	1383	2
6	2106-3	C0546577	C0430057	Urine pregnancy test negative	184	Laboratory or Test Result	1383	2
6	2106-3	C0546577	C0032976	Pregnancy Tests	179	Diagnostic Procedure	1383	2
6	2106-3	C0546577	C0240802	Pregnancy test positive	134	Laboratory or Test Result	1383	2
6	2106-3	C0546577	C0430060	Serum pregnancy test (B-HCG)	68	Laboratory Procedure	1383	2
6	2106-3	C0546577	C0430056	Urine pregnancy test	66	Laboratory Procedure	1383	2
6	2106-3	C0546577	C0430059	Urine pregnancy test positive	26	Laboratory or Test Result	1383	2
6	2106-3	C0546577	C1255526	Serum Beta-HCG Test	22	Laboratory Procedure	1383	2
6	2106-3	C0546577	C0430064	serum pregnancy test	20	Laboratory Procedure	1383	2
6	2106-3	C0546577	C0430063	Serum pregnancy test positive	17	Laboratory or Test Result	1383	2
6	2106-3	C0546577	C0850355	pregnancy blood test	14	Laboratory Procedure	1383	2
6	2106-3	C0546577	C0552579	Pregnancy Status	4	Finding	1383	2
6	2106-3	C0546577	C0425986	Pregnant - blood test confirms	2	Laboratory or Test Result	1383	2
6	2106-3	C0546577	C0420639	Urine pregnancy test requested	1	Finding	1383	2
6	2106-3	C0546577	C0427777	Pregnancy test finding	1	Laboratory or Test Result	1383	2
7	26515-7	C0032181	C0032181	Platelet Count measurement	966	Laboratory Procedure	1381	1
7	26515-7	C0032181	C0005821	Blood Platelets	190	Cell	1381	2
7	26515-7	C0032181	C0040034	Thrombocytopenia	145	Disease or Syndrome	1381	2
7	26515-7	C0032181	C1287267	Finding of platelet count	44	Laboratory or Test Result	1381	2
7	26515-7	C0032181	C0836924	Thrombocytosis	10	Disease or Syndrome	1381	2
7	26515-7	C0032181	C4483916	AST to platelet ratio index	7	Quantitative Concept	1381	2
7	26515-7	C0032181	C0392386	Decreased platelet count	6	Finding	1381	2
7	26515-7	C0032181	C0580317	Platelet count abnormal	5	Finding	1381	2
7	26515-7	C0032181	C0857460	Increased number of platelets	3	Finding	1381	2
7	26515-7	C0032181	C0427564	Platelet count normal	2	Finding	1381	2
7	26515-7	C0032181	C0200642	Platelet estimate	1	Laboratory Procedure	1381	2
7	26515-7	C0032181	C0362994	Platelet # Bld Auto	1	Clinical Attribute	1381	2
7	26515-7	C0032181	C2082381	plasma platelet count	1	Laboratory Procedure	1381	2
8	1920-8	C0201899	C0201899	Aspartate aminotransferase measurement	793	Laboratory Procedure	1303	1
8	1920-8	C0201899	C0151904	Aspartate Aminotransferase Increased	338	Finding	1303	2
8	1920-8	C0201899	C0004002	Aspartate Transaminase	83	Amino Acid, Peptide, or Protein	1303	2
8	1920-8	C0201899	C0242192	SGOT - Glutamate oxaloacetate transaminase	21	Amino Acid, Peptide, or Protein	1303	2
8	1920-8	C0201899	C0919834	Transaminase Assay	21	Laboratory Procedure	1303	2
8	1920-8	C0201899	C0580475	AST/SGOT level abnormal	8	Finding	1303	2
8	1920-8	C0201899	C3831581	Alanine Aminotransferase to Aspartate Aminotransferase Ratio Measurement	7	Laboratory Procedure	1303	2
8	1920-8	C0201899	C4483916	AST to platelet ratio index	7	Quantitative Concept	1303	2
8	1920-8	C0201899	C0364051	Aspartate aminotransferase/Alanine aminotransferase:CRto:Pt:Ser/Plas:Qn	6	Clinical Attribute	1303	2
8	1920-8	C0201899	C0805162	Aspartate aminotransferase/Alanine aminotransferase	4	Amino Acid, Peptide, or Protein	1303	2
8	1920-8	C0201899	C0855624	Aspartate aminotransferase normal	4	Finding	1303	2
8	1920-8	C0201899	C0580474	AST/SGOT level normal	2	Finding	1303	2
8	1920-8	C0201899	C1261155	AST serum measurement	2	Laboratory Procedure	1303	2
8	1920-8	C0201899	C0364055	Aspartate aminotransferase:CCnc:Pt:Ser/Plas:Qn	1	Clinical Attribute	1303	2
8	1920-8	C0201899	C0428339	Aspartate transaminase level	1	Laboratory or Test Result	1303	2
8	1920-8	C0201899	C0428341	AST serum level result	1	Laboratory or Test Result	1303	2
8	1920-8	C0201899	C0580476	Aspartate aminotransferase serum level raised	1	Finding	1303	2
8	1920-8	C0201899	C0799489	Alanine aminotransferase/Aspartate aminotransferase:CRto:Pt:Ser/Plas:Qn	1	Clinical Attribute	1303	2
8	1920-8	C0201899	C0855623	Aspartate aminotransferase abnormal	1	Finding	1303	2
8	1920-8	C0201899	C3150119	Elevated serum glutamic oxaloacetic transaminase (SGOT)	1	Finding	1303	2
9	54363-7	C0201913	C0201913	Bilirubin, total measurement	157	Laboratory Procedure	1265	1
9	54363-7	C0201913	C1278039	Serum total bilirubin measurement	895	Laboratory Procedure	1265	2
9	54363-7	C0201913	C0741494	Elevated total bilirubin	94	Finding	1265	2
9	54363-7	C0201913	C0005437	Bilirubin	29	Organic Chemical	1265	2
9	54363-7	C0201913	C0595866	SERUM TOTAL BILIRUBIN ELEVATED	18	Finding	1265	2
9	54363-7	C0201913	C0859062	Serum bilirubin increased	14	Finding	1265	2
9	54363-7	C0201913	C0428441	Serum bilirubin measurement	10	Laboratory Procedure	1265	2
9	54363-7	C0201913	C0311468	Increased bilirubin level (finding)	8	Finding	1265	2
9	54363-7	C0201913	C0428443	Serum bilirubin normal	8	Finding	1265	2
9	54363-7	C0201913	C0020433	Hyperbilirubinemia	6	Disease or Syndrome	1265	2
9	54363-7	C0201913	C0858307	Bilirubin normal	6	Finding	1265	2
9	54363-7	C0201913	C0344395	Bilirubin measurement	4	Laboratory Procedure	1265	2
9	54363-7	C0201913	C0860928	Bilirubin total normal	4	Finding	1265	2
9	54363-7	C0201913	C1142335	Bilirubin abnormal	4	Finding	1265	2
9	54363-7	C0201913	C1557209	Hyperbilirubinemia, CTCAE	3	Finding	1265	2
9	54363-7	C0201913	C0364108	Bilirubin.total [Mass/volume] in Serum or Plasma	1	Clinical Attribute	1265	2
9	54363-7	C0201913	C0368753	Total bilirubin level	1	Laboratory or Test Result	1265	2
9	54363-7	C0201913	C0391937	Bilirubin total and direct measurement	1	Laboratory Procedure	1265	2
9	54363-7	C0201913	C0857545	Blood bilirubin total	1	Laboratory Procedure	1265	2
9	54363-7	C0201913	C3203647	Bilirubin total abnormal	1	Finding	1265	2
10	4548-4	C0474680	C0474680	Hemoglobin A1c measurement	520	Laboratory Procedure	1021	1
10	4548-4	C0474680	C0019018	Glycosylated hemoglobin A	301	Biologically Active Substance	1021	2
10	4548-4	C0474680	C0202054	Glucohemoglobin measurement	181	Laboratory Procedure	1021	2
10	4548-4	C0474680	C0017853	Hemoglobin, Glycosylated	5	Biologically Active Substance	1021	2
10	4548-4	C0474680	C0366781	Hemoglobin A1c/Hemoglobin.total:MFr:Pt:Bld:Qn	5	Clinical Attribute	1021	2
10	4548-4	C0474680	C4073162	Elevated hemoglobin A1c	3	Finding	1021	2
10	4548-4	C0474680	C1261236	Hemoglobin A1c level result	2	Laboratory or Test Result	1021	2
10	4548-4	C0474680	C1277712	HbA1c measurement (DCCT aligned)	2	Laboratory Procedure	1021	2
10	4548-4	C0474680	C0855304	Glycosylated haemoglobin decreased	1	Finding	1021	2
10	4548-4	C0474680	C1319284	Total glycosylated hemoglobin level	1	Laboratory Procedure	1021	2
11	59260-0	C0518015	C0518015	Hemoglobin measurement	580	Laboratory Procedure	968	1
11	59260-0	C0518015	C0002871	Anemia	193	Disease or Syndrome	968	2
11	59260-0	C0518015	C0019046	Hemoglobin	172	Biologically Active Substance	968	2
11	59260-0	C0518015	C0162119	Hemoglobin low	10	Finding	968	2
11	59260-0	C0518015	C0349705	Abnormal hemoglobin finding	3	Finding	968	2
11	59260-0	C0518015	C0474529	Hemoglobin normal	3	Finding	968	2
11	59260-0	C0518015	C0549448	Hemoglobin increased	3	Finding	968	2
11	59260-0	C0518015	C1318517	Finding of hemoglobin concentration	2	Laboratory or Test Result	968	2
11	59260-0	C0518015	C0019047	Abnormal Hemoglobins	1	Biologically Active Substance	968	2
11	59260-0	C0518015	C1821769	Decreased hemoglobin (Hgb)	1	Finding	968	2
12	26511-6	C0948762	C0948762	Absolute neutrophil count	625	Laboratory Procedure	851	1
12	26511-6	C0948762	C0200633	Neutrophil count (procedure)	160	Laboratory Procedure	851	2
12	26511-6	C0948762	C0027947	Neutropenia	50	Disease or Syndrome	851	2
12	26511-6	C0948762	C0027950	neutrophil	5	Cell	851	2
12	26511-6	C0948762	C0853697	Neutrophil count decreased	4	Finding	851	2
12	26511-6	C0948762	C0151683	Neutrophilia (finding)	2	Finding	851	2
12	26511-6	C0948762	C2674490	Low peripheral neutrophil counts (absolute neutrophil count less than 500/microliter)	2	Finding	851	2
12	26511-6	C0948762	C1168174	Absolute neutrophil count decreased	1	Finding	851	2
12	26511-6	C0948762	C1262264	Absolute neutrophil count abnormal	1	Finding	851	2
12	26511-6	C0948762	C1524102	Leukocyte - Myelocyte (Granulocyte) - Neutrophil (MMHCC)	1	Cell	851	2
13	2164-2	C0373595	C0373595	Creatinine clearance measurement	476	Laboratory Procedure	758	1
13	2164-2	C0373595	C2711451	Estimation of creatinine clearance by Cockcroft-Gault formula	201	Laboratory Procedure	758	2
13	2164-2	C0373595	C0812399	Creatinine clearance	27	Biologic Function	758	2
13	2164-2	C0373595	C1980036	Creatinine-based formula (MDRD)	9	Laboratory Procedure	758	2
13	2164-2	C0373595	C1980037	Creatinine-based formula (Schwartz)	8	Laboratory Procedure	758	2
13	2164-2	C0373595	C2964649	Creatinine-based formula (CKD-EPI)	8	Laboratory Procedure	758	2
13	2164-2	C0373595	C0853068	Glomerular filtration rate decreased	6	Finding	758	2
13	2164-2	C0373595	C1273051	Estimated creatinine clearance	5	Laboratory Procedure	758	2
13	2164-2	C0373595	C0151280	Creatinine clearance, ml/min	3	Laboratory or Test Result	758	2
13	2164-2	C0373595	C4032392	renal creatinine clearance 24 hour/1.73m2	3	Laboratory Procedure	758	2
13	2164-2	C0373595	C4064204	renal creatinine clearance predicted by Cockroft-Gault formula	3	Laboratory Procedure	758	2
13	2164-2	C0373595	C0151577	Creatinine renal clearance decreased	2	Finding	758	2
13	2164-2	C0373595	C0232813	Renal clearance function	2	Organ or Tissue Function	758	2
13	2164-2	C0373595	C1507751	Creatinine renal clearance.predicted:VRat:Pt:Ser/Plas:Qn:Cockcroft-Gault formula	2	Clinical Attribute	758	2
13	2164-2	C0373595	C0546737	Creatinine clearance rate	1	Laboratory Procedure	758	2
13	2164-2	C0373595	C0919713	Creatinine renal clearance increased	1	Finding	758	2
13	2164-2	C0373595	C1262229	Creatinine clearance estimation decreased	1	Finding	758	2
14	15074-8	C0392201	C0392201	Blood glucose measurement	65	Laboratory Procedure	633	1
14	15074-8	C0392201	C0020615	Hypoglycemia	111	Disease or Syndrome	633	2
14	15074-8	C0392201	C0005802	Blood Glucose	62	Organic Chemical	633	2
14	15074-8	C0392201	C0029161	Oral Glucose Tolerance Test	62	Diagnostic Procedure	633	2
14	15074-8	C0392201	C0020456	Hyperglycemia	49	Disease or Syndrome	633	2
14	15074-8	C0392201	C0202042	Plasma Glucose Measurement	49	Laboratory Procedure	633	2
14	15074-8	C0392201	C0271650	Glucose Intolerance (disease)	36	Disease or Syndrome	633	2
14	15074-8	C0392201	C0337438	Glucose measurement	32	Laboratory Procedure	633	2
14	15074-8	C0392201	C0178665	glucose tolerance	13	Physiologic Function	633	2
14	15074-8	C0392201	C2022094	blood glucose level by fingerstick	13	Laboratory Procedure	633	2
14	15074-8	C0392201	C0017741	Glucose tolerance test	11	Laboratory Procedure	633	2
14	15074-8	C0392201	C0428548	Glucose level - finding	11	Laboratory or Test Result	633	2
14	15074-8	C0392201	C0457578	Capillary blood glucose measurement	11	Laboratory Procedure	633	2
14	15074-8	C0392201	C0428567	Random blood glucose measurement	10	Laboratory Procedure	633	2
14	15074-8	C0392201	C0428554	Finding of blood glucose level	9	Laboratory or Test Result	633	2
14	15074-8	C0392201	C0438251	Glucose tolerance test normal	8	Finding	633	2
14	15074-8	C0392201	C2238058	2-hour postprandial blood glucose measurement	7	Laboratory Procedure	633	2
14	15074-8	C0392201	C0202046	Glucose measurement, random	6	Laboratory Procedure	633	2
14	15074-8	C0392201	C0595877	Blood glucose increased	6	Finding	633	2
14	15074-8	C0392201	C0151671	Glucose tolerance decreased (finding)	5	Finding	633	2
14	15074-8	C0392201	C0235401	Abnormal glucose tolerance	5	Finding	633	2
14	15074-8	C0392201	C0455280	Plasma glucose result	5	Laboratory or Test Result	633	2
14	15074-8	C0392201	C0583512	Plasma random glucose measurement	5	Laboratory Procedure	633	2
14	15074-8	C0392201	C0159069	abnormal glucose tolerance test	4	Laboratory or Test Result	633	2
14	15074-8	C0392201	C0580545	Blood glucose normal	4	Finding	633	2
14	15074-8	C0392201	C0860801	Glucose low	4	Finding	633	2
14	15074-8	C0392201	C2584434	Plasma glucose concentration	4	Finding	633	2
14	15074-8	C0392201	C0202041	Glucose measurement, serum	3	Laboratory Procedure	633	2
14	15074-8	C0392201	C0580546	Blood glucose abnormal	3	Finding	633	2
14	15074-8	C0392201	C1261429	Random blood glucose level result	3	Laboratory or Test Result	633	2
14	15074-8	C0392201	C2585282	Blood glucose concentration	3	Finding	633	2
14	15074-8	C0392201	C0917953	Home blood glucose monitor	2	Medical Device	633	2
14	15074-8	C0392201	C1847425	Abnormal oral glucose tolerance	2	Finding	633	2
14	15074-8	C0392201	C2317810	2-hour postprandial plasma glucose measurement	2	Laboratory Procedure	633	2
14	15074-8	C0392201	C3534430	Serum glucose	2	Finding	633	2
14	15074-8	C0392201	C0017747	Increased glucose level	1	Finding	633	2
14	15074-8	C0392201	C0430031	Laboratory blood glucose	1	Laboratory Procedure	633	2
14	15074-8	C0392201	C0583333	Serum random glucose measurement	1	Laboratory Procedure	633	2
14	15074-8	C0392201	C0587181	Glucose measurement, 2 hour post prandial	1	Laboratory Procedure	633	2
14	15074-8	C0392201	C4013228	Intermittent severe hypoglycemia	1	Finding	633	2
14	15074-8	C0392201	C4331814	2-Hour Postprandial Glucose	1	Laboratory or Test Result	633	2
15	69405-9	C3811844	C3811844	Estimated Glomerular Filtration Rate	256	Laboratory Procedure	513	1
15	69405-9	C3811844	C0017654	Glomerular Filtration Rate	177	Diagnostic Procedure	513	2
15	69405-9	C3811844	C2170215	renal function GFR estimation by MDRD	70	Laboratory Procedure	513	2
15	69405-9	C3811844	C0853068	Glomerular filtration rate decreased	6	Finding	513	2
15	69405-9	C3811844	C1316377	Glomerular filtration rate/1.73 sq M.predicted:ArVRat:Pt:Ser/Plas:Qn:Creatinine-based formula (MDRD)	2	Clinical Attribute	513	2
15	69405-9	C3811844	C0854050	Abnormal glomerular filtration rate	1	Finding	513	2
15	69405-9	C3811844	C4524116	Estimated GFR	1	Finding	513	2
16	26464-8	C0023508	C0023508	White Blood Cell Count procedure	414	Laboratory Procedure	487	1
16	26464-8	C0023508	C0023530	Leukopenia	36	Disease or Syndrome	487	2
16	26464-8	C0023508	C0023516	Leukocytes	13	Cell	487	2
16	26464-8	C0023508	C0750394	White blood cell count decreased	5	Finding	487	2
16	26464-8	C0023508	C1271681	Total white blood count	5	Laboratory Procedure	487	2
16	26464-8	C0023508	C0750426	White blood cell count increased (lab result)	3	Finding	487	2
16	26464-8	C0023508	C0152009	White blood cell abnormality	2	Finding	487	2
16	26464-8	C0023508	C0427512	White blood cell count laboratory result	2	Laboratory or Test Result	487	2
16	26464-8	C0023508	C0023518	Leukocytosis	1	Disease or Syndrome	487	2
16	26464-8	C0023508	C0427547	Total white cell count measurement	1	Laboratory Procedure	487	2
16	26464-8	C0023508	C0484430	Leukocytes:NCnc:Pt:Bld:Qn:Automated count	1	Clinical Attribute	487	2
16	26464-8	C0023508	C0580531	White blood cell count abnormal	1	Finding	487	2
16	26464-8	C0023508	C0750397	WBC RISING	1	Finding	487	2
16	26464-8	C0023508	C1254480	Whole Blood Total Leukocyte Count	1	Laboratory Procedure	487	2
16	26464-8	C0023508	C1719336	Elevated white blood cell count, unspecified	1	Finding	487	2
17	19197-3	C0201544	C0201544	Prostate specific antigen measurement	236	Laboratory Procedure	471	1
17	19197-3	C0201544	C0138741	Prostate-Specific Antigen	101	Amino Acid, Peptide, or Protein	471	2
17	19197-3	C0201544	C0178415	Raised prostate specific antigen	92	Finding	471	2
17	19197-3	C0201544	C4086720	PSA Level	14	Finding	471	2
17	19197-3	C0201544	C1883014	Serum Prostate Specific Antigen Increased	12	Finding	471	2
17	19197-3	C0201544	C0580554	Prostate specific antigen normal	6	Finding	471	2
17	19197-3	C0201544	C0580555	Prostate specific antigen abnormal	4	Finding	471	2
17	19197-3	C0201544	C2123607	serum prostate-specific antigen (PSA), total	4	Laboratory Procedure	471	2
17	19197-3	C0201544	C0428540	PSA - Prostate specific antigen level result	2	Laboratory or Test Result	471	2
18	77145-1	C0428568	C0428568	Fasting blood glucose measurement	111	Laboratory Procedure	400	1
18	77145-1	C0428568	C0583513	Plasma fasting glucose measurement	147	Laboratory Procedure	400	2
18	77145-1	C0428568	C0202045	Glucose measurement, fasting	77	Laboratory Procedure	400	2
18	77145-1	C0428568	C1272092	Impaired fasting glycemia	13	Finding	400	2
18	77145-1	C0428568	C2825162	Fasting Blood Sugar Measurement	13	Laboratory Procedure	400	2
18	77145-1	C0428568	C0583334	Serum fasting glucose measurement	12	Laboratory Procedure	400	2
18	77145-1	C0428568	C4228506	Elevated fasting plasma glucose	5	Finding	400	2
18	77145-1	C0428568	C0948681	Fasting blood glucose abnormal	4	Finding	400	2
18	77145-1	C0428568	C1260439	Elevated fasting glucose	3	Finding	400	2
18	77145-1	C0428568	C2609269	Fasting hyperglycaemia	3	Finding	400	2
18	77145-1	C0428568	C0920108	Fasting blood glucose increased	2	Finding	400	2
18	77145-1	C0428568	C0948682	Fasting blood glucose normal	2	Finding	400	2
18	77145-1	C0428568	C1261430	Fasting blood sugar result	2	Laboratory or Test Result	400	2
18	77145-1	C0428568	C1318372	Serum fasting glucose level result	2	Laboratory or Test Result	400	2
18	77145-1	C0428568	C2317664	fasting fingerstick blood glucose measurement	2	Laboratory Procedure	400	2
18	77145-1	C0428568	C0271708	Fasting Hypoglycemia	1	Disease or Syndrome	400	2
18	77145-1	C0428568	C4313271	Elevated fasting blood glucose	1	Finding	400	2
19	5010-4	C1533728	C1533728	Hepatitis C virus genotype determination	140	Laboratory Procedure	352	1
19	5010-4	C1533728	C1698259	HCV coinfection	83	Disease or Syndrome	352	2
19	5010-4	C1533728	C1148363	Hepatitis C virus genotype (finding)	59	Finding	352	2
19	5010-4	C1533728	C1285573	Genotype determination	32	Laboratory Procedure	352	2
19	5010-4	C1533728	C3532919	Hepatitis C virus genotype 1	16	Virus	352	2
19	5010-4	C1533728	C3532922	Hepatitis C virus genotype 4	5	Virus	352	2
19	5010-4	C1533728	C4049392	Chronic hepatitis C genotype 1	5	Disease or Syndrome	352	2
19	5010-4	C1533728	C4272868	hepatitis c viral genotype	4	Laboratory Procedure	352	2
19	5010-4	C1533728	C3495940	Hepatitis C virus genotype 1b positive	3	Laboratory or Test Result	352	2
19	5010-4	C1533728	C3494965	Hepatitis C virus subtype 1b	1	Virus	352	2
19	5010-4	C1533728	C3532924	Hepatitis C virus genotype 6	1	Virus	352	2
19	5010-4	C1533728	C3805156	Chronic hepatitis C virus genotype 1	1	Disease or Syndrome	352	2
19	5010-4	C1533728	C4049393	Chronic hepatitis C genotype 1a	1	Disease or Syndrome	352	2
19	5010-4	C1533728	C4049394	Chronic hepatitis C genotype 1b	1	Disease or Syndrome	352	2
20	72383-3	C5189164	C5189164	HER2 in tissue by immunoassay	0	Laboratory Procedure	324	1
20	72383-3	C5189164	C2348909	HER2/Neu Positive	100	Clinical Attribute	324	2
20	72383-3	C5189164	C2348908	HER2/Neu Negative	83	Finding	324	2
20	72383-3	C5189164	C1960398	HER2-positive carcinoma of breast	81	Neoplastic Process	324	2
20	72383-3	C5189164	C1512413	HER2/Neu Status	40	Clinical Attribute	324	2
20	72383-3	C5189164	C4087376	HER2 negative	9	Laboratory or Test Result	324	2
20	72383-3	C5189164	C4031572	biopsy of breast showed her2 positive carcinoma	4	Finding	324	2
20	72383-3	C5189164	C2348910	HER2/Neu Status Unknown	3	Clinical Attribute	324	2
20	72383-3	C5189164	C3898879	Hormone Receptor/HER2 Positive	2	Laboratory or Test Result	324	2
20	72383-3	C5189164	C0941291	HER2 Ag:PrThr:Pt:Tiss:Ord:Immune stain	1	Clinical Attribute	324	2
20	72383-3	C5189164	C4733095	HER2 negative breast cancer	1	Neoplastic Process	324	2
21	1783-0	C0201850	C0201850	Alkaline phosphatase measurement	186	Laboratory Procedure	287	1
21	1783-0	C0201850	C0151849	Alkaline phosphatase raised	47	Finding	287	2
21	1783-0	C0201850	C0002059	Alkaline Phosphatase	29	Amino Acid, Peptide, or Protein	287	2
21	1783-0	C0201850	C0740888	Alkaline phosphatase abnormal	5	Finding	287	2
21	1783-0	C0201850	C1314665	Serum alkaline phosphatase raised	5	Finding	287	2
21	1783-0	C0201850	C0151420	Alkaline phosphatase, high threshold of normal	3	Finding	287	2
21	1783-0	C0201850	C1561546	Alkaline Phosphatase, CTCAE	3	Finding	287	2
21	1783-0	C0201850	C0750857	Alkaline phosphatase serum increased	2	Finding	287	2
21	1783-0	C0201850	C0858306	Alkaline phosphatase normal	2	Finding	287	2
21	1783-0	C0201850	C0036776	Serum alkaline phosphatase measurement	1	Laboratory Procedure	287	2
21	1783-0	C0201850	C0428334	Serum alkaline phosphatase normal	1	Finding	287	2
21	1783-0	C0201850	C0855470	Blood alkaline phosphatase liver increased	1	Finding	287	2
21	1783-0	C0201850	C0857886	Serum alkaline phosphatase - liver	1	Laboratory Procedure	287	2
21	1783-0	C0201850	C1272113	Plasma alkaline phosphatase level	1	Laboratory Procedure	287	2
22	14130-9	C3811131	C3811131	Estrogen Receptor Measurement	2	Laboratory Procedure	283	1
22	14130-9	C3811131	C0279754	Estrogen receptor positive	116	Laboratory or Test Result	283	2
22	14130-9	C3811131	C0279756	Estrogen receptor negative	42	Laboratory or Test Result	283	2
22	14130-9	C3811131	C2938924	Estrogen receptor positive breast cancer	32	Neoplastic Process	283	2
22	14130-9	C3811131	C0034804	Estrogen Receptors	25	Receptor	283	2
22	14130-9	C3811131	C1562312	Estrogen receptor positive tumor	17	Neoplastic Process	283	2
22	14130-9	C3811131	C1516974	Estrogen Receptor Status - Clinical Trial Eligibility Criteria	12	Clinical Attribute	283	2
22	14130-9	C3811131	C2919271	Status of estrogen receptors of neoplasm	9	Clinical Attribute	283	2
22	14130-9	C3811131	C2584629	Estrogen receptor negative neoplasm	6	Neoplastic Process	283	2
22	14130-9	C3811131	C0279758	Estrogen Receptor Status Unknown	5	Finding	283	2
22	14130-9	C3811131	C1719706	estrogen receptor status positive [ER+]	5	Finding	283	2
22	14130-9	C3811131	C1521863	estrogen receptor alpha, human	3	Amino Acid, Peptide, or Protein	283	2
22	14130-9	C3811131	C3640067	Estrogen Receptor and/or Progesterone Receptor Positive	3	Laboratory or Test Result	283	2
22	14130-9	C3811131	C1719707	estrogen receptor status negative [ER-]	2	Finding	283	2
22	14130-9	C3811131	C0201553	Estrogen receptor assay (ERA) (procedure)	1	Laboratory Procedure	283	2
22	14130-9	C3811131	C0529099	Estrogen Receptor beta	1	Receptor	283	2
22	14130-9	C3811131	C0665341	Estrogen Receptor alpha	1	Receptor	283	2
22	14130-9	C3811131	C2239069	breast immunohistochemistry estrogen receptor assay	1	Laboratory Procedure	283	2
23	10676-5	C1868902	C1868902	HCV viral load	42	Laboratory Procedure	257	1
23	10676-5	C1868902	C1272251	Hepatitis C virus RNA assay	75	Laboratory Procedure	257	2
23	10676-5	C1868902	C0369335	Hepatitis C virus RNA	67	Nucleic Acid, Nucleoside, or Nucleotide	257	2
23	10676-5	C1868902	C0855842	Hepatitis C RNA positive	28	Laboratory or Test Result	257	2
23	10676-5	C1868902	C0855840	Hepatitis C RNA Measurement	14	Laboratory Procedure	257	2
23	10676-5	C1868902	C4330254	Hepatitis C Virus Positive	11	Laboratory or Test Result	257	2
23	10676-5	C1868902	C0855841	Hepatitis C RNA negative	7	Laboratory or Test Result	257	2
23	10676-5	C1868902	C4272238	serum hepatitis c viral rna quantitative	4	Laboratory Procedure	257	2
23	10676-5	C1868902	C1256156	Hepatitis C RNA Quantification Test	3	Laboratory Procedure	257	2
23	10676-5	C1868902	C2363763	Hepatitis C RNA decreased	2	Finding	257	2
23	10676-5	C1868902	C1273338	Hepatitis C viral load	1	Laboratory Procedure	257	2
23	10676-5	C1868902	C1977893	Hepatitis C virus RNA panel:-:Pt:Ser/Plas:Qn:Probe.amp.tar	1	Clinical Attribute	257	2
23	10676-5	C1868902	C2098826	serum hepatitis C detection by polymerase chain reaction test	1	Laboratory Procedure	257	2
23	10676-5	C1868902	C2363762	Hepatitis C RNA increased	1	Finding	257	2
24	70218-3	C0202236	C0202236	Triglycerides measurement	87	Laboratory Procedure	195	1
24	70218-3	C0202236	C0582824	Serum fasting triglyceride measurement	32	Laboratory Procedure	195	2
24	70218-3	C0202236	C0020557	Hypertriglyceridemia	21	Disease or Syndrome	195	2
24	70218-3	C0202236	C0542495	Serum Triglyceride Measurement	18	Laboratory Procedure	195	2
24	70218-3	C0202236	C0041004	Triglycerides	17	Biologically Active Substance	195	2
24	70218-3	C0202236	C0583329	Plasma triglyceride measurement	6	Laboratory Procedure	195	2
24	70218-3	C0202236	C0583331	Plasma fasting triglyceride measurement	5	Laboratory Procedure	195	2
24	70218-3	C0202236	C0813230	Serum triglycerides increased	3	Finding	195	2
24	70218-3	C0202236	C1522137	Hypertriglyceridemia result	2	Finding	195	2
24	70218-3	C0202236	C2874288	Elevated fasting triglycerides	2	Finding	195	2
24	70218-3	C0202236	C1318355	Serum fasting triglyceride level result	1	Laboratory or Test Result	195	2
24	70218-3	C0202236	C5200999	Triglyceride increased	1	Finding	195	2
25	6298-4	C0729816	C0729816	Blood potassium measurement	3	Laboratory Procedure	194	1
25	6298-4	C0729816	C0302353	Serum potassium measurement	63	Laboratory Procedure	194	2
25	6298-4	C0729816	C0020461	Hyperkalemia	45	Finding	194	2
25	6298-4	C0729816	C0020621	Hypokalemia	33	Finding	194	2
25	6298-4	C0729816	C0202194	Potassium measurement	31	Laboratory Procedure	194	2
25	6298-4	C0729816	C0553704	Serum potassium increased	4	Finding	194	2
25	6298-4	C0729816	C0858156	Serum potassium abnormal	4	Finding	194	2
25	6298-4	C0729816	C0032821	potassium	2	Biologically Active Substance	194	2
25	6298-4	C0729816	C0856882	Potassium increased	2	Finding	194	2
25	6298-4	C0729816	C0032827	Potassium Deficiency	1	Disease or Syndrome	194	2
25	6298-4	C0729816	C0549635	Potassium abnormal NOS	1	Finding	194	2
25	6298-4	C0729816	C0580477	Normal serum potassium level	1	Finding	194	2
25	6298-4	C0729816	C0595885	Serum potassium decreased	1	Finding	194	2
25	6298-4	C0729816	C0853759	Blood potassium abnormal	1	Finding	194	2
25	6298-4	C0729816	C0858161	Serum potassium normal	1	Finding	194	2
25	6298-4	C0729816	C1272115	Plasma potassium level	1	Laboratory Procedure	194	2
26	34714-6	C0525032	C0525032	International Normalized Ratio	146	Laboratory Procedure	191	1
26	34714-6	C0525032	C0853225	INR Increased	13	Finding	191	2
26	34714-6	C0525032	C1821762	Prothrombin time - international normalized ratio (PT-INR)	11	Finding	191	2
26	34714-6	C0525032	C1272307	Target international normalized ratio	7	Clinical Attribute	191	2
26	34714-6	C0525032	C0580417	INR - international normal ratio abnormal	4	Finding	191	2
26	34714-6	C0525032	C0851084	inr test	4	Laboratory Procedure	191	2
26	34714-6	C0525032	C0580416	INR - international normal ratio normal	2	Finding	191	2
26	34714-6	C0525032	C1504327	International normalised ratio fluctuation	1	Finding	191	2
26	34714-6	C0525032	C1504327	International normalised ratio fluctuation	1	Finding	191	2
26	34714-6	C0525032	C4049341	Supratherapeutic INR	1	Laboratory or Test Result	191	2
26	34714-6	C0525032	C4523608	Home and Outpatient International Normalized Ratio (INR) Monitoring Services	1	Therapeutic or Preventive Procedure	191	2
27	40557-1	C0373717	C0373717	Progesterone receptor assay	1	Laboratory Procedure	180	1
27	40557-1	C0373717	C0279759	progesterone receptor positive	81	Laboratory or Test Result	180	2
27	40557-1	C0373717	C0279766	progesterone receptor negative	31	Laboratory or Test Result	180	2
27	40557-1	C0373717	C0034833	Receptors, Progesterone	18	Receptor	180	2
27	40557-1	C0373717	C1514471	Progesterone Receptor Status	15	Clinical Attribute	180	2
27	40557-1	C0373717	C1562928	Progesterone receptor positive tumor	13	Neoplastic Process	180	2
27	40557-1	C0373717	C2919590	Status of progesterone receptors of neoplasm	8	Clinical Attribute	180	2
27	40557-1	C0373717	C2584628	Progesterone receptor negative neoplasm	4	Neoplastic Process	180	2
27	40557-1	C0373717	C3640067	Estrogen Receptor and/or Progesterone Receptor Positive	3	Laboratory or Test Result	180	2
27	40557-1	C0373717	C2367479	estrogen or progesterone receptor positive for breast cancer	2	Finding	180	2
27	40557-1	C0373717	C3889640	Progesterone Receptor Measurement	2	Laboratory Procedure	180	2
27	40557-1	C0373717	C1971473	ESTROGEN RECEPTOR (ER) OR PROGESTERONE RECEPTOR (PR) POSITIVE BREAST CANCER (ONC)1	1	Finding	180	2
27	40557-1	C0373717	C2021584	breast immunohistochemistry progesterone receptor assay	1	Laboratory Procedure	180	2
28	1996-8	C0201925	C0201925	Calcium measurement	13	Laboratory Procedure	171	1
28	1996-8	C0201925	C0020437	Hypercalcemia	76	Disease or Syndrome	171	2
28	1996-8	C0201925	C0728876	Serum calcium measurement	26	Laboratory Procedure	171	2
28	1996-8	C0201925	C0006675	calcium	16	Biologically Active Substance	171	2
28	1996-8	C0201925	C0020598	Hypocalcemia	10	Disease or Syndrome	171	2
28	1996-8	C0201925	C0858094	Serum calcium normal	7	Finding	171	2
28	1996-8	C0201925	C0036785	Serum Calcium Level	6	Clinical Attribute	171	2
28	1996-8	C0201925	C0595928	Serum calcium increased	6	Finding	171	2
28	1996-8	C0201925	C0553702	Ca++ increased	2	Finding	171	2
28	1996-8	C0201925	C0580486	Normal serum calcium level	2	Finding	171	2
28	1996-8	C0201925	C0595882	Serum calcium decreased	2	Finding	171	2
28	1996-8	C0201925	C0364131	Calcium:SCnc:Pt:Dial fld:Qn	1	Clinical Attribute	171	2
28	1996-8	C0201925	C0552357	Calcium-phosphorus product	1	Inorganic Chemical	171	2
28	1996-8	C0201925	C0553061	calcium/albumin	1	Quantitative Concept	171	2
28	1996-8	C0201925	C0853772	Blood calcium abnormal	1	Finding	171	2
28	1996-8	C0201925	C2945688	Calcium to Phosphorus Ratio Measurement	1	Laboratory Procedure	171	2
29	5964-2	C0033707	C0033707	Prothrombin time assay	75	Laboratory Procedure	137	1
29	5964-2	C0033707	C0151872	Prothrombin time increased (finding)	20	Finding	137	2
29	5964-2	C0033707	C2673577	Prolonged prothrombin time (PT)	10	Finding	137	2
29	5964-2	C0033707	C3274435	Prothrombin Activity Measurement	9	Laboratory Procedure	137	2
29	5964-2	C0033707	C0580551	Prothrombin time normal	6	Finding	137	2
29	5964-2	C0033707	C0491338	Prothrombin time test	5	Medical Device	137	2
29	5964-2	C0033707	C2674387	Elevated prothrombin time	3	Finding	137	2
29	5964-2	C0033707	C0483455	Prothrombin time ratio	2	Laboratory or Test Result	137	2
29	5964-2	C0033707	C0580412	Prothrombin time abnormal	2	Finding	137	2
29	5964-2	C0033707	C1533047	Prothrombin time finding	2	Finding	137	2
29	5964-2	C0033707	C0200482	Prothrombin consumption time	1	Laboratory Procedure	137	2
29	5964-2	C0033707	C0369903	Observed prothrombin level	1	Laboratory or Test Result	137	2
29	5964-2	C0033707	C2143037	PT and PTT tests	1	Laboratory Procedure	137	2
30	14913-8	C0853134	C0853134	blood testosterone measurement	1	Laboratory Procedure	131	1
30	14913-8	C0853134	C0428413	Serum testosterone measurement	44	Laboratory Procedure	131	2
30	14913-8	C0853134	C0039601	testosterone	33	Pharmacologic Substance	131	2
30	14913-8	C0853134	C0523912	Testosterone measurement	31	Laboratory Procedure	131	2
30	14913-8	C0853134	C0202227	Total Testosterone Measurement	5	Laboratory Procedure	131	2
30	14913-8	C0853134	C0202228	Free Testosterone Measurement	4	Laboratory Procedure	131	2
30	14913-8	C0853134	C0428412	Testosterone level result	3	Laboratory or Test Result	131	2
30	14913-8	C0853134	C2210797	total serum testosterone measurement	3	Laboratory Procedure	131	2
30	14913-8	C0853134	C0857983	Serum testosterone decreased	2	Finding	131	2
30	14913-8	C0853134	C1963961	Testosterone deficiency	2	Disease or Syndrome	131	2
30	14913-8	C0853134	C0370051	Bioavailable testosterone	1	Pharmacologic Substance	131	2
30	14913-8	C0853134	C1096126	Blood testosterone free decreased	1	Finding	131	2
30	14913-8	C0853134	C4011625	Low testosterone levels	1	Finding	131	2
31	54347-0	C0201838	C0201838	Albumin measurement	66	Laboratory Procedure	130	1
31	54347-0	C0201838	C0523465	Serum albumin measurement	40	Laboratory Procedure	130	2
31	54347-0	C0201838	C0036773	Serum Albumin	4	Amino Acid, Peptide, or Protein	130	2
31	54347-0	C0201838	C0239981	Hypoalbuminemia	3	Disease or Syndrome	130	2
31	54347-0	C0201838	C0580492	Serum albumin normal	2	Finding	130	2
31	54347-0	C0201838	C0853777	Blood albumin decreased	2	Finding	130	2
31	54347-0	C0201838	C2697980	Albumin to Globulin Ratio Measurement	2	Laboratory Procedure	130	2
31	54347-0	C0201838	C3525688	Measurement of albumin in plasma	2	Laboratory Procedure	130	2
31	54347-0	C0201838	C3665623	Serum albumin level decreased below normal (finding)	2	Finding	130	2
31	54347-0	C0201838	C0428519	Albumin level - finding	1	Laboratory or Test Result	130	2
31	54347-0	C0201838	C0486291	albumin concentration	1	Laboratory or Test Result	130	2
31	54347-0	C0201838	C0553061	calcium/albumin	1	Quantitative Concept	130	2
31	54347-0	C0201838	C0728877	Serum albumin level	1	Laboratory or Test Result	130	2
31	54347-0	C0201838	C0805031	albumin/protein.total	1	Quantitative Concept	130	2
31	54347-0	C0201838	C0857878	Serum albumin abnormal	1	Finding	130	2
31	54347-0	C0201838	C1272106	Plasma albumin level	1	Laboratory Procedure	130	2
32	14647-2	C0201950	C0201950	Cholesterol measurement test	7	Laboratory Procedure	130	1
32	14647-2	C0201950	C1445957	Serum total cholesterol measurement	43	Laboratory Procedure	130	2
32	14647-2	C0201950	C0020443	Hypercholesterolemia	38	Disease or Syndrome	130	2
32	14647-2	C0201950	C1282513	Fasting cholesterol level	11	Laboratory Procedure	130	2
32	14647-2	C0201950	C0008377	cholesterol	7	Biologically Active Substance	130	2
32	14647-2	C0201950	C1272107	Plasma total cholesterol level (procedure)	6	Laboratory Procedure	130	2
32	14647-2	C0201950	C0587184	Serum cholesterol measurement	5	Laboratory Procedure	130	2
32	14647-2	C0201950	C0543421	Total cholesterol	4	Laboratory or Test Result	130	2
32	14647-2	C0201950	C0858034	Plasma Cholesterol Test	2	Laboratory Procedure	130	2
32	14647-2	C0201950	C2699193	Cholesterol to HDL-Cholesterol Ratio Measurement	2	Laboratory Procedure	130	2
32	14647-2	C0201950	C0518017	Blood cholesterol	1	Laboratory Procedure	130	2
32	14647-2	C0201950	C0595929	Serum cholesterol raised	1	Finding	130	2
32	14647-2	C0201950	C2021346	serum total cholesterol/high-density lipoprotein ratio (lab test)	1	Laboratory Procedure	130	2
32	14647-2	C0201950	C3276464	Increased cholesterol	1	Finding	130	2
32	14647-2	C0201950	C3525706	Measurement of total cholesterol in whole blood	1	Laboratory Procedure	130	2
33	22748-8	C0202117	C0202117	Low density lipoprotein cholesterol measurement	52	Laboratory Procedure	126	1
33	22748-8	C0202117	C0428474	Serum LDL cholesterol measurement	49	Laboratory Procedure	126	2
33	22748-8	C0202117	C0582830	Serum fasting LDL cholesterol measurement	7	Laboratory Procedure	126	2
33	22748-8	C0202117	C0023823	Low-Density Lipoproteins	2	Biologically Active Substance	126	2
33	22748-8	C0202117	C0202116	Low density lipoprotein measurement	2	Laboratory Procedure	126	2
33	22748-8	C0202117	C0549399	Low density lipoprotein increased	2	Finding	126	2
33	22748-8	C0202117	C0583328	Plasma fasting LDL cholesterol measurement	2	Laboratory Procedure	126	2
33	22748-8	C0202117	C1278149	Plasma LDL cholesterol measurement	2	Laboratory Procedure	126	2
33	22748-8	C0202117	C0023824	LDL Cholesterol Lipoproteins	1	Biologically Active Substance	126	2
33	22748-8	C0202117	C0036816	serum LDL	1	Laboratory Procedure	126	2
33	22748-8	C0202117	C0519155	Lipoprotein, direct measurement; LDL cholesterol	1	Laboratory Procedure	126	2
33	22748-8	C0202117	C0578543	Low density lipoprotein subfraction	1	Biologically Active Substance	126	2
33	22748-8	C0202117	C1278197	Serum LDL/HDL ratio measurement	1	Laboratory Procedure	126	2
33	22748-8	C0202117	C1954747	LDL 6	1	Amino Acid, Peptide, or Protein	126	2
33	22748-8	C0202117	C2210338	serum LDL cholesterol direct assay	1	Laboratory Procedure	126	2
33	22748-8	C0202117	C3167220	LDL 5	1	Amino Acid, Peptide, or Protein	126	2
34	69739-1	C0202274	C0202274	Urine drug screen	15	Laboratory Procedure	124	1
34	69739-1	C0202274	C0743300	Urine drug screen positive	67	Laboratory or Test Result	124	2
34	69739-1	C0202274	C0743295	Drug screen positive	23	Laboratory or Test Result	124	2
34	69739-1	C0202274	C0373483	Drug screen (procedure)	8	Laboratory Procedure	124	2
34	69739-1	C0202274	C0919819	Drug screen negative	4	Laboratory or Test Result	124	2
34	69739-1	C0202274	C1278212	Drugs of abuse urine screening test	4	Laboratory Procedure	124	2
34	69739-1	C0202274	C0920168	Urine drug screen negative	3	Laboratory or Test Result	124	2
35	26446-5	C2697913	C2697913	Leukemic Blast Count	16	Laboratory Procedure	122	1
35	26446-5	C2697913	C0368761	Blast Cell	53	Cell	122	2
35	26446-5	C2697913	C0523113	Blast count procedure	18	Laboratory Procedure	122	2
35	26446-5	C2697913	C3899938	Blastic Phase	9	Laboratory or Test Result	122	2
35	26446-5	C2697913	C0919644	Blast crisis in myelogenous leukaemia	6	Neoplastic Process	122	2
35	26446-5	C2697913	C0427540	Blast cells present	4	Finding	122	2
35	26446-5	C2697913	C2861579	Chronic myelogenous leukemia with crisis of blast cells	4	Neoplastic Process	122	2
35	26446-5	C2697913	C0687162	Leukemia, blastic crisis (CML)	3	Neoplastic Process	122	2
35	26446-5	C2697913	C1332565	Blast Cells Increased in Bone Marrow	2	Finding	122	2
35	26446-5	C2697913	C1332566	Blast Cells Present in Peripheral Blood	2	Finding	122	2
35	26446-5	C2697913	C4539635	Blast cells in bone marrow	2	Finding	122	2
35	26446-5	C2697913	C0580952	Myeloblast count procedure	1	Laboratory Procedure	122	2
35	26446-5	C2697913	C1332570	Blasts 20 Percent or More of Bone Marrow Nucleated Cells	1	Laboratory or Test Result	122	2
35	26446-5	C2697913	C4087328	Peripheral blast cells present	1	Finding	122	2
36	1986-9	C0202100	C0202100	Insulin C-peptide measurement	55	Laboratory Procedure	118	1
36	1986-9	C0202100	C2208720	fasting C-peptide level	36	Laboratory Procedure	118	2
36	1986-9	C0202100	C0006558	C-Peptide	11	Biologically Active Substance	118	2
36	1986-9	C0202100	C0851067	c peptide test	3	Diagnostic Procedure	118	2
36	1986-9	C0202100	C4280764	Reduced C-peptide level	3	Finding	118	2
36	1986-9	C0202100	C0430183	C-peptide stimulation test	2	Laboratory Procedure	118	2
36	1986-9	C0202100	C0861021	Insulin C-peptide increased	2	Finding	118	2
36	1986-9	C0202100	C1303121	Plasma insulin C-peptide level	2	Laboratory Procedure	118	2
36	1986-9	C0202100	C4013229	Low C-peptide levels	2	Finding	118	2
36	1986-9	C0202100	C0855719	Blood insulin C-peptide normal	1	Finding	118	2
36	1986-9	C0202100	C0861022	Insulin C-peptide normal	1	Finding	118	2
37	13954-3	C3835873	C3835873	serum hepatitis B e antigen, qualitative	0	Laboratory Procedure	113	1
37	13954-3	C3835873	C0392390	Hepatitis B e antigen positive	62	Laboratory or Test Result	113	2
37	13954-3	C3835873	C0019167	Hepatitis B e Antigens	30	Immunologic Factor	113	2
37	13954-3	C3835873	C0948827	Hepatitis B e antigen negative	21	Laboratory or Test Result	113	2
38	3015-5	C0202230	C0202230	Thyroid stimulating hormone measurement	31	Laboratory Procedure	111	1
38	3015-5	C0202230	C0476414	Thyroid function tests abnormal	14	Finding	111	2
38	3015-5	C0202230	C2242456	thyroid function	13	Physiologic Function	111	2
38	3015-5	C0202230	C0580433	Serum TSH level normal	9	Finding	111	2
38	3015-5	C0202230	C0040160	thyrotropin	8	Pharmacologic Substance	111	2
38	3015-5	C0202230	C0580434	Serum TSH level abnormal	6	Finding	111	2
38	3015-5	C0202230	C0857576	Abnormality of thyroid physiology	6	Finding	111	2
38	3015-5	C0202230	C0040130	Thyroid Function Tests	4	Laboratory Procedure	111	2
38	3015-5	C0202230	C0586553	Raised TSH level	2	Finding	111	2
38	3015-5	C0202230	C0858305	Thyroid stimulating hormone normal	2	Finding	111	2
38	3015-5	C0202230	C1277938	Measurement of serum thyroid stimulating hormone	2	Laboratory Procedure	111	2
38	3015-5	C0202230	C1295607	Decreased thyroid stimulating hormone level	2	Finding	111	2
38	3015-5	C0202230	C1855743	Elevated thyroid stimulating hormone (TSH)	2	Finding	111	2
38	3015-5	C0202230	C1855743	Elevated thyroid stimulating hormone (TSH)	2	Finding	111	2
38	3015-5	C0202230	C4476968	Abnormal thyroid-stimulating hormone level	2	Finding	111	2
38	3015-5	C0202230	C0729749	Thyroid function tests normal	1	Finding	111	2
38	3015-5	C0202230	C0740212	Thyroid disorder screen	1	Therapeutic or Preventive Procedure	111	2
38	3015-5	C0202230	C0853625	Blood thyroid stimulating hormone abnormal	1	Finding	111	2
38	3015-5	C0202230	C0857987	Serum thyroid stimulating hormone abnormal	1	Finding	111	2
38	3015-5	C0202230	C1848788	Increased serum thyroid-stimulating hormone (TSH)	1	Finding	111	2
38	3015-5	C0202230	C1968707	Increased thyroid-stimulating hormone (TSH)	1	Finding	111	2
39	50564-4	C0042014	C0042014	Urinalysis	53	Laboratory Procedure	102	1
39	50564-4	C0042014	C0438142	Urine screening abnormal	17	Finding	102	2
39	50564-4	C0042014	C0430370	Urine dipstick test (procedure)	16	Laboratory Procedure	102	2
39	50564-4	C0042014	C0595946	Urine screening (finding)	7	Finding	102	2
39	50564-4	C0042014	C0749920	Normal urinalysis	3	Finding	102	2
39	50564-4	C0042014	C0204882	Ward urine dip stick testing	2	Diagnostic Procedure	102	2
39	50564-4	C0042014	C0851020	urine test results	2	Laboratory or Test Result	102	2
39	50564-4	C0042014	C2097148	urinalysis results	2	Laboratory or Test Result	102	2
40	33763-4	C1533071	C1533071	N terminal pro-brain natriuretic peptide level	1	Laboratory Procedure	99	1
40	33763-4	C1533071	C1095989	Brain natriuretic peptide measurement	43	Laboratory Procedure	99	2
40	33763-4	C1533071	C3272900	N-Terminal ProB-type Natriuretic Peptide Measurement	29	Laboratory Procedure	99	2
40	33763-4	C1533071	C0754710	Amino-terminal pro-brain natriuretic peptide	9	Biologically Active Substance	99	2
40	33763-4	C1533071	C1095988	Brain natriuretic peptide increased	5	Finding	99	2
40	33763-4	C1533071	C3203735	NT-proBNP increased	4	Finding	99	2
40	33763-4	C1533071	C2082356	B-type natriuretic peptide (BNP)	3	Laboratory Procedure	99	2
40	33763-4	C1533071	C1963813	NT-proBNP (metabolim test)	2	Laboratory Procedure	99	2
40	33763-4	C1533071	C1095992	Brain natriuretic peptide normal	1	Finding	99	2
40	33763-4	C1533071	C3203708	N-terminal prohormone brain natriuretic peptide increased	1	Finding	99	2
40	33763-4	C1533071	C4066092	B-type natriuretic peptide (BNP) in serum or plasma	1	Laboratory Procedure	99	2
41	82904-4	C2074589	C2074589	chromosome studies Philadelphia	0	Laboratory Procedure	95	1
41	82904-4	C2074589	C0279543	Philadelphia chromosome positive chronic myelogenous leukemia	32	Neoplastic Process	95	2
41	82904-4	C2074589	C0856536	Philadelphia chromosome positive	27	Laboratory or Test Result	95	2
41	82904-4	C2074589	C0031526	Philadelphia Chromosome	13	Pathologic Function	95	2
41	82904-4	C2074589	C4524071	Philadelphia positive acute lymphocytic leukaemia	9	Neoplastic Process	95	2
41	82904-4	C2074589	C0457340	Philadelphia positive	6	Laboratory or Test Result	95	2
41	82904-4	C2074589	C4075283	Philadelphia chromosome-negative precursor B-cell acute lymphoblastic leukemia	4	Neoplastic Process	95	2
41	82904-4	C2074589	C0457341	Philadelphia negative	2	Finding	95	2
41	82904-4	C2074589	C3888511	Philadelphia chromosome negative	1	Laboratory or Test Result	95	2
41	82904-4	C2074589	C4289946	B Acute Lymphoblastic Leukemia, Philadelphia Chromosome Negative	1	Neoplastic Process	95	2
42	20570-8	C0018935	C0018935	Hematocrit procedure	30	Laboratory Procedure	93	1
42	20570-8	C0018935	C0518014	Hematocrit level	57	Finding	93	2
42	20570-8	C0018935	C0744727	Hematocrit decreased	2	Finding	93	2
42	20570-8	C0018935	C0239935	Hematocrit increased	1	Finding	93	2
42	20570-8	C0018935	C0366777	Hematocrit:VFr:Pt:Bld:Qn:Automated count	1	Clinical Attribute	93	2
42	20570-8	C0018935	C0740316	Hematocrit normal	1	Finding	93	2
42	20570-8	C0018935	C0877168	Abnormal hematocrit	1	Finding	93	2
43	3173-2	C0030605	C0030605	Activated Partial Thromboplastin Time measurement	69	Laboratory Procedure	93	1
43	3173-2	C0030605	C0240671	Partial thromboplastin time increased (finding)	7	Finding	93	2
43	3173-2	C0030605	C1531697	Partial thromboplastin time finding	5	Finding	93	2
43	3173-2	C0030605	C0853632	Activated partial thromboplastin time normal	3	Finding	93	2
43	3173-2	C0030605	C0853653	Partial prothrombin time	3	Laboratory Procedure	93	2
43	3173-2	C0030605	C4062448	Abnormal partial thromboplastin time (PTT)	2	Finding	93	2
43	3173-2	C0030605	C0858243	Thromboplastin measurement	1	Laboratory Procedure	93	2
43	3173-2	C0030605	C1837411	Prolonged activated partial thromboplastin time (aPTT)	1	Finding	93	2
43	3173-2	C0030605	C1846819	Prolonged activated partial prothrombin time (aPPT)	1	Finding	93	2
43	3173-2	C0030605	C2143037	PT and PTT tests	1	Laboratory Procedure	93	2
44	83098-4	C0202022	C0202022	Follicle stimulating hormone measurement	56	Laboratory Procedure	83	1
44	83098-4	C0202022	C0455276	Serum follicle stimulating hormone measurement	13	Laboratory Procedure	83	2
44	83098-4	C0202022	C0733758	follicle stimulating hormone	7	Hormone	83	2
44	83098-4	C0202022	C0428406	Follicle stimulating hormone level result	2	Laboratory or Test Result	83	2
44	83098-4	C0202022	C1269629	Plasma FSH measurement	2	Laboratory Procedure	83	2
44	83098-4	C0202022	C0151679	FSH increased	1	Finding	83	2
44	83098-4	C0202022	C1254696	Serum FSH Test	1	Laboratory Procedure	83	2
44	83098-4	C0202022	C1848191	Elevated plasma follicle stimulating hormone (FSH)	1	Finding	83	2
45	53962-7	C0201539	C0201539	Alpha one fetoprotein measurement	57	Laboratory Procedure	80	1
45	53962-7	C0201539	C0546833	serum alpha-fetoprotein (AFP) measurement	11	Laboratory Procedure	80	2
45	53962-7	C0201539	C0235971	Elevated alpha-fetoprotein	4	Finding	80	2
45	53962-7	C0201539	C0002210	alpha-Fetoproteins	3	Biologically Active Substance	80	2
45	53962-7	C0201539	C0373538	Alpha-1-fetoprotein measurement, serum	1	Laboratory Procedure	80	2
45	53962-7	C0201539	C0428522	Alpha-fetoprotein normal	1	Finding	80	2
45	53962-7	C0201539	C1271652	MS alpha-fetoprotein level	1	Laboratory Procedure	80	2
45	53962-7	C0201539	C1287375	Finding of serum alpha-fetoprotein level	1	Laboratory or Test Result	80	2
45	53962-7	C0201539	C3808572	Elevated serum alpha-fetoprotein	1	Finding	80	2
46	10438-0	C3540684	C3540684	CD20 Expressing Cell Measurement	4	Laboratory Procedure	76	1
46	10438-0	C3540684	C0054946	CD20 Antigens	53	Amino Acid, Peptide, or Protein	76	2
46	10438-0	C3540684	C0882818	Cell positive for CD20 antigen	14	Cell	76	2
46	10438-0	C3540684	C4527200	CD20 Negative	3	Laboratory or Test Result	76	2
46	10438-0	C3540684	C1267889	Lymphoblast positive for CD20 antigen	1	Cell	76	2
46	10438-0	C3540684	C3278899	B cells lack surface CD20 expression	1	Finding	76	2
47	76485-2	C0201657	C0201657	C-reactive protein measurement	54	Laboratory Procedure	74	1
47	76485-2	C0201657	C0006560	C-reactive protein	6	Amino Acid, Peptide, or Protein	74	2
47	76485-2	C0201657	C0973334	High-sensitivity C-reactive protein	5	Laboratory Procedure	74	2
47	76485-2	C0201657	C0742906	Elevated C-reactive protein	3	Finding	74	2
47	76485-2	C0201657	C1833181	Raised C-reactive protein	2	Finding	74	2
47	76485-2	C0201657	C0428493	Plasma C-reactive protein measurement	1	Laboratory Procedure	74	2
47	76485-2	C0201657	C2229674	serum C-reactive protein measurement	1	Laboratory Procedure	74	2
47	76485-2	C0201657	C4023452	Elevated C-reactive protein level	1	Finding	74	2
47	76485-2	C0201657	C4040318	Measurement of C-reactive protein using high sensitivity technique	1	Laboratory Procedure	74	2
48	58410-2	C0009555	C0009555	Complete Blood Count	29	Laboratory Procedure	71	1
48	58410-2	C0009555	C0005771	Blood Cell Count	24	Laboratory Procedure	71	2
48	58410-2	C0009555	C0427692	Full blood count normal	6	Finding	71	2
48	58410-2	C0009555	C0200631	Complete blood count without differential	5	Laboratory Procedure	71	2
48	58410-2	C0009555	C0438216	Full blood count abnormal	3	Finding	71	2
48	58410-2	C0009555	C1535969	Blood count normal	2	Finding	71	2
48	58410-2	C0009555	C1535970	Blood count abnormal	2	Finding	71	2
49	42595-9	C3641250	C3641250	Hepatitis B DNA Measurement	68	Laboratory Procedure	68	1
50	14646-4	C0428472	C0428472	Serum HDL cholesterol measurement	28	Laboratory Procedure	63	1
50	14646-4	C0428472	C0151691	Decreased HDL cholesterol concentration	15	Finding	63	2
50	14646-4	C0428472	C0392885	High density lipoprotein measurement	7	Laboratory Procedure	63	2
50	14646-4	C0428472	C0023822	High Density Lipoprotein Cholesterol	3	Biologically Active Substance	63	2
50	14646-4	C0428472	C0428471	HDL - High density lipoprotein cholesterol level result	2	Laboratory or Test Result	63	2
50	14646-4	C0428472	C2699193	Cholesterol to HDL-Cholesterol Ratio Measurement	2	Laboratory Procedure	63	2
50	14646-4	C0428472	C0023821	High Density Lipoproteins	1	Biologically Active Substance	63	2
50	14646-4	C0428472	C0202069	HDL cholesterol test	1	Medical Device	63	2
50	14646-4	C0428472	C0853295	High density lipoprotein normal	1	Finding	63	2
50	14646-4	C0428472	C1278197	Serum LDL/HDL ratio measurement	1	Laboratory Procedure	63	2
50	14646-4	C0428472	C2021346	serum total cholesterol/high-density lipoprotein ratio (lab test)	1	Laboratory Procedure	63	2
50	14646-4	C0428472	C4313266	Low serum high density lipoprotein (HDL) cholesterol	1	Finding	63	2
51	20564-1	C0523807	C0523807	Oxygen saturation measurement	39	Laboratory Procedure	60	1
51	20564-1	C0523807	C0428179	Measurement of oxygen saturation at periphery	6	Laboratory Procedure	60	2
51	20564-1	C0523807	C0428175	Arterial oxygen saturation measurement	3	Laboratory Procedure	60	2
51	20564-1	C0523807	C2317096	Peripheral oxygen saturation	3	Organ or Tissue Function	60	2
51	20564-1	C0523807	C4061338	Oxygen desaturation	2	Finding	60	2
51	20564-1	C0523807	C0369768	Molecular oxygen saturation	1	Molecular Function	60	2
51	20564-1	C0523807	C0428176	Venous oxygen saturation measurement	1	Laboratory Procedure	60	2
51	20564-1	C0523807	C0853673	Oxygen saturation within reference range	1	Finding	60	2
51	20564-1	C0523807	C2923807	Oxygen saturation^on room air:MFr:Pt:BldA:Qn:Pulse oximetry	1	Clinical Attribute	60	2
51	20564-1	C0523807	C2923814	Oxygen saturation^resting:MFr:Pt:BldA:Qn:Pulse oximetry	1	Clinical Attribute	60	2
51	20564-1	C0523807	C2923815	Oxygen saturation:MFr:Pt:Bld.postductal:Qn:Pulse oximetry	1	Clinical Attribute	60	2
51	20564-1	C0523807	C4736814	oxygen saturation by pulse oximetry, resting	1	Health Care Activity	60	2
52	30395-8	C0857490	C0857490	Granulocyte count	57	Laboratory Procedure	58	1
52	30395-8	C0857490	C0018183	granulocyte	1	Cell	58	2
53	29760-6	C0201916	C0201916	Bilirubin, direct measurement	25	Laboratory Procedure	53	1
53	29760-6	C0201916	C0740434	Direct bilirubin increased	8	Finding	53	2
53	29760-6	C0201916	C0855625	Bilirubin conjugated increased	6	Finding	53	2
53	29760-6	C0201916	C1278038	Serum conjugated bilirubin measurement	6	Laboratory Procedure	53	2
53	29760-6	C0201916	C0855626	Bilirubin conjugated normal	2	Finding	53	2
53	29760-6	C0201916	C1883011	serum direct bilirubin measurement	2	Laboratory Procedure	53	2
53	29760-6	C0201916	C0391937	Bilirubin total and direct measurement	1	Laboratory Procedure	53	2
53	29760-6	C0201916	C0428439	Conjugated bilirubin level	1	Laboratory Procedure	53	2
53	29760-6	C0201916	C0858048	Serum bilirubin direct	1	Laboratory Procedure	53	2
53	29760-6	C0201916	C1963962	Direct bilirubin abnormal	1	Finding	53	2
54	72903-8	C0005845	C0005845	Blood urea nitrogen measurement	24	Laboratory Procedure	51	1
54	72903-8	C0005845	C0151539	Blood urea increased	9	Finding	51	2
54	72903-8	C0005845	C0523961	Urea measurement	5	Laboratory Procedure	51	2
54	72903-8	C0005845	C0041942	urea	4	Pharmacologic Substance	51	2
54	72903-8	C0005845	C0438242	Blood urea abnormal	3	Finding	51	2
54	72903-8	C0005845	C0455273	Serum urea measurement	2	Laboratory Procedure	51	2
54	72903-8	C0005845	C0438241	Blood urea normal	1	Finding	51	2
54	72903-8	C0005845	C0856666	Serum urea	1	Laboratory Procedure	51	2
54	72903-8	C0005845	C0856880	Urea increased	1	Finding	51	2
54	72903-8	C0005845	C0857448	Serum urea increased	1	Finding	51	2
55	1992-7	C0201924	C0201924	Calcitonin measurement	32	Laboratory Procedure	50	1
55	1992-7	C0201924	C0006668	calcitonin	16	Pharmacologic Substance	50	2
55	1992-7	C0201924	C0863135	Serum calcitonin measurement	2	Laboratory Procedure	50	2
56	2324-2	C0202035	C0202035	Gamma glutamyl transferase measurement	19	Laboratory Procedure	38	1
56	2324-2	C0202035	C0151662	Gamma-Glutamyltransferase Increased	8	Finding	38	2
56	2324-2	C0202035	C0017040	Gamma-glutamyl transferase	6	Amino Acid, Peptide, or Protein	38	2
56	2324-2	C0202035	C0855631	Gamma-glutamyltransferase normal	2	Finding	38	2
56	2324-2	C0202035	C0239702	ggt elevated	1	Finding	38	2
56	2324-2	C0202035	C0541979	Gamma-glutamyltransferase abnormal	1	Finding	38	2
56	2324-2	C0202035	C1864581	Elevated gamma-glutamyltransferase (GGT)	1	Finding	38	2
57	8123-2	C0243009	C0243009	CD4 Count determination procedure	18	Laboratory Procedure	35	1
57	8123-2	C0243009	C1277776	Absolute CD4 count procedure	5	Laboratory Procedure	35	2
57	8123-2	C0243009	C0039215	CD4 Positive T Lymphocytes	4	Cell	35	2
57	8123-2	C0243009	C2698595	CD4 Expressing T Cell Count	4	Laboratory Procedure	35	2
57	8123-2	C0243009	C0519835	T cells; absolute CD4 count	3	Laboratory Procedure	35	2
57	8123-2	C0243009	C3541261	CD4 Expressing Cell Count	1	Laboratory Procedure	35	2
58	30341-2	C1176468	C1176468	Erythrocyte sedimentation rate measurement	28	Laboratory Procedure	31	1
58	30341-2	C1176468	C0151632	Erythrocyte sedimentation rate raised	1	Finding	31	2
58	30341-2	C1176468	C0438217	ESR abnormal	1	Finding	31	2
58	30341-2	C1176468	C0492504	TEST, ERYTHROCYTE SEDIMENTATION RATE	1	Medical Device	31	2
