# Supplementary material for: ELaPro, a LOINC-mapped core dataset for top laboratory procedures of eligibility screening for clinical trials
Source: BMC Med Res Methodol. 2022 May 14;22:141. doi: 10.1186/s12874-022-01611-y (PMC9107639; doi:10.1186/s12874-022-01611-y)
Supplement: Supplementary file 8 — Additional file 8. Appendix 8A: The final dataset, ELaPro, in CSV format after complete mapping to LOINC. B: The final dataset, ELaPro, reported as ODM file (CDASH standard). 8C. The final dataset, ELaPro, in in FHIR format (HL7 standard). [file 12874_2022_1611_MOESM8_ESM.zip]

Archive with 3 entries (3 files):
- Appendix8A__LOINC_FINAL_DATASET.csv
- Appendix8B_ODM_XML.txt
- Appendix8C_FHIR_XML.txt
