# Supplementary material for: ELaPro, a LOINC-mapped core dataset for top laboratory procedures of eligibility screening for clinical trials
Source: BMC Med Res Methodol. 2022 May 14;22:141. doi: 10.1186/s12874-022-01611-y (PMC9107639; doi:10.1186/s12874-022-01611-y)
Supplement: Supplementary file 8 — Additional file 8. Appendix 8A: The final dataset, ELaPro, in CSV format after complete mapping to LOINC. B: The final dataset, ELaPro, reported as ODM file (CDASH standard). 8C. The final dataset, ELaPro, in in FHIR format (HL7 standard). [file 12874_2022_1611_MOESM8_ESM.zip › Appendix8A__LOINC_FINAL_DATASET.csv]

RANK	Primary_LOINC_NUM	Secondary_LOINC_NUM	Official_UMLS_LNC_CUI	Primary_UMLS_LAB_CUI	STR	COMPONENT	PROPERTY	TIME_ASPCT	SYSTEM	SCALE_TYP	METHOD_TYP	CLASS	VersionLastChanged	CHNG_TYPE	DefinitionDescription	STATUS	CONSUMER_NAME	CLASSTYPE	FORMULA	EXMPL_ANSWERS	SURVEY_QUEST_TEXT	SURVEY_QUEST_SRC	UNITSREQUIRED	SUBMITTED_UNITS	RELATEDNAMES2	SHORTNAME	ORDER_OBS	CDISC_COMMON_TESTS	HL7_FIELD_SUBFIELD_ID	EXTERNAL_COPYRIGHT_NOTICE	EXAMPLE_UNITS	LONG_COMMON_NAME	UnitsAndRange	EXAMPLE_UCUM_UNITS	EXAMPLE_SI_UCUM_UNITS	STATUS_REASON	STATUS_TEXT	CHANGE_REASON_PUBLIC	COMMON_TEST_RANK	COMMON_ORDER_RANK	COMMON_SI_TEST_RANK	HL7_ATTACHMENT_STRUCTURE	EXTERNAL_COPYRIGHT_LINK	PanelType	AskAtOrderEntry	AssociatedObservations	VersionFirstReleased	ValidHL7AttachmentRequest	DisplayName
1	59826-8	14682-9	C0797856	C3525719	Measurement of creatinine in blood	Creatinine	SCnc	Pt	Ser/Plas	Qn		CHEM	2.7	MIN		ACTIVE	NA	1					Y	NA	Chemistry; CR; Crea; Creat; Kidney; Level; Nephrology; Pl; Plasma; Plsm; Point in time; QNT; Quan; Quant; Quantitative; Random; Renal; SerP; SerPl; SerPlas; Serum; Serum or plasma; SR; Substance concentration	Creat SerPl-sCnc	Both	NA			umol/L	Creatinine [Moles/volume] in Serum or Plasma	NA	umol/L	NA				0	0	1						1.0k		Creatinine [Moles/Vol]
1	59826-8	21232-4	C0804026	C3525719	Measurement of creatinine in blood	Creatinine	MCnc	Pt	BldA	Qn		CHEM	2.34	MIN		ACTIVE	NA	1					Y	NA	ABG; ART; Art bld; Art blood; Arterial; Arterial blood; Blood arterial; Chemistry; CR; Crea; Creat; Kidney; Level; Mass concentration; Nephrology; Point in time; QNT; Quan; Quant; Quantitative; Random; Renal	Creat BldA-mCnc	Both	NA			mg/dL	Creatinine [Mass/volume] in Arterial blood	NA	mg/dL	NA				0	0	0						1.0m		Creatinine (BldA) [Mass/Vol]
1	59826-8	2160-0	C0364294	C3525719	Measurement of creatinine in blood	Creatinine	MCnc	Pt	Ser/Plas	Qn		CHEM	2.7	MIN		ACTIVE	NA	1					Y	NA	Chemistry; CR; Crea; Creat; Kidney; Level; Mass concentration; Nephrology; Pl; Plasma; Plsm; Point in time; QNT; Quan; Quant; Quantitative; Random; Renal; SerP; SerPl; SerPlas; Serum; Serum or plasma; SR; UniversalLabOrders	Creat SerPl-mCnc	Both	NA			mg/dL	Creatinine [Mass/volume] in Serum or Plasma	NA	mg/dL	NA				1	55	0						1		Creatinine [Mass/Vol]
1	59826-8	38483-4	C1526484	C3525719	Measurement of creatinine in blood	Creatinine	MCnc	Pt	Bld	Qn		CHEM	2.38	MIN		ACTIVE	NA	1					N	NA	Blood; Chemistry; CR; Crea; Creat; Kidney; Level; Mass concentration; Nephrology; Point in time; QNT; Quan; Quant; Quantitative; Random; Renal; UniversalLabOrders; WB; Whole blood	Creat Bld-mCnc	Both	NA			mg/dL	Creatinine [Mass/volume] in Blood	NA	mg/dL	NA				283	114	0						2.14		Creatinine (Bld) [Mass/Vol]
1	59826-8	44784-7	C1716001	C3525719	Measurement of creatinine in blood	Creatinine	MCnc	Stdy^max	Ser/Plas	Qn		CHEM	2.54	MIN		ACTIVE	NA	1					N	NA	Chemistry; CR; Crea; Creat; Kidney; Level; Mass concentration; Maximum; Nephrology; Pl; Plasma; Plsm; QNT; Quan; Quant; Quantitative; Renal; SerP; SerPl; SerPlas; Serum; Serum or plasma; SR; Studies; Study; Sutdies	Creat (Study max) SerPl-mCnc	Observation	NA			mg/dL	Creatinine [Mass/volume] (Maximum value during study) in Serum or Plasma	NA	mg/dL	NA				0	0	0						2.17		Creatinine (Stdy maximum) [Mass/Vol]
1	59826-8	59826-8	C2924074	C3525719	Measurement of creatinine in blood	Creatinine	SCnc	Pt	Bld	Qn		CHEM	2.7	MIN		ACTIVE	NA	1					N	NA	Blood; Chemistry; CR; Crea; Creat; Kidney; Level; Nephrology; Point in time; QNT; Quan; Quant; Quantitative; Random; Renal; Substance Concentration; WB; Whole blood	Creat Bld-sCnc	Both	NA			umol/L	Creatinine [Moles/volume] in Blood	NA	umol/L	NA				0	0	283						2.32		Creatinine (Bld) [Moles/Vol]
1	59826-8	77140-2	C4037631	C3525719	Measurement of creatinine in blood	Creatinine	SCnc	Pt	Ser/Plas/Bld	Qn		CHEM	2.68	MIN		ACTIVE	NA	1						NA	Blood; Chemistry; CR; Crea; Creat; Kidney; Level; LimitedUseLabOrders; Nephrology; Pl; PlasBld; Plasma; Plsm; Point in time; QNT; Quan; Quant; Quantitative; Random; Renal; SerP; SerPl; SerPlas; SerPlBld; Serum; Serum or plasma; Serum, plasma or whole blood; SR; Substance concentration; WB; Whole blood	Creat SerPlBld-sCnc	Both	NA			umol/L	Creatinine [Moles/volume] in Serum, Plasma or Blood	NA	umol/L	NA			Release 2.68: DefinitionDescription: Moved term description to the Mapping Guidance section.	0	0	0						2.52		Creatinine (S/P/Bld) [Moles/Vol]
2	7918-6	44873-8	C1716082	C3714540	HIV Antibody Measurement	HIV 1+2 Ab	PrThr	Pt	Ser	Ord	IB	MICRO	2.58	MIN		ACTIVE	NA	1					N	NA	ABS; Aby; AIDS; Antby; Anti; Antibodies; Antibody; Autoantibodies; Autoantibody; Blt; HIV 1 & 2; HIV 1 and 2 Ab; HIV type 1; HIV type I; HIV1; HIV1+2; Human immunodeficiency virus; i; ID; II; Immune blot; Immunobl; Immunoblot; Infectious Disease; InfectiousDisease; Microbiology; Ordinal; Point in time; PR; QL; Qual; Qualitative; Random; RIBA; Screen; Serum; SR; WB; WBLOT; West blot; West blt; Wes…	HIV1+2 Ab Ser Ql IB	Observation	NA				HIV 1+2 Ab [Presence] in Serum by Immunoblot	NA		NA			The PrThr property is used for LOINC terms whose results are reported using an ordered categorical scale, regardless of whether or not an internal threshold was used to make that determination. This change was approved by the Laboratory LOINC Committee in June 2016.	0	0	0						2.17		HIV 1+2 Ab IB Ql (S)
2	7918-6	7918-6	C0485444	C3714540	HIV Antibody Measurement	HIV 1+2 Ab	PrThr	Pt	Ser	Ord		MICRO	2.7	MIN		ACTIVE	NA	1						NA	ABS; Aby; AIDS; Antby; Anti; Antibodies; Antibody; Autoantibodies; Autoantibody; HIV 1 & 2; HIV 1 and 2 Ab; HIV type 1; HIV type I; HIV1; HIV1+2; Human immunodeficiency virus; i; ID; II; Infectious Disease; InfectiousDisease; Microbiology; Ordinal; Point in time; PR; QL; Qual; Qualitative; Random; Screen; Serum; SR; UniversalLabOrders	HIV1+2 Ab Ser Ql	Both	NA				HIV 1+2 Ab [Presence] in Serum	NA		NA			The PrThr property is used for LOINC terms whose results are reported using an ordered categorical scale, regardless of whether or not an internal threshold was used to make that determination. This change was approved by the Laboratory LOINC Committee in June 2016.	442	0	442						1.0h(2)		HIV 1+2 Ab Ql (S)
3	13955-0	13955-0	C0797143	C0201487	Hepatitis C antibody measurement	Hepatitis C virus Ab	PrThr	Pt	Ser/Plas	Ord	IA	MICRO	2.56	MIN		ACTIVE	NA	1		Negative				NA	ABS; Aby; Antby; Anti; Antibodies; Antibody; Autoantibodies; Autoantibody; EIA; ELFA; ELISA; Enzyme immunoassay; HCV; HCVAB; Hep; Hep C; Hepatis; Hepatit; Hepatology; IAA; ID; Infectious Disease; InfectiousDisease; Liver; MEIA; Microbiology; Ordinal; Pl; Plasma; Plsm; Point in time; PR; QL; Qual; Qualitative; Random; Screen; SerP; SerPl; SerPlas; Serum; Serum or plasma; SR; SUDS; UniversalLabOrde…	HCV Ab SerPl Ql IA	Both	NA				Hepatitis C virus Ab [Presence] in Serum or Plasma by Immunoassay	NA		NA			The PrThr property is used for LOINC terms whose results are reported using an ordered categorical scale, regardless of whether or not an internal threshold was used to make that determination. This change was approved by the Laboratory LOINC Committee in June 2016.; The EIA method, which was always intended to cover more than just enzyme-linked immunoassay and whose display name for the long com…	395	0	395						1.0k		HCV Ab IA Ql
3	13955-0	72376-7	C3533693	C0201487	Hepatitis C antibody measurement	Hepatitis C virus Ab	PrThr	Pt	Ser/Plas/Bld	Ord	IA.rapid	MICRO	2.56	MIN		ACTIVE	NA	1						NA	ABS; Aby; Antby; Anti; Antibodies; Antibody; Autoantibodies; Autoantibody; Blood; EIA; ELFA; ELISA; Enzyme immunoassay; HCV; HCVAB; Hep; Hep C; Hepatis; Hepatit; Hepatology; IAA; ID; Infectious Disease; InfectiousDisease; Liver; MEIA; Microbiology; Ordinal; Pl; PlasBld; Plasma; Plsm; Point in time; PR; QL; Qual; Qualitative; Random; Screen; SerP; SerPl; SerPlas; SerPlBld; Serum; Serum or plasma; …	HCV Ab SerPlBld Ql IA.rapid	Both	NA				Hepatitis C virus Ab [Presence] in Serum, Plasma or Blood by Rapid immunoassay	NA		NA			The PrThr property is used for LOINC terms whose results are reported using an ordered categorical scale, regardless of whether or not an internal threshold was used to make that determination. This change was approved by the Laboratory LOINC Committee in June 2016.; The EIA method, which was always intended to cover more than just enzyme-linked immunoassay and whose display name for the long com…	0	0	0						2.42		HCV Ab IA.rapid Ql (S/P/Bld)
4	76625-3	1742-6	C0363876	C0201836	Alanine aminotransferase measurement	Alanine aminotransferase	CCnc	Pt	Ser/Plas	Qn		CHEM	2.7	MIN		ACTIVE	NA	1					Y	NA	Ala; Alanine transaminase; ALAT; Alpha alanine; ALT; Catalytic Concentration; Chemistry; Glutamic-pyruvic transferase; Hepatology; L-alanine; Liver; Pl; Plasma; Plsm; Point in time; QNT; Quan; Quant; Quantitative; Random; SerP; SerPl; SerPlas; Serum; Serum or plasma; SGPT; SR; UniversalLabOrders	ALT SerPl-cCnc	Both	NA			arb U/L	Alanine aminotransferase [Enzymatic activity/volume] in Serum or Plasma	NA	U/L	NA				16	80	16						1		ALT [Catalytic activity/Vol]
4	76625-3	1743-4	C0363877	C0201836	Alanine aminotransferase measurement	Alanine aminotransferase	CCnc	Pt	Ser/Plas	Qn	With P-5'-P	CHEM	2.68	MIN		ACTIVE	NA	1					Y	NA	Ala; Alanine transaminase; ALAT; Alpha alanine; ALT; Catalytic Concentration; Chemistry; Glutamic-pyruvic transferase; Hepatology; L-alanine; Liver; P prime; Pl; Plasma; Plsm; Point in time; QNT; Quan; Quant; Quantitative; Random; SerP; SerPl; SerPlas; Serum; Serum or plasma; SGPT; SR; w P-5'-P	ALT SerPl w P-5'-P-cCnc	Both	NA			arb U/L	Alanine aminotransferase [Enzymatic activity/volume] in Serum or Plasma by With P-5'-P	NA	U/L	NA				0	0	0						1		ALT With P-5'-P [Catalytic activity/Vol]
4	76625-3	1744-2	C0363878	C0201836	Alanine aminotransferase measurement	Alanine aminotransferase	CCnc	Pt	Ser/Plas	Qn	No addition of P-5'-P	CHEM	2.68	MIN		ACTIVE	NA	1					Y	NA	Ala; Alanine transaminase; ALAT; Alpha alanine; ALT; Catalytic Concentration; Chemistry; Glutamic-pyruvic transferase; Hepatology; L-alanine; Liver; P prime; Pl; Plasma; Plsm; Point in time; QNT; Quan; Quant; Quantitative; Random; SerP; SerPl; SerPlas; Serum; Serum or plasma; SGPT; SR; w/o P-5'-P	ALT SerPl w/o P-5'-P-cCnc	Both	NA			arb U/L	Alanine aminotransferase [Enzymatic activity/volume] in Serum or Plasma by No addition of P-5'-P	NA	U/L	NA			Changed Method from 'Without P-5'-P' to 'No addition of P-5'-P' to clarify that no additional P-5'-P is added when running this test, but that any naturally occurring P-5'-P that was already in the patient's serum is not removed.	0	0	0						1		ALT No additional P-5'-P [Catalytic activity/Vol]
4	76625-3	44785-4	C1716002	C0201836	Alanine aminotransferase measurement	Alanine aminotransferase	CCnc	Stdy^max	Ser/Plas	Qn	No addition of P-5'-P	CHEM	2.68	MIN		ACTIVE	NA	1					N	NA	Ala; Alanine transaminase; ALAT; Alpha alanine; ALT; Catalytic Concentration; Chemistry; Glutamic-pyruvic transferase; Hepatology; L-alanine; Liver; Maximum; P prime; Pl; Plasma; Plsm; QNT; Quan; Quant; Quantitative; SerP; SerPl; SerPlas; Serum; Serum or plasma; SGPT; SR; Studies; Study; Sutdies; w/o P-5'-P	ALT (Study max) SerPl w/o P-5'-P-cCnc	Observation	NA			arb U/L	Alanine aminotransferase [Enzymatic activity/volume] (Maximum value during study) in Serum or Plasma by No addition of P-5'-P	NA	U/L	NA			Changed Method from 'Without P-5'-P' to 'No addition of P-5'-P' to clarify that no additional P-5'-P is added when running this test, but that any naturally occurring P-5'-P that was already in the patient's serum is not removed.	0	0	0						2.17		ALT No additional P-5'-P (Stdy maximum) [Catalytic activity/Vol]
4	76625-3	76625-3	C4037603	C0201836	Alanine aminotransferase measurement	Alanine aminotransferase	CCnc	Pt	Bld	Qn		CHEM	2.68	MIN		ACTIVE	NA	1						NA	Ala; Alanine transaminase; ALAT; Alpha alanine; ALT; Blood; Catalytic Concentration; Chemistry; Glutamic-pyruvic transferase; Hepatology; L-alanine; Liver; Point in time; QNT; Quan; Quant; Quantitative; Random; SGPT; WB; Whole blood	ALT Bld-cCnc	Observation	NA			arb U/L	Alanine aminotransferase [Enzymatic activity/volume] in Blood	NA	U/L	NA				0	0	0						2.52		ALT (Bld) [Catalytic activity/Vol]
4	76625-3	77144-4	C4037157	C0201836	Alanine aminotransferase measurement	Alanine aminotransferase	CCnc	Pt	Ser/Plas/Bld	Qn		CHEM	2.68	MIN		ACTIVE	NA	1						NA	Ala; Alanine transaminase; ALAT; Alpha alanine; ALT; Blood; Catalytic Concentration; Chemistry; Glutamic-pyruvic transferase; Hepatology; L-alanine; LimitedUseLabOrders; Liver; Pl; PlasBld; Plasma; Plsm; Point in time; QNT; Quan; Quant; Quantitative; Random; SerP; SerPl; SerPlas; SerPlBld; Serum; Serum or plasma; Serum, plasma or whole blood; SGPT; SR; WB; Whole blood	ALT SerPlBld-cCnc	Both	NA			arb U/L	Alanine aminotransferase [Enzymatic activity/volume] in Serum, Plasma or Blood	NA	U/L	NA			Release 2.68: DefinitionDescription: Moved to Mapping Guidance section.	0	0	0						2.52		ALT (S/P/Bld) [Catalytic activity/Vol]
5	63557-3	63557-3	C3172623	C0201477	Hepatitis B surface antigen measurement	Hepatitis B virus surface Ag	ACnc	Pt	Ser/Plas	Qn	IA	MICRO	2.7	MIN		ACTIVE	NA	1					N	NA	Antigen; Antigens; Arbitrary concentration; Australia antigen; EIA; ELFA; ELISA; Enzyme immunoassay; HBs; HBsAG; HBV; HBV surface; Hep; Hep B; Hep Bs; Hepatis; Hepatit; Hepatology; HepB; IAA; ID; Infectious Disease; InfectiousDisease; Liver; MEIA; Microbiology; Pl; Plasma; Plsm; Point in time; QNT; Quan; Quant; Quantitative; Random; SerP; SerPl; SerPlas; Serum; Serum or plasma; SR; SUDS; Surf	HBV surface Ag SerPl IA-aCnc	Both	NA			Index	Hepatitis B virus surface Ag [Units/volume] in Serum or Plasma by Immunoassay	NA	[IU]/L	NA			The EIA method, which was always intended to cover more than just enzyme-linked immunoassay and whose display name for the long common name has always been Immunoassay, was renamed IA in order to eliminate ambiguity about whether the method has a broader meaning than just enzyme-linked immunoassay. Likewise, EIA.rapid was renamed IA.rapid. These changes were approved by the Laboratory LOINC Commi…	0	0	0						2.36		HBV surface Ag IA Qn
6	2106-3	2106-3	C0364236	C0546577	hcg pregnancy test	Choriogonadotropin (pregnancy test)	PrThr	Pt	Urine	Ord		CHEM	2.56	MIN		ACTIVE	NA	1						NA	CG; Chemistry; Choriogonadotropins total; Chorionic gonadotropin; Gestation; Gestations; Gravida; Gyn; Gynecology; HCG; HCG Preg; Human chorionic gonadotropin; OB; ObGyn; Obstetrics; Ordinal; PG test; Point in time; PR; Preg test; Pregnancies; QL; Qual; Qualitative; Random; Screen; UA; UniversalLabOrders; UR; Urn	HCG Preg Ur Ql	Both	NA				Choriogonadotropin (pregnancy test) [Presence] in Urine	NA		NA			Clarified that the ordinal(pos/neg) test for urine and serum and are are not otherwise special (e.g multiple of the median) are usually used as pregnancy tests.; The PrThr property is used for LOINC terms whose results are reported using an ordered categorical scale, regardless of whether or not an internal threshold was used to make that determination. This change was approved by the Laboratory …	184	94	184						1		HCG (pregnancy test) Ql (U)
6	2106-3	2118-8	C0364238	C0546577	hcg pregnancy test	Choriogonadotropin (pregnancy test)	PrThr	Pt	Ser/Plas	Ord		CHEM	2.56	MIN		ACTIVE	NA	1						NA	CG; Chemistry; Choriogonadotropins total; Chorionic gonadotropin; Gestation; Gestations; Gravida; Gyn; Gynecology; HCG; HCG Preg; Human chorionic gonadotropin; OB; ObGyn; Obstetrics; Ordinal; PG test; Pl; Plasma; Plsm; Point in time; PR; Preg test; Pregnancies; QL; Qual; Qualitative; Random; Screen; SerP; SerPl; SerPlas; Serum; Serum or plasma; SR; UniversalLabOrders	HCG Preg SerPl Ql	Both	NA				Choriogonadotropin (pregnancy test) [Presence] in Serum or Plasma	NA		NA			Clarified that the ordinal(pos/neg) test for urine and serum and are are not otherwise special (e.g multiple of the median) are usually used as pregnancy tests.; The PrThr property is used for LOINC terms whose results are reported using an ordered categorical scale, regardless of whether or not an internal threshold was used to make that determination. This change was approved by the Laboratory …	615	0	615						1		HCG (pregnancy test) Ql
6	2106-3	80384-1	C4069538	C0546577	hcg pregnancy test	Choriogonadotropin (pregnancy test)	PrThr	Pt	Urine	Ord	IA.rapid	CHEM	2.56	MIN	This term was created for, but is not limited in use to, the bioMerieux bioNexia hCG Urine kit, which is intended for the qualitative detection of human chorionic gonadotropin (hCG) in urine to aid in the early detection of pregnancy. The bioNexia hCG assay has a sensitivity of 25 mIU/mL, at which level there is no cross-reactivity interference from the structurally related glycoprotein hormones …	ACTIVE	NA	1						NA	CG; Chemistry; Choriogonadotropins total; Chorionic gonadotropin; EIA; ELFA; ELISA; Enzyme immunoassay; Gestation; Gestations; Gravida; Gyn; Gynecology; HCG; HCG Preg; Human chorionic gonadotropin; IAA; MEIA; OB; ObGyn; Obstetrics; Ordinal; PG test; Point in time; PR; Preg test; Pregnancies; QL; Qual; Qualitative; Random; Screen; SUDS; UA; UR; Urn	HCG Preg Ur Ql IA.rapid	Both	NA				Choriogonadotropin (pregnancy test) [Presence] in Urine by Rapid immunoassay	NA		NA			The PrThr property is used for LOINC terms whose results are reported using an ordered categorical scale, regardless of whether or not an internal threshold was used to make that determination. This change was approved by the Laboratory LOINC Committee in June 2016.; The EIA method, which was always intended to cover more than just enzyme-linked immunoassay and whose display name for the long com…	0	0	0						2.54		HCG (pregnancy test) IA.rapid Ql (U)
6	2106-3	80384-1	C4069538	C0546577	hcg pregnancy test	Choriogonadotropin (pregnancy test)	PrThr	Pt	Urine	Ord	IA.rapid	CHEM	2.56	MIN	This term was created for, but is not limited in use to, the bioMerieux bioNexia hCG Urine kit, which is intended for the qualitative detection of human chorionic gonadotropin (hCG) in urine to aid in the early detection of pregnancy. The bioNexia hCG assay has a sensitivity of 25 mIU/mL, at which level there is no cross-reactivity interference from the structurally related glycoprotein hormones …	ACTIVE	NA	1						NA	CG; Chemistry; Choriogonadotropins total; Chorionic gonadotropin; EIA; ELFA; ELISA; Enzyme immunoassay; Gestation; Gestations; Gravida; Gyn; Gynecology; HCG; HCG Preg; Human chorionic gonadotropin; IAA; MEIA; OB; ObGyn; Obstetrics; Ordinal; PG test; Point in time; PR; Preg test; Pregnancies; QL; Qual; Qualitative; Random; Screen; SUDS; UA; UR; Urn	HCG Preg Ur Ql IA.rapid	Both	NA				Choriogonadotropin (pregnancy test) [Presence] in Urine by Rapid immunoassay	NA		NA			The PrThr property is used for LOINC terms whose results are reported using an ordered categorical scale, regardless of whether or not an internal threshold was used to make that determination. This change was approved by the Laboratory LOINC Committee in June 2016.; The EIA method, which was always intended to cover more than just enzyme-linked immunoassay and whose display name for the long com…	0	0	0						2.54		HCG (pregnancy test) IA.rapid Ql (U)
7	26515-7	13056-7	C0549845	C0032181	Platelet Count measurement	Platelets	NCnc	Pt	Plas	Qn	Automated count	HEM/BC	2.46	MIN		ACTIVE	NA	1					Y	NA	#; ABS; absolute; absolutes; Auto; Automated detection; Cnt; Count; Count/volume; CT; Elec; Elect; Electr; HEMATOLOGY/CELL COUNTS; Number concentration; Number Concentration (count/vol); Pl; Plasma; Platelet; Platelet count; Platelt; Plsm; Plt; Point in time; QNT; Quan; Quant; Quantitative; Random; Thrb; Thrombocyte; Thrombocytes	Platelet # Plas Auto	Both	NA			10*3/uL	Platelets [#/volume] in Plasma by Automated count	NA	10*3/uL	NA				0	0	0						1.0j-a		Platelets Auto (P) [#/Vol]
7	26515-7	26515-7	C0942474	C0032181	Platelet Count measurement	Platelets	NCnc	Pt	Bld	Qn		HEM/BC	2.7	MIN		ACTIVE	NA	1					Y	NA	#; ABS; absolute; absolutes; Blood; Cnt; Count; Count/volume; CT; HEMATOLOGY/CELL COUNTS; Number concentration; Number Concentration (count/vol); Platelet; Platelet count; Platelt; Plt; Point in time; QNT; Quan; Quant; Quantitative; Random; Thrb; Thrombocyte; Thrombocytes; UniversalLabOrders; WB; Whole blood	Platelet # Bld	Both	NA			10*3/mm3	Platelets [#/volume] in Blood	NA	10*3/uL	NA				31	235	31						2		Platelets (Bld) [#/Vol]
7	26515-7	26516-5	C0942475	C0032181	Platelet Count measurement	Platelets	NCnc	Pt	Plas	Qn		HEM/BC	2.46	MIN		ACTIVE	NA	1					Y	NA	#; ABS; absolute; absolutes; Cnt; Count; Count/volume; CT; HEMATOLOGY/CELL COUNTS; Number concentration; Number Concentration (count/vol); Pl; Plasma; Platelet; Platelet count; Platelt; Plsm; Plt; Point in time; QNT; Quan; Quant; Quantitative; Random; Thrb; Thrombocyte; Thrombocytes	Platelet # Plas	Both	NA			10*3/uL	Platelets [#/volume] in Plasma	NA	10*3/uL	NA				0	0	0						2		Platelets (P) [#/Vol]
7	26515-7	49497-1	C1977245	C0032181	Platelet Count measurement	Platelets	NCnc	Pt	Bld	Qn	Estimate	HEM/BC	2.7	MIN	In the Hematology world estimated cell counts have existed for many moons and they are reported either qualitatively or quantitatively and done strictly by blood smear review. Smear Estimated WBC and Platelet counts that aren't just reported as reduced/adequate/many that are actually estimated as a numeric result like an estimate of 4 K/cumm for WBC or 400 K/cumm for platelets. Like doing a retic…	ACTIVE	NA	1		Reference range 130 - 400			N	NA	#; ABS; absolute; absolutes; Blood; Cnt; Count; Count/volume; CT; estimation; HEMATOLOGY/CELL COUNTS; Number concentration; Number Concentration (count/vol); Platelet; Platelet count; Platelt; Plt; Point in time; QNT; Quan; Quant; Quantitative; Random; Thrb; Thrombocyte; Thrombocytes; WB; Whole blood	Platelet # Bld Est	Both	NA			10*3/mm3	Platelets [#/volume] in Blood by Estimate	NA	10*3/uL	NA				0	0	0						2.22		Platelets Estimate (Bld) [#/Vol]
7	26515-7	74464-9	C3699922	C0032181	Platelet Count measurement	Platelets	NCnc	Pt	BldC	Qn	Manual count	HEM/BC	2.46	MIN	Studies suggest that capillary cell counts can have values different from venous blood. One study reported significantly higher venous platelet counts in neonates compared to the corresponding capillary values. The study also found the capillary blood samples had higher Hb, Hct, red blood cell (RBC), white blood cell (WBC), and lymphocyte counts. [PMID:12542436]	ACTIVE	NA	1						NA	#; ABS; absolute; absolutes; Blood - capillary; Cap bld; Cap blood; Capillary bld; Capillary blood; Cnt; Count; Count/volume; CT; Finger stick; HEMATOLOGY/CELL COUNTS; Manl; Number concentration; Number Concentration (count/vol); Platelet; Platelet count; Platelt; Plt; Point in time; QNT; Quan; Quant; Quantitative; Random; Thrb; Thrombocyte; Thrombocytes	Platelet # BldC Manual	Both	NA			10*9/L	Platelets [#/volume] in Capillary blood by Manual count	NA	10*9/L	NA				0	0	0						2.46		Platelets Manual cnt (BldC) [#/Vol]
7	26515-7	777-3	C0362994	C0032181	Platelet Count measurement	Platelets	NCnc	Pt	Bld	Qn	Automated count	HEM/BC	2.46	MIN		ACTIVE	NA	1					Y	NA	#; ABS; absolute; absolutes; Auto; Automated detection; Blood; Cnt; Count; Count/volume; CT; Elec; Elect; Electr; HEMATOLOGY/CELL COUNTS; Number concentration; Number Concentration (count/vol); Platelet; Platelet count; Platelt; Plt; Point in time; QNT; Quan; Quant; Quantitative; Random; Thrb; Thrombocyte; Thrombocytes; UniversalLabOrders; WB; Whole blood	Platelet # Bld Auto	Both	NA			10*9/L	Platelets [#/volume] in Blood by Automated count	NA	10*3/uL	NA				18	0	18						1		Platelets Auto (Bld) [#/Vol]
7	26515-7	778-1	C0362995	C0032181	Platelet Count measurement	Platelets	NCnc	Pt	Bld	Qn	Manual count	HEM/BC	2.46	MIN		ACTIVE	NA	1					Y	NA	#; ABS; absolute; absolutes; Blood; Cnt; Count; Count/volume; CT; HEMATOLOGY/CELL COUNTS; Manl; Number concentration; Number Concentration (count/vol); Platelet; Platelet count; Platelt; Plt; Point in time; QNT; Quan; Quant; Quantitative; Random; Thrb; Thrombocyte; Thrombocytes; WB; Whole blood	Platelet # Bld Manual	Both	NA			10*9/L	Platelets [#/volume] in Blood by Manual count	NA	10*3/uL	NA				0	0	0						1		Platelets Manual cnt (Bld) [#/Vol]
7	26515-7	79427-1	C4070202	C0032181	Platelet Count measurement	Platelets	Naric	Pt	Bld	Qn	Microscopy.light.HPF	HEM/BC	2.54	MIN		ACTIVE	NA	1						NA	#/area; Blood; HEMATOLOGY/CELL COUNTS; LM; Micro; Micros; Microscopic; Number areic; Platelet; Platelt; Plt; Point in time; QNT; Quan; Quant; Quantitative; Random; Thrb; Thrombocyte; Thrombocytes; WB; Whole blood	Platelet #/area Bld HPF	Observation	NA			/HPF	Platelets [#/area] in Blood by Microscopy high power field	NA	/[HPF]	NA				0	0	0						2.54		Platelets LM.HPF (Bld) [#/Area]
7	26515-7	9317-9	C0484447	C0032181	Platelet Count measurement	Platelets	PrThr	Pt	Bld	Ord	Microscopy.light	HEM/BC	2.56	MIN	Platelet Estimate	ACTIVE	NA	1						NA	Blood; HEMATOLOGY/CELL COUNTS; LM; Micro; Micros; Microscopic; Ordinal; Platelet; Platelet adequacy; Platelet estimate; Platelt; Plt; Point in time; PR; QL; Qual; Qualitative; Random; Screen; Thrb; Thrombocyte; Thrombocytes; WB; Whole blood	Platelet Bld Ql Smear	Observation	NA				Platelet adequacy [Presence] in Blood by Light microscopy	NA		NA			Microscopy is a more accurate way to describe platelet estimate; The PrThr property is used for LOINC terms whose results are reported using an ordered categorical scale, regardless of whether or not an internal threshold was used to make that determination. This change was approved by the Laboratory LOINC Committee in June 2016.	141	0	141						1.0i		Platelets LM Ql (Bld)
7	26515-7	97995-5	NA	C0032181	Platelet Count measurement	Platelets	NCnc	Pt	Bld	Qn	Automated count.optical	HEM/BC	2.7	ADD		ACTIVE	NA	1					N	NA	#; ABS; absolute; absolutes; Auto; Auto Optical; Automated detection; Blood; Cnt; Count; Count/volume; CT; Elec; Elect; Electr; HEMATOLOGY/CELL COUNTS; Number concentration; Number Concentration (count/vol); Platelet; Platelet count; Platelt; Plt; Point in time; QNT; Quan; Quant; Quantitative; Random; Thrb; Thrombocyte; Thrombocytes; WB; Whole blood	Platelet # Bld Auto Optical	Observation	NA			10*9/L	Platelets [#/volume] in Blood by Automated count.optical	NA	10*3/uL	NA				0	0	0						2.7		Platelets Auto.optical (Bld) [#/Vol]
8	1920-8	1920-8	C0364055	C0201899	Aspartate aminotransferase measurement	Aspartate aminotransferase	CCnc	Pt	Ser/Plas	Qn		CHEM	2.7	MIN		ACTIVE	NA	1					Y	NA	Asp; Aspartate amino transferase; Aspartate transaminase; Aspartic acid; AST; Catalytic Concentration; Chemistry; Glutamic oxaloacetic transaminase; Hepatology; Liver; Pl; Plasma; Plsm; Point in time; QNT; Quan; Quant; Quantitative; Random; SerP; SerPl; SerPlas; Serum; Serum or plasma; SGOT; SR; UniversalLabOrders	AST SerPl-cCnc	Both	NA			arb U/L	Aspartate aminotransferase [Enzymatic activity/volume] in Serum or Plasma	NA	U/L	NA				19	102	19						1		AST [Catalytic activity/Vol]
8	1920-8	27344-1	C0943156	C0201899	Aspartate aminotransferase measurement	Aspartate aminotransferase	PrThr	Pt	Ser/Plas	Ord		CHEM	2.56	MIN		ACTIVE	NA	1						NA	Asp; Aspartate amino transferase; Aspartate transaminase; Aspartic acid; AST; Chemistry; Glutamic oxaloacetic transaminase; Hepatology; Liver; Ordinal; Pl; Plasma; Plsm; Point in time; PR; QL; Qual; Qualitative; Random; Screen; SerP; SerPl; SerPlas; Serum; Serum or plasma; SGOT; SR	AST SerPl Ql	Both	NA				Aspartate aminotransferase [Presence] in Serum or Plasma	NA		NA			The PrThr property is used for LOINC terms whose results are reported using an ordered categorical scale, regardless of whether or not an internal threshold was used to make that determination. This change was approved by the Laboratory LOINC Committee in June 2016.	0	0	0						2		AST Ql
8	1920-8	30239-8	C1114117	C0201899	Aspartate aminotransferase measurement	Aspartate aminotransferase	CCnc	Pt	Ser/Plas	Qn	With P-5'-P	CHEM	2.68	MIN		ACTIVE	NA	1					N	NA	Asp; Aspartate amino transferase; Aspartate transaminase; Aspartic acid; AST; Catalytic Concentration; Chemistry; Glutamic oxaloacetic transaminase; Hepatology; Liver; P prime; Pl; Plasma; Plsm; Point in time; QNT; Quan; Quant; Quantitative; Random; SerP; SerPl; SerPlas; Serum; Serum or plasma; SGOT; SR; w P-5'-P	AST SerPl w P-5'-P-cCnc	Both	NA			arb U/L	Aspartate aminotransferase [Enzymatic activity/volume] in Serum or Plasma by With P-5'-P	NA	U/L	NA				0	0	0						2.04		AST With P-5'-P [Catalytic activity/Vol]
8	1920-8	44786-2	C1716003	C0201899	Aspartate aminotransferase measurement	Aspartate aminotransferase	CCnc	Stdy^max	Ser/Plas	Qn		CHEM	2.68	MIN		ACTIVE	NA	1					N	NA	Asp; Aspartate amino transferase; Aspartate transaminase; Aspartic acid; AST; Catalytic Concentration; Chemistry; Glutamic oxaloacetic transaminase; Hepatology; Liver; Maximum; Pl; Plasma; Plsm; QNT; Quan; Quant; Quantitative; SerP; SerPl; SerPlas; Serum; Serum or plasma; SGOT; SR; Studies; Study; Sutdies	AST (Study max) SerPl-cCnc	Observation	NA			arb U/L	Aspartate aminotransferase [Enzymatic activity/volume] (Maximum value during study) in Serum or Plasma	NA	U/L	NA				0	0	0						2.17		AST (Stdy maximum) [Catalytic activity/Vol]
8	1920-8	88112-8	C4533506	C0201899	Aspartate aminotransferase measurement	Aspartate aminotransferase	CCnc	Pt	Ser/Plas	Qn	No addition of P-5'-P	CHEM	2.68	MIN		ACTIVE	NA	1						NA	Asp; Aspartate amino transferase; Aspartate transaminase; Aspartic acid; AST; Catalytic Concentration; Chemistry; Glutamic oxaloacetic transaminase; Hepatology; Liver; P prime; Pl; Plasma; Plsm; Point in time; QNT; Quan; Quant; Quantitative; Random; SerP; SerPl; SerPlas; Serum; Serum or plasma; SGOT; SR; w/o P-5'-P	AST SerPl w/o P-5'-P-cCnc	Both	NA			arb U/L	Aspartate aminotransferase [Enzymatic activity/volume] in Serum or Plasma by No addition of P-5'-P	NA	U/L	NA				0	0	0						2.63		AST No additional P-5'-P [Catalytic activity/Vol]
9	54363-7	14631-6	C0797806	C0201913	Bilirubin, total measurement	Bilirubin	SCnc	Pt	Ser/Plas	Qn		CHEM	2.7	MIN	Method can be DIRECT SPECTOPHOTOMETRY, WET CHEMISTRY or DRY SLIDE (TBIL)	ACTIVE	NA	1					Y	NA	Bili; Bilirubins; Billirubin; Chemistry; Hematology; Heme; Hepatology; Level; Liver; Pl; Plasma; Plsm; Point in time; QNT; Quan; Quant; Quantitative; Random; SerP; SerPl; SerPlas; Serum; Serum or plasma; SR; Substance concentration; TBIL	Bilirub SerPl-sCnc	Both	NA			umol/L	Bilirubin.total [Moles/volume] in Serum or Plasma	NA	umol/L	NA				0	0	21					95405-7	1.0k		Bilirubin [Moles/Vol]
9	54363-7	1975-2	C0364108	C0201913	Bilirubin, total measurement	Bilirubin	MCnc	Pt	Ser/Plas	Qn		CHEM	2.7	MIN	Method can be DIRECT SPECTOPHOTOMETRY, WET CHEMISTRY or DRY SLIDE (TBIL)	ACTIVE	NA	1					Y	NA	Bili; Bilirubins; Billirubin; Chemistry; Hematology; Heme; Hepatology; Level; Liver; Mass Concentration; Pl; Plasma; Plsm; Point in time; QNT; Quan; Quant; Quantitative; Random; SerP; SerPl; SerPlas; Serum; Serum or plasma; SR; TBIL; UniversalLabOrders	Bilirub SerPl-mCnc	Both	NA			mg/dL	Bilirubin.total [Mass/volume] in Serum or Plasma	NA	mg/dL	NA				21	221	0					95405-7	1		Bilirubin [Mass/Vol]
9	54363-7	42719-5	C1623600	C0201913	Bilirubin, total measurement	Bilirubin	MCnc	Pt	Bld	Qn		CHEM	2.38	MIN		ACTIVE	NA	1					N	NA	Bili; Bilirubins; Billirubin; Blood; Chemistry; Hematology; Heme; Hepatology; Level; Liver; Mass Concentration; Point in time; QNT; Quan; Quant; Quantitative; Random; TBIL; WB; Whole blood	Bilirub Bld-mCnc	Both	NA			mg/dL	Bilirubin.total [Mass/volume] in Blood	NA	mg/dL	NA				0	0	0						2.16		Bilirubin (Bld) [Mass/Vol]
9	54363-7	54363-7	C2706699	C0201913	Bilirubin, total measurement	Bilirubin	SCnc	Pt	Bld	Qn		CHEM	2.7	MIN		ACTIVE	NA	1					N	NA	Bili; Bilirubins; Billirubin; Blood; Chemistry; Hematology; Heme; Hepatology; Level; Liver; Point in time; QNT; Quan; Quant; Quantitative; Random; Substance concentration; TBIL; WB; Whole blood	Bilirub Bld-sCnc	Both	NA			umol/L	Bilirubin.total [Moles/volume] in Blood	NA	umol/L	NA				0	0	0						2.27		Bilirubin (Bld) [Moles/Vol]
9	54363-7	59827-6	C2924075	C0201913	Bilirubin, total measurement	Bilirubin	MCnc	Pt	BldA	Qn		CHEM	2.7	MIN		ACTIVE	NA	1					N	NA	ABG; ART; Art bld; Art blood; Arterial; Arterial blood; Bili; Bilirubins; Billirubin; Blood arterial; Chemistry; Level; Mass concentration; Point in time; QNT; Quan; Quant; Quantitative; Random; TBIL	Bilirub BldA-mCnc	Both	NA			mg/dL	Bilirubin.total [Mass/volume] in Arterial blood	NA	mg/dL	NA				0	0	0						2.32		Bilirubin (BldA) [Mass/Vol]
9	54363-7	59828-4	C2924076	C0201913	Bilirubin, total measurement	Bilirubin	MCnc	Pt	BldV	Qn		CHEM	2.7	MIN		ACTIVE	NA	1					N	NA	Bili; Bilirubins; Billirubin; Bld ven; Bld venous; Blood - venous; Blood ven; Blood venus; Chemistry; Level; Mass concentration; Point in time; QNT; Quan; Quant; Quantitative; Random; TBIL; Venous	Bilirub BldV-mCnc	Both	NA			mg/dL	Bilirubin.total [Mass/volume] in Venous blood	NA	mg/dL	NA				0	0	0						2.32		Bilirubin (BldV) [Mass/Vol]
9	54363-7	77137-8	C4037866	C0201913	Bilirubin, total measurement	Bilirubin	SCnc	Pt	Ser/Plas/Bld	Qn		CHEM	2.68	MIN		ACTIVE	NA	1						NA	Bili; Bilirubins; Billirubin; Blood; Chemistry; Hematology; Heme; Hepatology; Level; LimitedUseLabOrders; Liver; Pl; PlasBld; Plasma; Plsm; Point in time; QNT; Quan; Quant; Quantitative; Random; SerP; SerPl; SerPlas; SerPlBld; Serum; Serum or plasma; Serum, plasma or whole blood; SR; Substance concentration; TBIL; WB; Whole blood	Bilirub SerPlBld-sCnc	Both	NA			umol/L	Bilirubin.total [Moles/volume] in Serum, Plasma or Blood	NA	umol/L	NA			Release 2.68: DefinitionDescription: Moved to Mapping Guidance section.	0	0	0						2.52		Bilirubin (S/P/Bld) [Moles/Vol]
9	54363-7	89871-8	C4739382	C0201913	Bilirubin, total measurement	Bilirubin	SCnc	Pt	BldV	Qn		CHEM	2.65	ADD		ACTIVE	NA	1						NA	Bili; Bilirubins; Billirubin; Bld ven; Bld venous; Blood - venous; Blood ven; Blood venus; Chemistry; Level; Point in time; QNT; Quan; Quant; Quantitative; Random; Substance concentration; TBIL; Venous	Bilirub BldV-sCnc	Both	NA			umol/L	Bilirubin.total [Moles/volume] in Venous blood	NA	umol/L	NA				0	0	0						2.65		Bilirubin (BldV) [Moles/Vol]
9	54363-7	89872-6	C4739383	C0201913	Bilirubin, total measurement	Bilirubin	SCnc	Pt	BldA	Qn		CHEM	2.65	ADD		ACTIVE	NA	1						NA	ABG; ART; Art bld; Art blood; Arterial; Arterial blood; Bili; Bilirubins; Billirubin; Blood arterial; Chemistry; Level; Point in time; QNT; Quan; Quant; Quantitative; Random; Substance concentration; TBIL	Bilirub BldA-sCnc	Both	NA			umol/L	Bilirubin.total [Moles/volume] in Arterial blood	NA	umol/L	NA				0	0	0						2.65		Bilirubin (BldA) [Moles/Vol]
9	54363-7	97770-2	NA	C0201913	Bilirubin, total measurement	Bilirubin	SCnc	Pt	BldC	Qn		CHEM	2.7	ADD		ACTIVE	NA	1					N	NA	Bili; Bilirubins; Billirubin; Blood - capillary; Cap bld; Cap blood; Capillary bld; Capillary blood; Chemistry; Finger stick; Gastro; Gastroenterology; GI; Hematology; Heme; Hepatology; Level; Liver; Point in time; QNT; Quan; Quant; Quantitative; Random; Substance concentration; TBIL	Bilirub BldC-sCnc	Both	NA			umol/L	Bilirubin.total [Moles/volume] in Capillary blood	NA	umol/L	NA				0	0	0						2.7		Bilirubin (BldC) [Moles/Vol]
10	4548-4	17855-8	C0800962	C0474680	Hemoglobin A1c measurement	Hemoglobin A1c/Hemoglobin.total	MFr	Pt	Bld	Qn	Calculated	CHEM	2.7	MIN	Changing from the property from Mass fraction to substance fraction has not effect on the meaning when the molecular weight of the numerator and the denominator are the same (for practical purposes). These terms had had a property of MFR in the past and we changed to SFR because we thought the LOINC community preferred SFR for HbA1c. But we mis understood the preference is to use the MFR variant-…	ACTIVE	NA	1	(average glucose level [mg/dL]+46.7)/28.7				Y	NA	Blood; Calc; Calculation; Chemistry; Endocrine; Endocrinology; GHb; Glycated hemoglobin; Glycohaemogolobin; Glycohemogolobin; Glycosylated hemoglobin; HA1c; Haemoglobin; Hb; HbA1c; Hgb; Hgb A1c; Mass fraction; Percent; Point in time; QNT; Quan; Quant; Quantitative; Random; Tot; Totl; WB; Whole blood	HbA1c MFr Bld Calc	Both	NA			%	Hemoglobin A1c/Hemoglobin.total in Blood by calculation	NA	%	NA			Release 2.70: CLASS: Hgb A1C was originally placed in the HEM class, but is more correctly classified in CHEM.;	0	0	0						1.0l		HbA1c Calc (Bld) [Mass fraction]
10	4548-4	17856-6	C0800963	C0474680	Hemoglobin A1c measurement	Hemoglobin A1c/Hemoglobin.total	MFr	Pt	Bld	Qn	HPLC	CHEM	2.7	MIN	Changing from the property from Mass fraction to substance fraction has not effect on the meaning when the molecular weight of the numerator and the denominator are the same (for practical purposes). These terms had had a property of MFR in the past and we changed to SFR because we thought the LOINC community preferred SFR for HbA1c. But we mis understood the preference is to use the MFR variant-…	ACTIVE	NA	1					Y	NA	Blood; Chemistry; Endocrine; Endocrinology; GHb; Glycated hemoglobin; Glycohaemogolobin; Glycohemogolobin; Glycosylated hemoglobin; HA1c; Haemoglobin; Hb; HbA1c; Hgb; Hgb A1c; High performance liquid chromatography; High pressure liquid chromatography; Mass Fraction; Percent; Point in time; QNT; Quan; Quant; Quantitative; Random; Tot; Totl; UniversalLabOrders; WB; Whole blood	HbA1c MFr Bld HPLC	Both	NA			%	Hemoglobin A1c/Hemoglobin.total in Blood by HPLC	NA	%	NA			Release 2.70: CLASS: Changed Class from HEM/BC to CHEM as A1C tests are more correctly classified in CHEM.;	215	50	215						1.0l		HbA1c HPLC (Bld) [Mass fraction]
10	4548-4	4548-4	C0366781	C0474680	Hemoglobin A1c measurement	Hemoglobin A1c/Hemoglobin.total	MFr	Pt	Bld	Qn		CHEM	2.7	MIN		ACTIVE	NA	1					Y	NA	Blood; Chemistry; Endocrine; Endocrinology; GHb; Glycated hemoglobin; Glycohaemogolobin; Glycohemogolobin; Glycosylated hemoglobin; HA1c; Haemoglobin; Hb; HbA1c; Hgb; Hgb A1c; Mass fraction; Percent; Point in time; QNT; Quan; Quant; Quantitative; Random; Tot; Totl; WB; Whole blood	HbA1c MFr Bld	Both	NA			%	Hemoglobin A1c/Hemoglobin.total in Blood	NA	%	NA			Release 2.70: CLASS: Changed Class from HEM/BC to CHEM as A1C tests are more correctly classified in CHEM.; Previous Releases: Changing from the property from Mass fraction to substance fraction has not effect on the meaning when the molecular weight of the numerator and the denominator are the same (for practical purposes). These terms had had a property of MFR in the past and we changed to SFR …	81	48	81						1		HbA1c (Bld) [Mass fraction]
10	4548-4	4549-2	C0366782	C0474680	Hemoglobin A1c measurement	Hemoglobin A1c/Hemoglobin.total	MFr	Pt	Bld	Qn	Electrophoresis	CHEM	2.7	MIN	Changing from the property from Mass fraction to substance fraction has not effect on the meaning when the molecular weight of the numerator and the denominator are the same (for practical purposes). These terms had had a property of MFR in the past and we changed to SFR because we thought the LOINC community preferred SFR for HbA1c. But we mis understood the preference is to use the MFR variant-…	ACTIVE	NA	1					Y	NA	Blood; Chemistry; Elec; Elect; Electr; Electro; Electrophhrs; Electrophrs; Elp; Elph; Endocrine; Endocrinology; Ep; GHb; Glycated hemoglobin; Glycohaemogolobin; Glycohemogolobin; Glycosylated hemoglobin; HA1c; Haemoglobin; Hb; HbA1c; Hgb; Hgb A1c; Mass fraction; Percent; Point in time; QNT; Quan; Quant; Quantitative; Random; Tot; Totl; WB; Whole blood	HbA1c MFr Bld Elph	Both	NA			%	Hemoglobin A1c/Hemoglobin.total in Blood by Electrophoresis	NA	%	NA			Release 2.70: CLASS: Changed Class from HEM/BC to CHEM as A1C tests are more correctly classified in CHEM.;	0	0	0						1		HbA1c Elph (Bld) [Mass fraction]
10	4548-4	62388-4	C2973266	C0474680	Hemoglobin A1c measurement	Hemoglobin A1c/Hemoglobin.total	MFr	Pt	Bld	Qn	JDS/JSCC	CHEM	2.7	MIN	Japan is the main country that uses this protocol, but not exclusively.	ACTIVE	NA	1					N	NA	Blood; Chemistry; Endocrine; Endocrinology; GHb; Glycated hemoglobin; Glycohaemogolobin; Glycohemogolobin; Glycosylated hemoglobin; HA1c; Haemoglobin; Hb; HbA1c; Hgb; Hgb A1c; Japanese Diabetes Society/Japanese Society for Clinical Chemistry; Mass fraction; Percent; Point in time; QNT; Quan; Quant; Quantitative; Random; Tot; Totl; WB; Whole blood	HbA1c MFr Bld JDS/JSCC	Both	NA			%	Hemoglobin A1c/Hemoglobin.total in Blood by JDS/JSCC protocol	NA	%	NA			Release 2.70: CLASS: Changed Class from HEM/BC to CHEM as A1C tests are more correctly classified in CHEM.;	0	0	0						2.34		HbA1c JDS/JSCC protocol (Bld) [Mass fraction]
11	59260-0	14775-1	C0797949	C0518015	Hemoglobin measurement	Hemoglobin	MCnc	Pt	BldA	Qn	Oximetry	HEM/BC	2.36	MIN		ACTIVE	NA	1					Y	NA	ABG; ART; Art bld; Art blood; Arterial; Arterial blood; Blood arterial; Haemoglobin; Hb; HEMATOLOGY/CELL COUNTS; Hgb; Level; Lung; Mass Concentration; Point in time; Pulmonary; Pulmonology; QNT; Quan; Quant; Quantitative; Random; Respiratory	Hgb BldA Oximetry-mCnc	Both	NA			g/L	Hemoglobin [Mass/volume] in Arterial blood by Oximetry	NA	g/dL	NA				0	0	0						1.0k		Hemoglobin Oximetry (BldA) [Mass/Vol]
11	59260-0	20509-6	C0803320	C0518015	Hemoglobin measurement	Hemoglobin	MCnc	Pt	Bld	Qn	Calculated	HEM/BC	2.7	MIN		ACTIVE	NA	1	hemoglobin (g/dL) = hematocrit (% PCV) x 0.34				Y	NA	Blood; Calc; Calculation; Haemoglobin; Hb; HEMATOLOGY/CELL COUNTS; Hgb; Level; Mass concentration; Point in time; QNT; Quan; Quant; Quantitative; Random; WB; Whole blood	Hgb Bld Calc-mCnc	Observation	NA			g/dL	Hemoglobin [Mass/volume] in Blood by calculation	NA	g/dL	NA				0	0	0						1.0m		Hemoglobin Calc (Bld) [Mass/Vol]
11	59260-0	30313-1	C1114184	C0518015	Hemoglobin measurement	Hemoglobin	MCnc	Pt	BldA	Qn		HEM/BC	2.7	MIN		ACTIVE	NA	1					N	NA	ABG; ART; Art bld; Art blood; Arterial; Arterial blood; Blood arterial; Haemoglobin; Hb; HEMATOLOGY/CELL COUNTS; Hgb; Level; Mass concentration; Point in time; QNT; Quan; Quant; Quantitative; Random	Hgb BldA-mCnc	Both	NA			g/dL	Hemoglobin [Mass/volume] in Arterial blood	NA	g/dL	NA				188	0	188						2.04		Hemoglobin (BldA) [Mass/Vol]
11	59260-0	30350-3	C1114213	C0518015	Hemoglobin measurement	Hemoglobin	MCnc	Pt	BldV	Qn		HEM/BC	2.7	MIN		ACTIVE	NA	1					N	NA	Bld ven; Bld venous; Blood - venous; Blood ven; Blood venus; Haemoglobin; Hb; HEMATOLOGY/CELL COUNTS; Hgb; Level; Mass concentration; Point in time; QNT; Quan; Quant; Quantitative; Random; Venous	Hgb BldV-mCnc	Both	NA			g/L;g/dL	Hemoglobin [Mass/volume] in Venous blood	NA	g/dL	NA				1986	0	1986						2.04		Hemoglobin (BldV) [Mass/Vol]
11	59260-0	30352-9	C1114215	C0518015	Hemoglobin measurement	Hemoglobin	MCnc	Pt	BldC	Qn		HEM/BC	2.7	MIN		ACTIVE	NA	1					N	NA	Blood - capillary; Cap bld; Cap blood; Capillary bld; Capillary blood; Finger stick; Haemoglobin; Hb; HEMATOLOGY/CELL COUNTS; Hgb; Level; Mass concentration; Point in time; QNT; Quan; Quant; Quantitative; Random	Hgb BldC-mCnc	Both	NA			g/dL	Hemoglobin [Mass/volume] in Capillary blood	NA	g/dL	NA				0	0	0						2.04		Hemoglobin (BldC) [Mass/Vol]
11	59260-0	55782-7	C2733676	C0518015	Hemoglobin measurement	Hemoglobin	MCnc	Pt	Bld	Qn	Oximetry	HEM/BC	2.34	MIN		ACTIVE	NA	1					N	NA	Blood; Cardio; Cardiology; Haemoglobin; Hb; Heart Disease; HEMATOLOGY/CELL COUNTS; Hgb; Level; Mass concentration; Point in time; QNT; Quan; Quant; Quantitative; Random; WB; Whole blood	Hgb Bld Oximetry-mCnc	Both	NA			g/dL	Hemoglobin [Mass/volume] in Blood by Oximetry	NA	g/dL	NA				0	0	0						2.29		Hemoglobin Oximetry (Bld) [Mass/Vol]
11	59260-0	59260-0	C2923664	C0518015	Hemoglobin measurement	Hemoglobin	SCnc	Pt	Bld	Qn		HEM/BC	2.7	MIN		ACTIVE	NA	1		Hemoglobine 9,2 mmol/L			N	NA	Blood; Haemoglobin; Hb; HEMATOLOGY/CELL COUNTS; Hgb; Level; Point in time; QNT; Quan; Quant; Quantitative; Random; Substance concentration; WB; Whole blood	Hgb Bld-sCnc	Both	NA			mmol/L	Hemoglobin [Moles/volume] in Blood	NA	mmol/L	NA				0	0	0						2.32		Hemoglobin (Bld) [Moles/Vol]
11	59260-0	717-9	C0362922	C0518015	Hemoglobin measurement	Hemoglobin	PrThr	Pt	Bld	Ord		HEM/BC	2.56	MIN		ACTIVE	NA	1						NA	Blood; Haemoglobin; Hb; HEMATOLOGY/CELL COUNTS; Hgb; Ordinal; Point in time; PR; QL; Qual; Qualitative; Random; Screen; WB; Whole blood	Hgb Bld Ql	Both	NA				Hemoglobin [Presence] in Blood	NA		NA			The PrThr property is used for LOINC terms whose results are reported using an ordered categorical scale, regardless of whether or not an internal threshold was used to make that determination. This change was approved by the Laboratory LOINC Committee in June 2016.	0	0	0						1		Hemoglobin Ql (Bld)
11	59260-0	718-7	C0362923	C0518015	Hemoglobin measurement	Hemoglobin	MCnc	Pt	Bld	Qn		HEM/BC	2.7	MIN		ACTIVE	NA	1					Y	NA	Blood; Haemoglobin; Hb; HEMATOLOGY/CELL COUNTS; Hgb; Level; Mass concentration; Point in time; QNT; Quan; Quant; Quantitative; Random; UniversalLabOrders; WB; Whole blood	Hgb Bld-mCnc	Both	NA			g/dL	Hemoglobin [Mass/volume] in Blood	NA	g/dL	NA				2	66	2						1		Hemoglobin (Bld) [Mass/Vol]
11	59260-0	75928-2	C4071638	C0518015	Hemoglobin measurement	Hemoglobin	SCnc	Pt	BldA	Qn		HEM/BC	2.54	ADD		ACTIVE	NA	1						NA	ABG; ART; Art bld; Art blood; Arterial; Arterial blood; Blood arterial; Haemoglobin; Hb; HEMATOLOGY/CELL COUNTS; Hgb; Level; Point in time; QNT; Quan; Quant; Quantitative; Random; Substance concentration	Hgb BldA-sCnc	Both	NA			mmol/L	Hemoglobin [Moles/volume] in Arterial blood	NA	mmol/L	NA				0	0	0						2.54		Hemoglobin (BldA) [Moles/Vol]
11	59260-0	76769-9	C4037503	C0518015	Hemoglobin measurement	Hemoglobin	MCnc	Pt	BldV	Qn	Oximetry	HEM/BC	2.52	MIN		ACTIVE	NA	1						NA	Bld ven; Bld venous; Blood - venous; Blood ven; Blood venus; Haemoglobin; Hb; HEMATOLOGY/CELL COUNTS; Hgb; Level; Lung; Mass Concentration; Point in time; Pulmonary; Pulmonology; QNT; Quan; Quant; Quantitative; Random; Respiratory; Venous	Hgb BldV Oximetry-mCnc	Both	NA			g/L	Hemoglobin [Mass/volume] in Venous blood by Oximetry	NA	g/L	NA				0	0	0						2.52		Hemoglobin Oximetry (BldV) [Mass/Vol]
11	59260-0	93846-4	C5212407	C0518015	Hemoglobin measurement	Hemoglobin	SCnc	Pt	BldV	Qn		HEM/BC	2.67	ADD		ACTIVE	NA	1						NA	Bld ven; Bld venous; Blood - venous; Blood ven; Blood venus; Haemoglobin; Hb; HEMATOLOGY/CELL COUNTS; Hgb; Level; Point in time; QNT; Quan; Quant; Quantitative; Random; Substance concentration; Venous	Hgb BldV-sCnc	Both	NA			mmol/L	Hemoglobin [Moles/volume] in Venous blood	NA	mmol/L	NA				0	0	0						2.67		Hemoglobin (BldV) [Moles/Vol]
11	59260-0	97556-5	NA	C0518015	Hemoglobin measurement	Hemoglobin	MCnc	Pt	BldC	Qn	Oximetry	CHEM	2.7	ADD		ACTIVE	NA	1					N	NA	Blood - capillary; Cap bld; Cap blood; Capillary bld; Capillary blood; Chemistry; Finger stick; Haemoglobin; Hb; Hematology; Heme; Hgb; Level; Mass concentration; Point in time; QNT; Quan; Quant; Quantitative; Random	Hgb BldC Oximetry-mCnc	Observation	NA			g/L	Hemoglobin [Mass/volume] in Capillary blood by Oximetry	NA	g/L	NA				0	0	0						2.7		Hemoglobin Oximetry (BldC) [Mass/Vol]
12	26511-6	23761-0	C0881125	C0948762	Absolute neutrophil count	Neutrophils/100 leukocytes	NFr	Pt	Bld	Qn	Manual count	HEM/BC	2.7	MIN		ACTIVE	NA	1					Y	NA	100WBC; Blood; HEMATOLOGY/CELL COUNTS; Leuc; Leuk; Leukocyte; Lkcs; Manl; Neut; Neutr; Neutrophil; Number fraction; Percent; PMN; PNM; Point in time; QNT; Quan; Quant; Quantitative; Random; WB; WBC; WBCs; White blood cell; White blood cells; Whole blood	Neutrophils/leuk NFr Bld Manual	Observation	NA			%	Neutrophils/100 leukocytes in Blood by Manual count	NA	%	NA				1191	0	1191						1.0n		Neutrophils/100 WBC Manual cnt (Bld)
12	26511-6	26499-4	C0942461	C0948762	Absolute neutrophil count	Neutrophils	NCnc	Pt	Bld	Qn		HEM/BC	2.7	MIN		ACTIVE	NA	1					Y	NA	#; ABS; absolute; absolutes; Blood; Cnt; Count; Count/volume; CT; HEMATOLOGY/CELL COUNTS; Neut; Neutr; Neutrophil; Number concentration; Number Concentration (count/vol); PMN; PNM; Point in time; QNT; Quan; Quant; Quantitative; Random; WB; Whole blood	Neutrophils # Bld	Observation	NA			10*3/mm3	Neutrophils [#/volume] in Blood	NA	10*3/uL	NA				57	0	57						2		Neutrophils (Bld) [#/Vol]
12	26511-6	26511-6	C0942471	C0948762	Absolute neutrophil count	Neutrophils/100 leukocytes	NFr	Pt	Bld	Qn		HEM/BC	2.7	MIN		ACTIVE	NA	1					Y	NA	100WBC; Blood; HEMATOLOGY/CELL COUNTS; Leuc; Leuk; Leukocyte; Lkcs; Neut; Neutr; Neutrophil; Number fraction; Percent; PMN; PNM; Point in time; QNT; Quan; Quant; Quantitative; Random; WB; WBC; WBCs; White blood cell; White blood cells; Whole blood	Neutrophils/leuk NFr Bld	Observation	NA			%	Neutrophils/100 leukocytes in Blood	NA	%	NA				76	0	76						2		Neutrophils/100 WBC (Bld)
12	26511-6	751-8	C0362968	C0948762	Absolute neutrophil count	Neutrophils	NCnc	Pt	Bld	Qn	Automated count	HEM/BC	2.4	MIN		ACTIVE	NA	1					Y	NA	#; ABS; absolute; absolutes; Auto; Automated detection; Blood; Cnt; Count; Count/volume; CT; Elec; Elect; Electr; HEMATOLOGY/CELL COUNTS; Neut; Neutr; Neutrophil; Number concentration; Number Concentration (count/vol); PMN; PNM; Point in time; QNT; Quan; Quant; Quantitative; Random; WB; Whole blood	Neutrophils # Bld Auto	Observation	NA			10*9/L	Neutrophils [#/volume] in Blood by Automated count	NA	10*3/uL	NA				46	0	46						1		Neutrophils Auto (Bld) [#/Vol]
12	26511-6	753-4	C0362969	C0948762	Absolute neutrophil count	Neutrophils	NCnc	Pt	Bld	Qn	Manual count	HEM/BC	2.4	MIN		ACTIVE	NA	1					Y	NA	#; ABS; absolute; absolutes; Blood; Cnt; Count; Count/volume; CT; HEMATOLOGY/CELL COUNTS; Manl; Neut; Neutr; Neutrophil; Number concentration; Number Concentration (count/vol); PMN; PNM; Point in time; QNT; Quan; Quant; Quantitative; Random; WB; Whole blood	Neutrophils # Bld Manual	Observation	NA			10*9/L	Neutrophils [#/volume] in Blood by Manual count	NA	10*3/uL	NA				0	0	0						1		Neutrophils Manual cnt (Bld) [#/Vol]
12	26511-6	770-8	C0362987	C0948762	Absolute neutrophil count	Neutrophils/100 leukocytes	NFr	Pt	Bld	Qn	Automated count	HEM/BC	2.7	MIN		ACTIVE	NA	1					Y	NA	100WBC; Auto; Automated detection; Blood; Elec; Elect; Electr; HEMATOLOGY/CELL COUNTS; Leuc; Leuk; Leukocyte; Lkcs; Neut; Neutr; Neutrophil; Number fraction; Percent; PMN; PNM; Point in time; QNT; Quan; Quant; Quantitative; Random; WB; WBC; WBCs; White blood cell; White blood cells; Whole blood	Neutrophils/leuk NFr Bld Auto	Observation	NA			%	Neutrophils/100 leukocytes in Blood by Automated count	NA	%	NA				25	0	25						1		Neutrophils/100 WBC Auto (Bld)
13	2164-2	2164-2	C0364298	C0373595	Creatinine clearance measurement	Creatinine renal clearance	VRat	24H	Urine+Ser/Plas	Qn		CHEM	2.66	MIN		ACTIVE	NA	1					Y	NA	1 day; 24 hours; 24HR; Chemistry; Cl; Clear; Clearanc; Clearances; Clr; CR; Crea; Creat; Flow; Kidney; Nephrology; Pl; Plasma; Plsm; QNT; Quan; Quant; Quantitative; Renal; SerP; SerPl; SerPlas; Serum; Serum or plasma; SR; UA; UCr; UR; Ur+SerPl; Urn; Volume rate; vRate	Creat Cl 24h Ur+SerPl-vRate	Both	NA			mL/sec;mL/min	Creatinine renal clearance in 24 hour Urine and Serum or Plasma	NA	mL/min	NA				586	0	586						1		Creatinine renal clearance (24H U+S/P) [Vol/Time]
14	15074-8	14743-9	C0797917	C0392201	Blood glucose measurement	Glucose	SCnc	Pt	BldC	Qn	Glucometer	CHEM	2.34	MIN		ACTIVE	NA	1					Y	NA	Blood - capillary; Cap bld; Cap blood; Capillary bld; Capillary blood; Chemistry; Endocrine; Endocrinology; Finger stick; Glu; Gluc; Glucomtr; Glucoseur; Level; Point in time; QNT; Quan; Quant; Quantitative; Random; Substance concentration	Glucose BldC Glucomtr-sCnc	Both	NA			mmol/L	Glucose [Moles/volume] in Capillary blood by Glucometer	NA	mmol/L	NA				0	0	0						1.0k		Glucose Glucometer (BldC) [Moles/Vol]
14	15074-8	14749-6	C0797923	C0392201	Blood glucose measurement	Glucose	SCnc	Pt	Ser/Plas	Qn		CHEM	2.7	MIN		ACTIVE	NA	1					Y	NA	Chemistry; Endocrine; Endocrinology; Glu; Gluc; Glucoseur; Level; Pl; Plasma; Plsm; Point in time; QNT; Quan; Quant; Quantitative; Random; SerP; SerPl; SerPlas; Serum; Serum or plasma; SR; Substance concentration	Glucose SerPl-sCnc	Both	NA			mmol/L	Glucose [Moles/volume] in Serum or Plasma	NA	mmol/L	NA				0	0	4						1.0k		Glucose [Moles/Vol]
14	15074-8	15074-8	C0798246	C0392201	Blood glucose measurement	Glucose	SCnc	Pt	Bld	Qn		CHEM	2.34	MIN		ACTIVE	NA	1					Y	NA	Blood; Chemistry; Endocrine; Endocrinology; Glu; Gluc; Glucoseur; Level; Point in time; QNT; Quan; Quant; Quantitative; Random; Substance concentration; WB; Whole blood	Glucose Bld-sCnc	Both	NA			mmol/L	Glucose [Moles/volume] in Blood	NA	mmol/L	NA				0	0	13						1.0k		Glucose (Bld) [Moles/Vol]
14	15074-8	2339-0	C0364479	C0392201	Blood glucose measurement	Glucose	MCnc	Pt	Bld	Qn		CHEM	2.34	MIN		ACTIVE	NA	1					Y	NA	Blood; Chemistry; Endocrine; Endocrinology; Glu; Gluc; Glucoseur; Level; Mass concentration; Point in time; QNT; Quan; Quant; Quantitative; Random; UniversalLabOrders; WB; Whole blood	Glucose Bld-mCnc	Both	NA			mg/dL	Glucose [Mass/volume] in Blood	NA	mg/dL	NA				13	9	0						1		Glucose (Bld) [Mass/Vol]
14	15074-8	2340-8	C0364480	C0392201	Blood glucose measurement	Glucose	MCnc	Pt	Bld	Qn	Test strip.automated	CHEM	2.42	MIN		ACTIVE	NA	1					Y	NA	Auto; Automated detection; Blood; Chemistry; Dip stick; Dipstick; Elec; Elect; Electr; Endocrine; Endocrinology; Glu; Gluc; Glucoseur; Level; Mass concentration; Point in time; QNT; Quan; Quant; Quantitative; Random; WB; Whole blood	Glucose Bld Strip.auto-mCnc	Both	NA			mg/dL	Glucose [Mass/volume] in Blood by Automated test strip	NA	mg/dL	NA				0	0	0						1		Glucose Auto test strip (Bld) [Mass/Vol]
14	15074-8	2341-6	C0364481	C0392201	Blood glucose measurement	Glucose	MCnc	Pt	Bld	Qn	Test strip manual	CHEM	2.34	MIN		ACTIVE	NA	1					Y	NA	Blood; Chemistry; Dip stick; Dipstick; Endocrine; Endocrinology; Glu; Gluc; Glucoseur; Level; Manl; Manual Strip; Mass Concentration; Point in time; QNT; Quan; Quant; Quantitative; Random; WB; Whole blood	Glucose Bld Manual Strip-mCnc	Both	NA			mg/dL	Glucose [Mass/volume] in Blood by Test strip manual	NA	mg/dL	NA				0	0	0						1		Glucose Test strip manual (Bld) [Mass/Vol]
14	15074-8	2345-7	C0484731	C0392201	Blood glucose measurement	Glucose	MCnc	Pt	Ser/Plas	Qn		CHEM	2.7	MIN		ACTIVE	NA	1					Y	NA	Chemistry; Endocrine; Endocrinology; Glu; Gluc; Glucoseur; Level; Mass concentration; Pl; Plasma; Plsm; Point in time; QNT; Quan; Quant; Quantitative; Random; SerP; SerPl; SerPlas; Serum; Serum or plasma; SR; UniversalLabOrders	Glucose SerPl-mCnc	Both	NA			mg/dL	Glucose [Mass/volume] in Serum or Plasma	NA	mg/dL	NA				4	120	0						1		Glucose [Mass/Vol]
14	15074-8	32016-8	C1147700	C0392201	Blood glucose measurement	Glucose	MCnc	Pt	BldC	Qn		CHEM	2.7	MIN		ACTIVE	NA	1					N	NA	Blood - capillary; Cap bld; Cap blood; Capillary bld; Capillary blood; Chemistry; Endocrine; Endocrinology; Finger stick; Glu; Gluc; Glucoseur; Level; Mass concentration; Point in time; QNT; Quan; Quant; Quantitative; Random; UniversalLabOrders	Glucose BldC-mCnc	Both	NA			mg/dL	Glucose [Mass/volume] in Capillary blood	NA	mg/dL	NA				0	42	0						2.07		Glucose (BldC) [Mass/Vol]
14	15074-8	39480-9	C1543556	C0392201	Blood glucose measurement	Glucose	SCnc	Pt	BldV	Qn		CHEM	2.7	MIN		ACTIVE	NA	1					N	NA	Bld ven; Bld venous; Blood - venous; Blood ven; Blood venus; Chemistry; Endocrine; Endocrinology; Glu; Gluc; Glucoseur; Level; Point in time; QNT; Quan; Quant; Quantitative; Random; Substance concentration; Venous	Glucose BldV-sCnc	Both	NA			mmol/L	Glucose [Moles/volume] in Venous blood	NA	mmol/L	NA				0	0	0						2.15		Glucose (BldV) [Moles/Vol]
14	15074-8	39481-7	C1543557	C0392201	Blood glucose measurement	Glucose	SCnc	Pt	BldA	Qn		CHEM	2.7	MIN		ACTIVE	NA	1					N	NA	ABG; ART; Art bld; Art blood; Arterial; Arterial blood; Blood arterial; Chemistry; Endocrine; Endocrinology; Glu; Gluc; Glucoseur; Level; Point in time; QNT; Quan; Quant; Quantitative; Random; Substance concentration	Glucose BldA-sCnc	Both	NA			mmol/L	Glucose [Moles/volume] in Arterial blood	NA	mmol/L	NA				0	0	0						2.15		Glucose (BldA) [Moles/Vol]
14	15074-8	41651-1	C1643233	C0392201	Blood glucose measurement	Glucose	MCnc	Pt	BldA	Qn		CHEM	2.7	MIN		ACTIVE	NA	1					N	NA	ABG; ART; Art bld; Art blood; Arterial; Arterial blood; Blood arterial; Chemistry; Endocrine; Endocrinology; Glu; Gluc; Glucoseur; Level; Mass concentration; Point in time; QNT; Quan; Quant; Quantitative; Random	Glucose BldA-mCnc	Both	NA			mg/dL	Glucose [Mass/volume] in Arterial blood	NA	mg/dL	NA				0	0	0						2.16		Glucose (BldA) [Mass/Vol]
14	15074-8	41652-9	C1641518	C0392201	Blood glucose measurement	Glucose	MCnc	Pt	BldV	Qn		CHEM	2.7	MIN		ACTIVE	NA	1					N	NA	Bld ven; Bld venous; Blood - venous; Blood ven; Blood venus; Chemistry; Endocrine; Endocrinology; Glu; Gluc; Glucoseur; Level; Mass concentration; Point in time; QNT; Quan; Quant; Quantitative; Random; Venous	Glucose BldV-mCnc	Both	NA			mg/dL	Glucose [Mass/volume] in Venous blood	NA	mg/dL	NA				0	0	0						2.16		Glucose (BldV) [Mass/Vol]
14	15074-8	41653-7	C1645723	C0392201	Blood glucose measurement	Glucose	MCnc	Pt	BldC	Qn	Glucometer	CHEM	2.7	MIN		ACTIVE	NA	1					N	NA	Blood - capillary; Cap bld; Cap blood; Capillary bld; Capillary blood; Chemistry; Endocrine; Endocrinology; Finger stick; Glu; Gluc; Glucomtr; Glucoseur; Level; Mass concentration; Point in time; QNT; Quan; Quant; Quantitative; Random; UniversalLabOrders	Glucose BldC Glucomtr-mCnc	Both	NA			mg/dL	Glucose [Mass/volume] in Capillary blood by Glucometer	NA	mg/dL	NA				0	41	0						2.16		Glucose Glucometer (BldC) [Mass/Vol]
14	15074-8	51596-5	C2360269	C0392201	Blood glucose measurement	Glucose	SCnc	Pt	BldC	Qn		CHEM	2.7	MIN		ACTIVE	NA	1					N	NA	Blood - capillary; Cap bld; Cap blood; Capillary bld; Capillary blood; Chemistry; Endocrine; Endocrinology; Finger stick; Glu; Gluc; Glucoseur; Level; Point in time; QNT; Quan; Quant; Quantitative; Random; Substance concentration	Glucose BldC-sCnc	Both	NA			mmol/L	Glucose [Moles/volume] in Capillary blood	NA	mmol/L	NA				0	0	0						2.24		Glucose (BldC) [Moles/Vol]
14	15074-8	72516-8	C3533585	C0392201	Blood glucose measurement	Glucose	SCnc	Pt	Bld	Qn	Test strip.automated	CHEM	2.42	MIN		ACTIVE	NA	1						NA	Auto; Automated detection; Blood; Chemistry; Dip stick; Dipstick; Elec; Elect; Electr; Endocrine; Endocrinology; Glu; Gluc; Glucoseur; Level; Point in time; QNT; Quan; Quant; Quantitative; Random; Substance concentration; WB; Whole blood	Glucose Bld Strip.auto-sCnc	Both	NA			umol/L	Glucose [Moles/volume] in Blood by Automated test strip	NA	umol/L	NA				0	0	0						2.42		Glucose Auto test strip (Bld) [Moles/Vol]
15	69405-9	50210-4	C1978041	C3811844	Estimated Glomerular Filtration Rate	Glomerular filtration rate/1.73 sq M.predicted	ArVRat	Pt	Ser/Plas/Bld	Qn	Cystatin-based formula	CHEM	2.64	MAJ		ACTIVE	NA	1		The GFR as calculated from the serum cystatin C concentration is 120 ml/min.			N	NA	Blood; BSA.pred; Chemistry; EGFR; Estimated GFR; GFR; GFR/1.73 sq M; Glom; Kidney; Nephrology; Pl; PlasBld; Plasma; Plsm; Point in time; Pred GFR; QNT; Quan; Quant; Quantitative; Random; Renal; SerP; SerPl; SerPlas; SerPlBld; Serum; Serum or plasma; Serum, plasma or whole blood; Square Meter; SR; Volume rate/area; Volume Rate/Ratio; WB; Whole blood	GFR/BSA.pred SerPlBld Cys-based-ArV	Both	NA			mL/min; ml/min/1.73m2	Glomerular filtration rate/1.73 sq M.predicted [Volume Rate/Area] in Serum, Plasma or Blood by Cystatin-based formula	NA	mL/min/{1.73_m2}	NA			System changed from "Ser/Plas" to "Ser/Plas/Bld". According to the National Kidney Disease Education Program (NKDEP) Lab Working Group, estimated GFR may be calculated based on blood, serum, or plasma creatinine levels. Whole blood methods are calibrated to be the same as serum/plasma methods, and the isotope dilution mass spectrometry (IDMS) reference measurement procedure is the same for whole …	0	0	0						2.22		GFR/1.73 sq M.predicted Cystatin-based formula (S/P/Bld) [Vol rate/Area]
15	69405-9	50384-7	C1978244	C3811844	Estimated Glomerular Filtration Rate	Glomerular filtration rate/1.73 sq M.predicted	ArVRat	Pt	Ser/Plas/Bld	Qn	Creatinine-based formula (Schwartz)	CHEM	2.64	MAJ		ACTIVE	NA	1					N	NA	Blood; BSA.pred; Chemistry; EGFR; Estimated GFR; GFR; GFR/1.73 sq M; Glom; Kidney; Nephrology; Pl; PlasBld; Plasma; Plsm; Point in time; Pred GFR; QNT; Quan; Quant; Quantitative; Random; Renal; SerP; SerPl; SerPlas; SerPlBld; Serum; Serum or plasma; Serum, plasma or whole blood; Square Meter; SR; Volume rate/area; Volume Rate/Ratio; WB; Whole blood	GFR/BSA.pred SerPlBld Schwartz-ArVRat	Both	NA			mL/min; ml/min/1.73m2	Glomerular filtration rate/1.73 sq M.predicted [Volume Rate/Area] in Serum, Plasma or Blood by Creatinine-based formula (Schwartz)	NA	mL/min/{1.73_m2}	NA			System changed from "Ser/Plas" to "Ser/Plas/Bld". According to the National Kidney Disease Education Program (NKDEP) Lab Working Group, estimated GFR may be calculated based on blood, serum, or plasma creatinine levels. Whole blood methods are calibrated to be the same as serum/plasma methods, and the isotope dilution mass spectrometry (IDMS) reference measurement procedure is the same for whole …	0	0	0						2.22		GFR/1.73 sq M.predicted Schwartz (S/P/Bld) [Vol rate/Area]
15	69405-9	62238-1	C2973160	C3811844	Estimated Glomerular Filtration Rate	Glomerular filtration rate/1.73 sq M.predicted	ArVRat	Pt	Ser/Plas/Bld	Qn	Creatinine-based formula (CKD-EPI)	CHEM	2.7	MIN		ACTIVE	NA	1					N	NA	Blood; BSA.pred; Chemistry; EGFR; Estimated GFR; GFR; GFR/1.73 sq M; Glom; Kidney; Nephrology; Pl; PlasBld; Plasma; Plsm; Point in time; Pred GFR; QNT; Quan; Quant; Quantitative; Random; Renal; SerP; SerPl; SerPlas; SerPlBld; Serum; Serum or plasma; Serum, plasma or whole blood; Square Meter; SR; Volume rate/area; Volume Rate/Ratio; WB; Whole blood	GFR/BSA.pred SerPlBld CKD-EPI-ArVRat	Both	NA			mL/min/1.73 sq M	Glomerular filtration rate/1.73 sq M.predicted [Volume Rate/Area] in Serum, Plasma or Blood by Creatinine-based formula (CKD-EPI)	NA	mL/min/{1.73_m2}	NA			System changed from "Ser/Plas" to "Ser/Plas/Bld". According to the National Kidney Disease Education Program (NKDEP) Lab Working Group, estimated GFR may be calculated based on blood, serum, or plasma creatinine levels. Whole blood methods are calibrated to be the same as serum/plasma methods, and the isotope dilution mass spectrometry (IDMS) reference measurement procedure is the same for whole …	0	0	0						2.34		GFR/1.73 sq M.predicted CKD-EPI (S/P/Bld) [Vol rate/Area]
15	69405-9	69405-9	C3263223	C3811844	Estimated Glomerular Filtration Rate	Glomerular filtration rate/1.73 sq M.predicted	ArVRat	Pt	Ser/Plas/Bld	Qn		CHEM	2.64	MAJ	The Glomerular Filtration Rate is a system generated value calculated from the selected GFR lab method	ACTIVE	NA	1					N	NA	Blood; BSA.pred; Chemistry; EGFR; Estimated GFR; GFR; GFR/1.73 sq M; Glom; Kidney; Nephrology; Pl; PlasBld; Plasma; Plsm; Point in time; Pred GFR; QNT; Quan; Quant; Quantitative; Random; Renal; SerP; SerPl; SerPlas; SerPlBld; Serum; Serum or plasma; Serum, plasma or whole blood; Square Meter; SR; Volume rate/area; Volume Rate/Ratio; WB; Whole blood	GFR/BSA.pred SerPlBld-ArVRat	Both	NA			mL/min	Glomerular filtration rate/1.73 sq M.predicted [Volume Rate/Area] in Serum, Plasma or Blood	NA	mL/min	NA			System changed from "Ser/Plas" to "Ser/Plas/Bld". According to the National Kidney Disease Education Program (NKDEP) Lab Working Group, estimated GFR may be calculated based on blood, serum, or plasma creatinine levels. Whole blood methods are calibrated to be the same as serum/plasma methods, and the isotope dilution mass spectrometry (IDMS) reference measurement procedure is the same for whole …	0	0	0						2.38		GFR/1.73 sq M.predicted (S/P/Bld) [Vol rate/Area]
15	69405-9	77147-7	C4037154	C3811844	Estimated Glomerular Filtration Rate	Glomerular filtration rate/1.73 sq M.predicted	ArVRat	Pt	Ser/Plas/Bld	Qn	Creatinine-based formula (MDRD)	CHEM	2.68	MIN		ACTIVE	NA	1	GFR (mL/min/1.73 m2) = 175 x (Scr)-1.154 x (Age)-0.203 x (0.742 if female) x (1.212 if African American)					NA	Blood; BSA.pred; Chemistry; EGFR; Estimated GFR; GFR; GFR/1.73 sq M; Glom; Kidney; LimitedUseLabOrders; Modification of Diet in Renal Disease; Nephrology; Pl; PlasBld; Plasma; Plsm; Point in time; Pred GFR; QNT; Quan; Quant; Quantitative; Random; Renal; SerP; SerPl; SerPlas; SerPlBld; Serum; Serum or plasma; Serum, plasma or whole blood; Square Meter; SR; Volume rate/area; Volume Rate/Ratio; WB; …	GFR/BSA.pred SerPlBld MDRD-ArVRat	Both	NA			mL/min/1.73 sq m	Glomerular filtration rate/1.73 sq M.predicted [Volume Rate/Area] in Serum, Plasma or Blood by Creatinine-based formula (MDRD)	NA	mL/min/{1.73_m2}	NA			Release 2.68: DefinitionDescription: Moved to Mapping Guidance section.	0	0	0						2.52		GFR/1.73 sq M.predicted MDRD (S/P/Bld) [Vol rate/Area]
16	26464-8	26464-8	C0945357	C0023508	White Blood Cell Count procedure	Leukocytes	NCnc	Pt	Bld	Qn		HEM/BC	2.7	MIN		ACTIVE	NA	1					Y	NA	#; ABS; absolute; absolutes; Blood; Cnt; Count; Count/volume; CT; HEMATOLOGY/CELL COUNTS; Leuc; Leuk; Leukocyte; Lkcs; Number concentration; Number Concentration (count/vol); Point in time; QNT; Quan; Quant; Quantitative; Random; UniversalLabOrders; WB; WBC; WBCs; White blood cell; White blood cells; Whole blood	WBC # Bld	Both	NA			/uL	Leukocytes [#/volume] in Blood	NA	10*3/uL	NA			Changed Order_Obs from 'Observation Only' to fit the current order use cases.	33	0	33						2		WBC (Bld) [#/Vol]
16	26464-8	49498-9	C1977246	C0023508	White Blood Cell Count procedure	Leukocytes	NCnc	Pt	Bld	Qn	Estimate	HEM/BC	2.7	MIN	In the Hematology world estimated cell counts have existed for many moons and they are reported either qualitatively or quantitatively and done strictly by blood smear review. Smear Estimated WBC and Platelet counts that aren't just reported as reduced/adequate/many that are actually estimated as a numeric result like an estimate of 4 K/cumm for WBC or 400 K/cumm for platelets. Like doing a retic…	ACTIVE	NA	1		Reference range: 4.8 - 10.8			N	NA	#; ABS; absolute; absolutes; Blood; Cnt; Count; Count/volume; CT; estimation; HEMATOLOGY/CELL COUNTS; Leuc; Leuk; Leukocyte; Lkcs; Number concentration; Number Concentration (count/vol); Point in time; QNT; Quan; Quant; Quantitative; Random; WB; WBC; WBCs; White blood cell; White blood cells; Whole blood	WBC # Bld Est	Observation	NA			10*3/mm3	Leukocytes [#/volume] in Blood by Estimate	NA	10*3/uL	NA				0	0	0						2.22		WBC Estimate (Bld) [#/Vol]
16	26464-8	6690-2	C0484430	C0023508	White Blood Cell Count procedure	Leukocytes	NCnc	Pt	Bld	Qn	Automated count	HEM/BC	2.52	MIN		ACTIVE	NA	1					Y	NA	#; ABS; absolute; absolutes; Auto; Automated detection; Blood; Cnt; Count; Count/volume; CT; Elec; Elect; Electr; HEMATOLOGY/CELL COUNTS; Leuc; Leuk; Leukocyte; Lkcs; Number concentration; Number Concentration (count/vol); Point in time; QNT; Quan; Quant; Quantitative; Random; UniversalLabOrders; WB; WBC; WBCs; White blood cell; White blood cells; Whole blood	WBC # Bld Auto	Both	NA			10*9/L	Leukocytes [#/volume] in Blood by Automated count	NA	10*3/uL	NA			Changed Order_Obs from 'Observation Only' to fit the current order use cases.	15	0	15						1.0g		WBC Auto (Bld) [#/Vol]
16	26464-8	804-5	C0362934	C0023508	White Blood Cell Count procedure	Leukocytes	NCnc	Pt	Bld	Qn	Manual count	HEM/BC	2.4	MIN		ACTIVE	NA	1					Y	NA	#; ABS; absolute; absolutes; Blood; Cnt; Count; Count/volume; CT; HEMATOLOGY/CELL COUNTS; Leuc; Leuk; Leukocyte; Lkcs; Manl; Number concentration; Number Concentration (count/vol); Point in time; QNT; Quan; Quant; Quantitative; Random; WB; WBC; WBCs; White blood cell; White blood cells; Whole blood	WBC # Bld Manual	Observation	NA			10*9/L	Leukocytes [#/volume] in Blood by Manual count	NA	10*3/uL	NA				0	0	0						1		WBC Manual cnt (Bld) [#/Vol]
17	19197-3	19197-3	C0802114	C0201544	Prostate specific antigen measurement	Prostate specific Ag	SCnc	Pt	Ser/Plas	Qn		CHEM	2.4	MIN		ACTIVE	NA	1					Y	NA	Antigen; Antigens; Chemistry; Genitourinary; GU; Kallikrein 3; Level; Oncology; P-30 antigen; Pl; Plasma; Plsm; Point in time; PS; PSA; QNT; Quan; Quant; Quantitative; Random; Seminin; SerP; SerPl; SerPlas; Serum; Serum or plasma; Spec; SR; Substance concentration; Tumor marker; URO; Urology	PSA SerPl-sCnc	Both	NA			umol/L	Prostate specific Ag [Moles/volume] in Serum or Plasma	NA	umol/L	NA				0	0	0						1.0l		Prostate specific Ag [Moles/Vol]
17	19197-3	2857-1	C0365000	C0201544	Prostate specific antigen measurement	Prostate specific Ag	MCnc	Pt	Ser/Plas	Qn		CHEM	2.7	MIN		ACTIVE	NA	1					Y	NA	Antigen; Antigens; Chemistry; Genitourinary; GU; Kallikrein 3; Level; Mass concentration; Oncology; P-30 antigen; Pl; Plasma; Plsm; Point in time; PS; PSA; QNT; Quan; Quant; Quantitative; Random; Seminin; SerP; SerPl; SerPlas; Serum; Serum or plasma; Spec; SR; Tumor marker; UniversalLabOrders; URO; Urology	PSA SerPl-mCnc	Both	NA			ug/L;ng/mL	Prostate specific Ag [Mass/volume] in Serum or Plasma	NA	ng/mL	NA				124	122	124						1		Prostate specific Ag [Mass/Vol]
17	19197-3	35741-8	C1507892	C0201544	Prostate specific antigen measurement	Prostate specific Ag	MCnc	Pt	Ser/Plas	Qn	Detection limit <= 0.01 ng/mL	CHEM	2.38	MIN		ACTIVE	NA	1					N	NA	Antigen; Antigens; Chemistry; DL&lt;=0.01 ng/mL; Kallikrein 3; Level; Mass concentration; Nasogastric; P-30 antigen; Pl; Plasma; Plsm; Point in time; PS; PSA; QNT; Quan; Quant; Quantitative; Random; Seminin; SerP; SerPl; SerPlas; Serum; Serum or plasma; Spec; SR; Tumor marker; Ultrasensitive; UniversalLabOrders	PSA SerPl DL<=0.01 ng/mL-mCnc	Both	NA			ug/L	Prostate specific Ag [Mass/volume] in Serum or Plasma by Detection limit <= 0.01 ng/mL	NA	ug/L	NA			Changed method from 'detection limit = 0.01 ng/mL' to 'detection limit <= 0.01 ng/mL' for consistency among terms with detection limits in CLASS=CHEM.	934	0	934						2.13		Prostate specific Ag DL <= 0.01 ng/mL [Mass/Vol]
17	19197-3	83112-3	C4298224	C0201544	Prostate specific antigen measurement	Prostate specific Ag	MCnc	Pt	Ser/Plas	Qn	IA	CHEM	2.58	ADD	This term was created for, but is not limited in use to, bioMerieux's VIDAS TPSA assay, which is intended for the quantitative measurement of prostate specific antigen (PSA) in human serum or plasma.	ACTIVE	NA	1						NA	Antigen; Antigens; Chemistry; EIA; ELFA; ELISA; Enzyme immunoassay; Genitourinary; GU; IAA; Kallikrein 3; Level; Mass concentration; MEIA; Oncology; P-30 antigen; Pl; Plasma; Plsm; Point in time; PS; PSA; QNT; Quan; Quant; Quantitative; Random; Seminin; SerP; SerPl; SerPlas; Serum; Serum or plasma; Spec; SR; SUDS; Tumor marker; URO; Urology	PSA SerPl IA-mCnc	Both	NA			ng/mL	Prostate specific Ag [Mass/volume] in Serum or Plasma by Immunoassay	NA	ng/mL	NA				0	0	0						2.58		Prostate specific Ag IA [Mass/Vol]
18	77145-1	14770-2	C0797944	C0428568	Fasting blood glucose measurement	Glucose^post CFst	SCnc	Pt	BldC	Qn	Glucometer	CHAL	2.34	MIN		ACTIVE	NA	1					Y	NA	After; Blood - capillary; Calorie Fast; Cap bld; Cap blood; Capillary bld; Capillary blood; CHEMISTRY.CHALLENGE TESTING; Endocrine; Endocrinology; Fast; Fasting; Finger stick; Glu; Glu tol; Gluc; Glucomtr; Glucose tolerance; Glucoseur; GTT; Level; p fast; PC; Point in time; PST; QNT; Quan; Quant; Quantitative; Random; Substance concentration	Glucose p fast BldC Glucomtr-sCnc	Both	NA			mmol/L	Fasting glucose [Moles/volume] in Capillary blood by Glucometer	NA	mmol/L	NA				0	0	0						1.0k		Glucose post fast Glucometer (BldC) [Moles/Vol]
18	77145-1	14771-0	C0797945	C0428568	Fasting blood glucose measurement	Glucose^post CFst	SCnc	Pt	Ser/Plas	Qn		CHAL	2.7	MIN		ACTIVE	NA	1					Y	NA	After; Calorie Fast; CHEMISTRY.CHALLENGE TESTING; Endocrine; Endocrinology; Fast; Fasting; Glu; Glu tol; Gluc; Glucose tolerance; Glucoseur; GTT; Level; p fast; PC; Pl; Plasma; Plsm; Point in time; PST; QNT; Quan; Quant; Quantitative; Random; SerP; SerPl; SerPlas; Serum; Serum or plasma; SR; Substance concentration	Glucose p fast SerPl-sCnc	Both	NA			mmol/L	Fasting glucose [Moles/volume] in Serum or Plasma	NA	mmol/L	NA				0	0	332						1.0k		Glucose post fast [Moles/Vol]
18	77145-1	1556-0	C0363687	C0428568	Fasting blood glucose measurement	Glucose^post CFst	MCnc	Pt	BldC	Qn		CHAL	2.34	MIN		ACTIVE	NA	1					Y	NA	After; Blood - capillary; Calorie Fast; Cap bld; Cap blood; Capillary bld; Capillary blood; CHEMISTRY.CHALLENGE TESTING; Endocrine; Endocrinology; Fast; Fasting; Finger stick; Glu; Glu tol; Gluc; Glucose tolerance; Glucoseur; GTT; Level; Mass concentration; p fast; PC; Point in time; PST; QNT; Quan; Quant; Quantitative; Random	Glucose p fast BldC-mCnc	Both	NA			mg/dL	Fasting glucose [Mass/volume] in Capillary blood	NA	mg/dL	NA				0	0	0						1		Glucose post fast (BldC) [Mass/Vol]
18	77145-1	1557-8	C0363688	C0428568	Fasting blood glucose measurement	Glucose^post CFst	MCnc	Pt	BldV	Qn		CHAL	2.34	MIN		ACTIVE	NA	1					Y	NA	After; Bld ven; Bld venous; Blood - venous; Blood ven; Blood venus; Calorie Fast; CHEMISTRY.CHALLENGE TESTING; Endocrine; Endocrinology; Fast; Fasting; Glu; Glu tol; Gluc; Glucose tolerance; Glucoseur; GTT; Level; Mass concentration; p fast; PC; Point in time; PST; QNT; Quan; Quant; Quantitative; Random; Venous	Glucose p fast BldV-mCnc	Both	NA			mg/dL	Fasting glucose [Mass/volume] in Venous blood	NA	mg/dL	NA				0	0	0						1		Glucose post fast (BldV) [Mass/Vol]
18	77145-1	1558-6	C0482544	C0428568	Fasting blood glucose measurement	Glucose^post CFst	MCnc	Pt	Ser/Plas	Qn		CHAL.ROUTINE	2.7	MIN		ACTIVE	NA	1					Y	NA	After; Calorie Fast; CHEMISTRY.CHALLENGE TESTING; Endocrine; Endocrinology; Fast; Fasting; Glu; Glu tol; Gluc; Glucose tolerance; Glucoseur; GTT; Level; Mass concentration; p fast; PC; Pl; Plasma; Plsm; Point in time; PST; QNT; Quan; Quant; Quantitative; Random; SerP; SerPl; SerPlas; Serum; Serum or plasma; SR; UniversalLabOrders	Glucose p fast SerPl-mCnc	Both	NA			mg/dL	Fasting glucose [Mass/volume] in Serum or Plasma	NA	mg/dL	NA			Changed Class from "CHAL" to "CHAL.ROUTINE"	332	249	0						1		Glucose post fast [Mass/Vol]
18	77145-1	41604-0	C1644627	C0428568	Fasting blood glucose measurement	Glucose^post CFst	MCnc	Pt	BldC	Qn	Glucometer	CHAL	2.34	MIN		ACTIVE	NA	1		Fasting Glucose from Glucomenter			N	NA	After; Blood - capillary; Calorie Fast; Cap bld; Cap blood; Capillary bld; Capillary blood; CHEMISTRY.CHALLENGE TESTING; Endocrine; Endocrinology; Fast; Fasting; Finger stick; Glu; Glu tol; Gluc; Glucomtr; Glucose tolerance; Glucoseur; GTT; Level; Mass concentration; p fast; PC; Point in time; PST; QNT; Quan; Quant; Quantitative; Random	Glucose p fast BldC Glucomtr-mCnc	Observation	NA			mg/dL	Fasting glucose [Mass/volume] in Capillary blood by Glucometer	NA	mg/dL	NA				0	0	0						2.16		Glucose post fast Glucometer (BldC) [Mass/Vol]
18	77145-1	76629-5	C4037599	C0428568	Fasting blood glucose measurement	Glucose^post CFst	SCnc	Pt	Bld	Qn		CHEM	2.52	MIN		ACTIVE	NA	1						NA	After; Blood; Calorie Fast; Chemistry; Endocrine; Endocrinology; Fast; Fasting; Glu; Gluc; Glucoseur; Level; p fast; PC; Point in time; PST; QNT; Quan; Quant; Quantitative; Random; Substance concentration; WB; Whole blood	Glucose p fast Bld-sCnc	Both	NA			mmol/L	Fasting glucose [Moles/volume] in Blood	NA	mmol/L	NA				0	0	0						2.52		Glucose post fast (Bld) [Moles/Vol]
18	77145-1	77145-1	C4037156	C0428568	Fasting blood glucose measurement	Glucose^post CFst	SCnc	Pt	Ser/Plas/Bld	Qn		CHEM	2.68	MIN		ACTIVE	NA	1						NA	After; Blood; Calorie Fast; Chemistry; Endocrine; Endocrinology; Fast; Fasting; Glu; Gluc; Glucoseur; Level; LimitedUseLabOrders; p fast; PC; Pl; PlasBld; Plasma; Plsm; Point in time; PST; QNT; Quan; Quant; Quantitative; Random; SerP; SerPl; SerPlas; SerPlBld; Serum; Serum or plasma; Serum, plasma or whole blood; SR; Substance concentration; WB; Whole blood	Glucose p fast SerPlBld-sCnc	Both	NA			mmol/L	Fasting glucose [Moles/volume] in Serum, Plasma or Blood	NA	mmol/L	NA			Release 2.68: DefinitionDescription: Moved to Mapping Guidance section.	0	0	0						2.52		Glucose post fast (S/P/Bld) [Moles/Vol]
19	5010-4	11259-9	C0551009	C1533728	Hepatitis C virus genotype determination	Hepatitis C virus RNA	PrThr	Pt	Ser/Plas	Ord	Probe.amp.tar	MICRO	2.7	MIN		ACTIVE	NA	1						NA	3 Self-Sustaining Sequence Replication; 3SR SR; Amplif; Amplification; Amplified; DNA NUCLEIC ACID PROBE; DNA probe; HCV; Hep; Hep C; Hepatis; Hepatit; Hepatology; ID; Infectious Disease; InfectiousDisease; LAT; LCR; Ligase chain reaction; Ligation-activated transcription; Liver; Microbiology; NAA+probe; NAAT; NASBA; Nucleic acid sequence based analysis; Ordinal; PCR; Pl; Plasma; Plsm; Point in t…	HCV RNA SerPl Ql NAA+probe	Both	NA				Hepatitis C virus RNA [Presence] in Serum or Plasma by NAA with probe detection	NA		NA			The PrThr property is used for LOINC terms whose results are reported using an ordered categorical scale, regardless of whether or not an internal threshold was used to make that determination. This change was approved by the Laboratory LOINC Committee in June 2016.	740	0	740						1.0j-a		HCV RNA NAA+probe Ql
19	5010-4	5010-4	C0368408	C1533728	Hepatitis C virus genotype determination	Hepatitis C virus RNA	PrThr	Pt	Bld	Ord	Probe.amp.tar	MICRO	2.63	MIN		ACTIVE	NA	1						NA	3 Self-Sustaining Sequence Replication; 3SR SR; Amplif; Amplification; Amplified; Blood; DNA NUCLEIC ACID PROBE; DNA probe; HCV; Hep; Hep C; Hepatis; Hepatit; Hepatology; ID; Infectious Disease; InfectiousDisease; LAT; LCR; Ligase chain reaction; Ligation-activated transcription; Liver; Microbiology; NAA+probe; NAAT; NASBA; Nucleic acid sequence based analysis; Ordinal; PCR; Point in time; Polyme…	HCV RNA Bld Ql NAA+probe	Both	NA				Hepatitis C virus RNA [Presence] in Blood by NAA with probe detection	NA		NA			The PrThr property is used for LOINC terms whose results are reported using an ordered categorical scale, regardless of whether or not an internal threshold was used to make that determination. This change was approved by the Laboratory LOINC Committee in June 2016.	0	0	0						1		HCV RNA NAA+probe Ql (Bld)
20	72383-3	72383-3	C3533935	C5189164	HER2 in tissue by immunoassay	HER2	PrThr	Pt	Tiss	Ord	IA	PATH	2.56	MIN		ACTIVE	NA	1						NA	C-ERBB-2; EIA; ELFA; ELISA; Enzyme immunoassay; erb; ERB2; ERB-2; erbB2; HER-2; HER-2/neu; IAA; MEIA; Ordinal; PATHOLOGY; Point in time; PR; QL; Qual; Qualitative; Random; Screen; SUDS; Tissue; Tissue, unspecified	Her2 Tiss Ql IA	Both	NA				HER2 [Presence] in Tissue by Immunoassay	NA		NA			The PrThr property is used for LOINC terms whose results are reported using an ordered categorical scale, regardless of whether or not an internal threshold was used to make that determination. This change was approved by the Laboratory LOINC Committee in June 2016.; The EIA method, which was always intended to cover more than just enzyme-linked immunoassay and whose display name for the long com…	0	0	0						2.42		HER2 IA Ql (Tiss)
21	1783-0	1783-0	C0363917	C0201850	Alkaline phosphatase measurement	Alkaline phosphatase	CCnc	Pt	Bld	Qn		CHEM	2.68	MIN		ACTIVE	NA	1					Y	NA	Alk; Alk phos; Alkaline phos; Alkaline phosphatase.total; ALKP; ALP; AP; Blood; Catalytic Concentration; Chemistry; Hepatology; Liver; MSK; Musculoskeletal; Ortho; Orthopedics; Phos; Phosphtase; Point in time; QNT; Quan; Quant; Quantitative; Random; WB; Whole blood	ALP Bld-cCnc	Both	NA			arb U/L	Alkaline phosphatase [Enzymatic activity/volume] in Blood	NA	U/L	NA				0	0	0						1		ALP (Bld) [Catalytic activity/Vol]
21	1783-0	6768-6	C0484638	C0201850	Alkaline phosphatase measurement	Alkaline phosphatase	CCnc	Pt	Ser/Plas	Qn		CHEM	2.7	MIN		ACTIVE	NA	1					Y	NA	Alk; Alk phos; Alkaline phos; Alkaline phosphatase.total; ALKP; ALP; AP; Catalytic Concentration; Chemistry; Hepatology; Liver; MSK; Musculoskeletal; Ortho; Orthopedics; Phos; Phosphtase; Pl; Plasma; Plsm; Point in time; QNT; Quan; Quant; Quantitative; Random; SerP; SerPl; SerPlas; Serum; Serum or plasma; SR; UniversalLabOrders	ALP SerPl-cCnc	Both	NA			arb U/L	Alkaline phosphatase [Enzymatic activity/volume] in Serum or Plasma	NA	U/L	NA				23	254	23						1.0h(2)		ALP [Catalytic activity/Vol]
22	14130-9	14130-9	C0797316	C3811131	Estrogen Receptor Measurement	Estrogen receptor	SCnt	Pt	Tiss	Qn		PATH	2.7	MIN		ACTIVE	NA	1					Y	NA	ER; ERA; Est; Estr; Estroge; Estrogens; Estrone+estradiol; Estrone+estradiol+estriol; Pathology; Point in time; QNT; Quan; Quant; Quantitative; Random; Rec; Recept; Receptors; Recp; Recptr; Substance content; Tissue; Tissue, unspecified	ER Tiss-sCnt	Both	NA			pmol/g;fmol/mg; fmol/mg protein	Estrogen receptor [Moles/mass] in Tissue	NA	pmol/g	NA				0	0	0						1.0k		Estrogen receptor (Tiss) [Moles/Mass]
22	14130-9	16112-5	C0799277	C3811131	Estrogen Receptor Measurement	Estrogen receptor	Imp	Pt	Tiss	Nom		PATH	2.61	MIN		ACTIVE	NA	1						NA	ER; ERA; Est; Estr; Estroge; Estrogens; Estrone+estradiol; Estrone+estradiol+estriol; Impression; Impression/interpretation of study; Impressions; Interp; Interpretation; Nominal; Pathology; Point in time; Random; Rec; Recept; Receptors; Recp; Recptr; Tissue; Tissue, unspecified	ER Tiss-Imp	Observation	NA				Estrogen receptor [Interpretation] in Tissue	NA		NA				0	0	0						1.0l		Estrogen receptor (Tiss) [Interp]
23	10676-5	10676-5	C0485398	C1868902	HCV viral load	Hepatitis C virus RNA	ACnc	Pt	Ser/Plas	Qn	Probe.amp	MICRO	2.63	MIN		ACTIVE	NA	1					Y	NA	Amplif; Amplification; Amplified; Arbitrary concentration; DNA NUCLEIC ACID PROBE; DNA probe; HCV; Hep; Hep C; Hepatis; Hepatit; Hepatology; ID; Infectious Disease; InfectiousDisease; Liver; Microbiology; Pl; Plasma; Plsm; Point in time; Probe amp; Probe with ampification; QNT; Quan; Quant; Quantitative; Random; Ribonucleic acid; SerP; SerPl; SerPlas; Serum; Serum or plasma; SR	HCV RNA SerPl Probe amp-aCnc	Both	NA			IU/mL	Hepatitis C virus RNA [Units/volume] (viral load) in Serum or Plasma by Probe with amplification	NA	[IU]/mL	NA				0	0	0						1.0i		HCV RNA Probe amp Qn
23	10676-5	11011-4	C0551008	C1868902	HCV viral load	Hepatitis C virus RNA	ACnc	Pt	Ser/Plas	Qn	Probe.amp.tar	MICRO	2.63	MIN		ACTIVE	NA	1					Y	NA	3 Self-Sustaining Sequence Replication; 3SR SR; Amplif; Amplification; Amplified; Arbitrary concentration; DNA NUCLEIC ACID PROBE; DNA probe; HCV; Hep; Hep C; Hepatis; Hepatit; Hepatology; ID; Infectious Disease; InfectiousDisease; LAT; LCR; Ligase chain reaction; Ligation-activated transcription; Liver; Microbiology; NAA+probe; NAAT; NASBA; Nucleic acid sequence based analysis; PCR; Pl; Plasma; …	HCV RNA SerPl NAA+probe-aCnc	Both	NA			Thous IU/mL; units/mL	Hepatitis C virus RNA [Units/volume] (viral load) in Serum or Plasma by NAA with probe detection	NA	k[IU]/mL	NA				531	0	531						1.0j-a		HCV RNA NAA+probe Qn
23	10676-5	20416-4	C0803231	C1868902	HCV viral load	Hepatitis C virus RNA	NCnc	Pt	Ser/Plas	Qn	Probe.amp.tar	MICRO	2.7	MIN		ACTIVE	NA	1					Y	NA	#; 3 Self-Sustaining Sequence Replication; 3SR SR; ABS; absolute; absolutes; Amplif; Amplification; Amplified; Cnt; Count; Count/volume; CT; DNA NUCLEIC ACID PROBE; DNA probe; HCV; Hep; Hep C; Hepatis; Hepatit; Hepatology; ID; Infectious Disease; InfectiousDisease; LAT; LCR; Ligase chain reaction; Ligation-activated transcription; Liver; Microbiology; NAA+probe; NAAT; NASBA; Nucleic acid sequence…	HCV RNA # SerPl NAA+probe	Both	NA			copies/mL	Hepatitis C virus RNA [#/volume] (viral load) in Serum or Plasma by NAA with probe detection	NA	{copies}/mL	NA				1769	0	1769						1.0m		HCV RNA NAA+probe [#/Vol]
23	10676-5	20571-6	C0803380	C1868902	HCV viral load	Hepatitis C virus RNA	NCnc	Pt	Ser/Plas	Qn	Probe.amp.sig	MICRO	2.66	MIN		ACTIVE	NA	1					Y	NA	#; ABS; absolute; absolutes; Amplif; Amplification; Amplified; bDNA; Bdn-A; Branched Chain DNA; Cnt; Count; Count/volume; CT; DNA NUCLEIC ACID PROBE; DNA probe; HC; HCV; Hep; Hep C; Hepatis; Hepatit; Hepatology; HPA; Hybidization Protection Assay; Hybrid Capture; Hybrid Capture nucleic acid hybridization; ID; Infectious Disease; InfectiousDisease; Liver; Microbiology; Number concentration; Number…	HCV RNA # SerPl Probe+sig amp	Both	NA			10*6 eq/mL	Hepatitis C virus RNA [#/volume] (viral load) in Serum or Plasma by Probe with signal amplification	NA	10*6{viral equivalents}/mL	NA				0	0	0						1.0m		HCV RNA Probe+sig amp [#/Vol]
23	10676-5	29609-5	C0945037	C1868902	HCV viral load	Hepatitis C virus RNA	ACnc	Pt	Ser/Plas	Qn	Probe.amp.sig	MICRO	2.7	MIN		ACTIVE	NA	1					N	NA	Amplif; Amplification; Amplified; Arbitrary concentration; bDNA; Bdn-A; Branched Chain DNA; DNA NUCLEIC ACID PROBE; DNA probe; HC; HCV; Hep; Hep C; Hepatis; Hepatit; Hepatology; HPA; Hybidization Protection Assay; Hybrid Capture; Hybrid Capture nucleic acid hybridization; ID; Infectious Disease; InfectiousDisease; Liver; Microbiology; Pl; Plasma; Plsm; Point in time; Probe amp; Probe with ampific…	HCV RNA SerPl Probe+sig amp-aCnc	Both	NA			IU/mL	Hepatitis C virus RNA [Units/volume] (viral load) in Serum or Plasma by Probe with signal amplification	NA	[IU]/mL	NA				0	0	0						2.03		HCV RNA Probe+sig amp Qn
23	10676-5	34703-9	C1369569	C1868902	HCV viral load	Hepatitis C virus RNA	ACnc	Pt	Ser/Plas	Qn	Probe.amp.tar detection limit = 500 IU/mL	MICRO	2.7	MIN		ACTIVE	NA	1					N	NA	3 Self-Sustaining Sequence Replication; 3SR SR; Amplif; Amplification; Amplified; Arbitrary concentration; DNA NUCLEIC ACID PROBE; DNA probe; HCV; Hep; Hep C; Hepatis; Hepatit; Hepatology; ID; Infectious Disease; InfectiousDisease; LAT; LCR; Ligase chain reaction; Ligation-activated transcription; Liver; Microbiology; NAA DL=500; NAA+probe; NAAT; NASBA; Nucleic acid sequence based analysis; PCR; …	HCV RNA SerPl NAA DL=500-aCnc	Both	NA			IU/mL	Hepatitis C virus RNA [Units/volume] (viral load) in Serum or Plasma by Probe and target amplification method detection limit = 500 IU/mL	NA	[IU]/mL	NA				0	0	0						2.11		HCV RNA NAA+probe DL = 500 IU/mL Qn
23	10676-5	34704-7	C1369570	C1868902	HCV viral load	Hepatitis C virus RNA	ACnc	Pt	Ser/Plas	Qn	Probe.amp.tar detection limit = 50 IU/mL	MICRO	2.7	MIN		ACTIVE	NA	1					N	NA	3 Self-Sustaining Sequence Replication; 3SR SR; Amplif; Amplification; Amplified; Arbitrary concentration; DNA NUCLEIC ACID PROBE; DNA probe; HCV; Hep; Hep C; Hepatis; Hepatit; Hepatology; ID; Infectious Disease; InfectiousDisease; LAT; LCR; Ligase chain reaction; Ligation-activated transcription; Liver; Microbiology; NAA DL=50; NAA+probe; NAAT; NASBA; Nucleic acid sequence based analysis; PCR; P…	HCV RNA SerPl NAA DL=50-aCnc	Both	NA			IU/mL	Hepatitis C virus RNA [Units/volume] (viral load) in Serum or Plasma by Probe and target amplification method detection limit = 50 iU/mL	NA	[IU]/mL	NA				0	0	0						2.11		HCV RNA NAA+probe DL = 50 iU/mL Qn
23	10676-5	38180-6	C1508112	C1868902	HCV viral load	Hepatitis C virus RNA	LaCnc	Pt	Ser/Plas	Qn	Probe.amp.tar	MICRO	2.7	MIN		ACTIVE	NA	1					N	NA	3 Self-Sustaining Sequence Replication; 3SR SR; Amplif; Amplification; Amplified; DNA NUCLEIC ACID PROBE; DNA probe; HCV; Hep; Hep C; Hepatis; Hepatit; Hepatology; ID; Infectious Disease; InfectiousDisease; LAT; LCR; Ligase chain reaction; Ligation-activated transcription; Liver; Log ACNC; Log IU; Microbiology; NAA+probe; NAAT; NASBA; Nucleic acid sequence based analysis; PCR; Pl; Plasma; Plsm; P…	HCV RNA SerPl NAA+probe-Log IU	Both	NA			log IU/mL	Hepatitis C virus RNA [log units/volume] (viral load) in Serum or Plasma by NAA with probe detection	NA	{Log_IU}/mL	NA				741	0	741						2.13		HCV RNA NAA+probe [Log units/Vol]
23	10676-5	42003-4	C1623573	C1868902	HCV viral load	Hepatitis C virus RNA	LnCnc	Pt	Ser/Plas	Qn	Probe.amp.sig	MICRO	2.7	MIN		ACTIVE	NA	1					N	NA	Amplif; Amplification; Amplified; bDNA; Bdn-A; Branched Chain DNA; DNA NUCLEIC ACID PROBE; DNA probe; HC; HCV; Hep; Hep C; Hepatis; Hepatit; Hepatology; HPA; Hybidization Protection Assay; Hybrid Capture; Hybrid Capture nucleic acid hybridization; ID; Infectious Disease; InfectiousDisease; Liver; Log NCNC; Log#; Microbiology; Pl; Plasma; Plsm; Point in time; Probe amp; Probe with ampification; Pr…	HCV RNA SerPl Probe+sig amp-Log#	Both	NA			log copies/mL	Hepatitis C virus RNA [Log #/volume] (viral load) in Serum or Plasma by Probe with signal amplification	NA	{Log_copies}/mL	NA			HCV is an RNA virus term, which was misnamed as HCV DNA	0	0	0						2.16		HCV RNA Probe+sig amp [Log #/Vol]
23	10676-5	42617-1	C1643191	C1868902	HCV viral load	Hepatitis C virus RNA	LaCnc	Pt	Ser/Plas	Qn	Probe.amp.sig	MICRO	2.7	MIN		ACTIVE	NA	1		Reference range <2.79			N	NA	Amplif; Amplification; Amplified; bDNA; Bdn-A; Branched Chain DNA; DNA NUCLEIC ACID PROBE; DNA probe; HC; HCV; Hep; Hep C; Hepatis; Hepatit; Hepatology; HPA; Hybidization Protection Assay; Hybrid Capture; Hybrid Capture nucleic acid hybridization; ID; Infectious Disease; InfectiousDisease; Liver; Log ACNC; Log IU; Microbiology; Pl; Plasma; Plsm; Point in time; Probe amp; Probe with ampification; …	HCV RNA SerPl Probe+sig amp-Log IU	Both	NA			log IU/mL	Hepatitis C virus RNA [log units/volume] (viral load) in Serum or Plasma by Probe with signal amplification	NA	{Log_IU}/mL	NA				0	0	0						2.16		HCV RNA Probe+sig amp [Log units/Vol]
23	10676-5	47252-2	C1831320	C1868902	HCV viral load	Hepatitis C virus RNA	LnCnc	Pt	Ser/Plas	Qn	Probe.amp.tar	MICRO	2.7	MIN		ACTIVE	NA	1					N	NA	3 Self-Sustaining Sequence Replication; 3SR SR; Amplif; Amplification; Amplified; DNA NUCLEIC ACID PROBE; DNA probe; HCV; Hep; Hep C; Hepatis; Hepatit; Hepatology; ID; Infectious Disease; InfectiousDisease; LAT; LCR; Ligase chain reaction; Ligation-activated transcription; Liver; Log NCNC; Log#; Microbiology; NAA+probe; NAAT; NASBA; Nucleic acid sequence based analysis; PCR; Pl; Plasma; Plsm; Poi…	HCV RNA SerPl NAA+probe-Log#	Both	NA			log copies/mL	Hepatitis C virus RNA [Log #/volume] (viral load) in Serum or Plasma by NAA with probe detection	NA	{log_copies}/mL	NA				1771	0	1771						2.19		HCV RNA NAA+probe [Log #/Vol]
23	10676-5	49758-6	C1977509	C1868902	HCV viral load	Hepatitis C virus RNA	ACnc	Pt	Ser/Plas	Qn	Probe.amp.tar detection limit = 5 IU/mL	MICRO	2.63	MIN		ACTIVE	NA	1					N	NA	3 Self-Sustaining Sequence Replication; 3SR SR; Amplif; Amplification; Amplified; Arbitrary concentration; DNA NUCLEIC ACID PROBE; DNA probe; HCV; Hep; Hep C; Hepatis; Hepatit; Hepatology; ID; Infectious Disease; InfectiousDisease; LAT; LCR; Ligase chain reaction; Ligation-activated transcription; Liver; Microbiology; NAA DL=5; NAA+probe; NAAT; NASBA; Nucleic acid sequence based analysis; PCR; Pl…	HCV RNA SerPl NAA DL=5-aCnc	Both	NA			IU/mL	Hepatitis C virus RNA [Units/volume] (viral load) in Serum or Plasma by Probe and target amplification method detection limit = 5 iU/mL	NA	[IU]/mL	NA				0	0	0						2.22		HCV RNA NAA+probe DL = 5 iU/mL Qn
24	70218-3	12951-0	C0550534	C0202236	Triglycerides measurement	Triglyceride	MCnc	Pt	Ser/Plas	Qn	Calculated	CHEM	2.4	MIN		ACTIVE	NA	1					Y	NA	Calc; Calculation; Cardio; Cardiology; Chemistry; Heart Disease; Level; Mass concentration; Pl; Plasma; Plsm; Point in time; QNT; Quan; Quant; Quantitative; Random; SerP; SerPl; SerPlas; Serum; Serum or plasma; SR; Tg; Trig; Trigly; Triglycerides; Triglycrides	Trigl SerPl Calc-mCnc	Observation	NA			mg/dL	Triglyceride [Mass/volume] in Serum or Plasma by calculation	NA	mg/dL	NA				0	0	0						1.0j-a		Triglyceride Calc [Mass/Vol]
24	70218-3	12951-0	C0550534	C0202236	Triglycerides measurement	Triglyceride	MCnc	Pt	Ser/Plas	Qn	Calculated	CHEM	2.4	MIN		ACTIVE	NA	1					Y	NA	Calc; Calculation; Cardio; Cardiology; Chemistry; Heart Disease; Level; Mass concentration; Pl; Plasma; Plsm; Point in time; QNT; Quan; Quant; Quantitative; Random; SerP; SerPl; SerPlas; Serum; Serum or plasma; SR; Tg; Trig; Trigly; Triglycerides; Triglycrides	Trigl SerPl Calc-mCnc	Observation	NA			mg/dL	Triglyceride [Mass/volume] in Serum or Plasma by calculation	NA	mg/dL	NA				0	0	0						1.0j-a		Triglyceride Calc [Mass/Vol]
24	70218-3	14927-8	C0798100	C0202236	Triglycerides measurement	Triglyceride	SCnc	Pt	Ser/Plas	Qn		CHEM	2.7	MIN		ACTIVE	NA	1					Y	NA	Cardio; Cardiology; Chemistry; Heart Disease; Level; Pl; Plasma; Plsm; Point in time; QNT; Quan; Quant; Quantitative; Random; SerP; SerPl; SerPlas; Serum; Serum or plasma; SR; Substance concentration; Tg; Trig; Trigly; Triglycerides; Triglycrides	Trigl SerPl-sCnc	Both	NA			mmol/L	Triglyceride [Moles/volume] in Serum or Plasma	NA	mmol/L	NA				0	0	36					95405-7	1.0k		Triglyceride [Moles/Vol]
24	70218-3	14927-8	C0798100	C0202236	Triglycerides measurement	Triglyceride	SCnc	Pt	Ser/Plas	Qn		CHEM	2.7	MIN		ACTIVE	NA	1					Y	NA	Cardio; Cardiology; Chemistry; Heart Disease; Level; Pl; Plasma; Plsm; Point in time; QNT; Quan; Quant; Quantitative; Random; SerP; SerPl; SerPlas; Serum; Serum or plasma; SR; Substance concentration; Tg; Trig; Trigly; Triglycerides; Triglycrides	Trigl SerPl-sCnc	Both	NA			mmol/L	Triglyceride [Moles/volume] in Serum or Plasma	NA	mmol/L	NA				0	0	36					95405-7	1.0k		Triglyceride [Moles/Vol]
24	70218-3	2571-8	C0364714	C0202236	Triglycerides measurement	Triglyceride	MCnc	Pt	Ser/Plas	Qn		CHEM	2.7	MIN		ACTIVE	NA	1					Y	NA	Cardio; Cardiology; Chemistry; Heart Disease; Level; Mass concentration; Pl; Plasma; Plsm; Point in time; QNT; Quan; Quant; Quantitative; Random; SerP; SerPl; SerPlas; Serum; Serum or plasma; SR; Tg; Trig; Trigly; Triglycerides; Triglycrides; UniversalLabOrders	Trigl SerPl-mCnc	Both	NA			mg/dL	Triglyceride [Mass/volume] in Serum or Plasma	NA	mg/dL	NA				36	134	0					95405-7	1		Triglyceride [Mass/Vol]
24	70218-3	2571-8	C0364714	C0202236	Triglycerides measurement	Triglyceride	MCnc	Pt	Ser/Plas	Qn		CHEM	2.7	MIN		ACTIVE	NA	1					Y	NA	Cardio; Cardiology; Chemistry; Heart Disease; Level; Mass concentration; Pl; Plasma; Plsm; Point in time; QNT; Quan; Quant; Quantitative; Random; SerP; SerPl; SerPlas; Serum; Serum or plasma; SR; Tg; Trig; Trigly; Triglycerides; Triglycrides; UniversalLabOrders	Trigl SerPl-mCnc	Both	NA			mg/dL	Triglyceride [Mass/volume] in Serum or Plasma	NA	mg/dL	NA				36	134	0					95405-7	1		Triglyceride [Mass/Vol]
24	70218-3	3043-7	C0365187	C0202236	Triglycerides measurement	Triglyceride	MCnc	Pt	Bld	Qn		CHEM	2.4	MIN		ACTIVE	NA	1					Y	NA	Blood; Cardio; Cardiology; Chemistry; Heart Disease; Level; Mass concentration; Point in time; QNT; Quan; Quant; Quantitative; Random; Tg; Trig; Trigly; Triglycerides; Triglycrides; UniversalLabOrders; WB; Whole blood	Trigl Bld-mCnc	Both	NA			mg/dL	Triglyceride [Mass/volume] in Blood	NA	mg/dL	NA				1592	0	0						1		Triglyceride (Bld) [Mass/Vol]
24	70218-3	3043-7	C0365187	C0202236	Triglycerides measurement	Triglyceride	MCnc	Pt	Bld	Qn		CHEM	2.4	MIN		ACTIVE	NA	1					Y	NA	Blood; Cardio; Cardiology; Chemistry; Heart Disease; Level; Mass concentration; Point in time; QNT; Quan; Quant; Quantitative; Random; Tg; Trig; Trigly; Triglycerides; Triglycrides; UniversalLabOrders; WB; Whole blood	Trigl Bld-mCnc	Both	NA			mg/dL	Triglyceride [Mass/volume] in Blood	NA	mg/dL	NA				1592	0	0						1		Triglyceride (Bld) [Mass/Vol]
24	70218-3	70218-3	C3482280	C0202236	Triglycerides measurement	Triglyceride	SCnc	Pt	Bld	Qn		CHEM	2.4	MIN		ACTIVE	NA	1					N	NA	Blood; Cardio; Cardiology; Chemistry; Heart Disease; Level; Point in time; QNT; Quan; Quant; Quantitative; Random; Substance concentration; Tg; Trig; Trigly; Triglycerides; Triglycrides; WB; Whole blood	Trigl Bld-sCnc	Both	NA			mmol/L	Triglyceride [Moles/volume] in Blood	NA	mmol/L	NA				0	0	1592						2.4		Triglyceride (Bld) [Moles/Vol]
24	70218-3	70218-3	C3482280	C0202236	Triglycerides measurement	Triglyceride	SCnc	Pt	Bld	Qn		CHEM	2.4	MIN		ACTIVE	NA	1					N	NA	Blood; Cardio; Cardiology; Chemistry; Heart Disease; Level; Point in time; QNT; Quan; Quant; Quantitative; Random; Substance concentration; Tg; Trig; Trigly; Triglycerides; Triglycrides; WB; Whole blood	Trigl Bld-sCnc	Both	NA			mmol/L	Triglyceride [Moles/volume] in Blood	NA	mmol/L	NA				0	0	1592						2.4		Triglyceride (Bld) [Moles/Vol]
25	6298-4	22760-3	C0882319	C0729816	Blood potassium measurement	Potassium	MCnc	Pt	Ser/Plas	Qn		CHEM	2.44	MIN		DISCOURAGED	NA	1					Y	NA	Chemistry; k; K+; Level; Mass concentration; Pl; Plasma; Plsm; Point in time; Potass; QNT; Quan; Quant; Quantitative; Random; SerP; SerPl; SerPlas; Serum; Serum or plasma; SR	Potassium SerPl-mCnc	Both	NA				Potassium [Mass/volume] in Serum or Plasma	NA		NA		No units are associated with this term - cannot verify validity		0	0	0						1.0n		Potassium [Mass/Vol]
25	6298-4	2823-3	C0364968	C0729816	Blood potassium measurement	Potassium	SCnc	Pt	Ser/Plas	Qn		CHEM	2.7	MIN		ACTIVE	NA	1					Y	NA	Chemistry; k; K+; Level; Pl; Plasma; Plsm; Point in time; Potass; QNT; Quan; Quant; Quantitative; Random; SerP; SerPl; SerPlas; Serum; Serum or plasma; SR; Substance concentration; UniversalLabOrders	Potassium SerPl-sCnc	Both	NA			mmol/L	Potassium [Moles/volume] in Serum or Plasma	NA	mmol/L	NA				3	74	3						1		Potassium [Moles/Vol]
25	6298-4	32713-0	C1315184	C0729816	Blood potassium measurement	Potassium	SCnc	Pt	BldA	Qn		CHEM	2.7	MIN		ACTIVE	NA	1					N	NA	ABG; ART; Art bld; Art blood; Arterial; Arterial blood; Blood arterial; Chemistry; k; K+; Level; Point in time; Potass; QNT; Quan; Quant; Quantitative; Random; Substance concentration	Potassium BldA-sCnc	Both	NA			mmol/L	Potassium [Moles/volume] in Arterial blood	NA	mmol/L	NA				0	0	0						2.09		Potassium (BldA) [Moles/Vol]
25	6298-4	39789-3	C1543831	C0729816	Blood potassium measurement	Potassium	SCnc	Pt	BldV	Qn		CHEM	2.7	MIN		ACTIVE	NA	1					N	NA	Bld ven; Bld venous; Blood - venous; Blood ven; Blood venus; Chemistry; k; K+; Level; Point in time; Potass; QNT; Quan; Quant; Quantitative; Random; Substance concentration; Venous	Potassium BldV-sCnc	Both	NA			mmol/L	Potassium [Moles/volume] in Venous blood	NA	mmol/L	NA				0	0	0						2.15		Potassium (BldV) [Moles/Vol]
25	6298-4	39790-1	C1543832	C0729816	Blood potassium measurement	Potassium	SCnc	Pt	BldC	Qn		CHEM	2.7	MIN		ACTIVE	NA	1					N	NA	Blood - capillary; Cap bld; Cap blood; Capillary bld; Capillary blood; Chemistry; Finger stick; k; K+; Level; Point in time; Potass; QNT; Quan; Quant; Quantitative; Random; Substance concentration	Potassium BldC-sCnc	Both	NA			mmol/L	Potassium [Moles/volume] in Capillary blood	NA	mmol/L	NA				0	0	0						2.15		Potassium (BldC) [Moles/Vol]
25	6298-4	41656-0	C1645297	C0729816	Blood potassium measurement	Potassium	SCnc	Pt	BldMV	Qn		CHEM	2.7	MIN		ACTIVE	NA	1					N	NA	Bld mixed venous; Blood - mixed venous; Chemistry; k; K+; Level; Point in time; Potass; QNT; Quan; Quant; Quantitative; Random; Substance concentration	Potassium BldMV-sCnc	Both	NA			mmol/L	Potassium [Moles/volume] in Mixed venous blood	NA	mmol/L	NA				0	0	0						2.16		Potassium (BldMV) [Moles/Vol]
25	6298-4	6298-4	C0364961	C0729816	Blood potassium measurement	Potassium	SCnc	Pt	Bld	Qn		CHEM	2.34	MIN		ACTIVE	NA	1					Y	NA	Blood; Chemistry; k; K+; Level; Point in time; Potass; QNT; Quan; Quant; Quantitative; Random; Substance concentration; UniversalLabOrders; WB; Whole blood	Potassium Bld-sCnc	Both	NA			mmol/L	Potassium [Moles/volume] in Blood	NA	mmol/L	NA				106	63	106						1.0f		Potassium (Bld) [Moles/Vol]
25	6298-4	75940-7	C4071631	C0729816	Blood potassium measurement	Potassium	MCnc	Pt	Bld	Qn		CHEM	2.54	ADD		ACTIVE	NA	1						NA	Blood; Chemistry; k; K+; Level; Mass concentration; Point in time; Potass; QNT; Quan; Quant; Quantitative; Random; WB; Whole blood	Potassium Bld-mCnc	Both	NA			mg/dL	Potassium [Mass/volume] in Blood	NA	mg/dL	NA				0	0	0						2.54		Potassium (Bld) [Mass/Vol]
26	34714-6	34714-6	C1369580	C0525032	International Normalized Ratio	Coagulation tissue factor induced.INR	RelTime	Pt	Bld	Qn	Coag	COAG	2.58	MIN		ACTIVE	NA	1					N	NA	Blood; Clot; Clottable; Coag; Coagulation assay; Fac; Fact; Hematology; Heme; Internat norm ratio; International normal ratio; International normalization ratio; International normalized ratio; Point in time; Pro time; Prothrombin time; Prothrombin time INR; Protime; Protime INR; PT; PT INR; QNT; Quan; Quant; Quantitative; Random; RlTm; Tilt tube; WB; Whole blood	INR Bld	Both	NA			INR	INR in Blood by Coagulation assay	NA	{INR}	NA			Changed Order_Obs from 'Observation Only' to 'Both' to fit current order use cases.	206	0	206						2.11		INR Coag (Bld) [Relative time]
26	34714-6	46418-0	C1830307	C0525032	International Normalized Ratio	Coagulation tissue factor induced.INR	RelTime	Pt	BldC	Qn	Coag	COAG	2.26	MIN		ACTIVE	NA	1					N	NA	Blood - capillary; Cap bld; Cap blood; Capillary bld; Capillary blood; Clot; Clottable; Coag; Coagulation assay; Fac; Fact; Finger stick; Hematology; Heme; Internat norm ratio; International normal ratio; International normalization ratio; International normalized ratio; Point in time; Pro time; Prothrombin time; Prothrombin time INR; Protime; Protime INR; PT; PT INR; QNT; Quan; Quant; Quantitati…	INR BldC	Observation	NA				INR in Capillary blood by Coagulation assay	NA		NA				0	0	0						2.19		INR Coag (BldC) [Relative time]
26	34714-6	6301-6	C0482691	C0525032	International Normalized Ratio	Coagulation tissue factor induced.INR	RelTime	Pt	PPP	Qn	Coag	COAG	2.7	MIN		ACTIVE	NA	1					Y	NA	Clot; Clottable; Coag; Coagulation assay; Fac; Fact; Hematology; Heme; Internat norm ratio; International normal ratio; International normalization ratio; International normalized ratio; Plas; Platelet poor plasma; Point in time; Pro time; Prothrombin time; Prothrombin time INR; Protime; Protime INR; PT; PT INR; QNT; Quan; Quant; Quantitative; Random; RlTm; Tilt tube	INR PPP	Both	NA			INR	INR in Platelet poor plasma by Coagulation assay	NA	{INR}	NA			Changed Order_Obs from 'Observation Only' to 'Both' to fit current order use cases.	53	0	53						1.0f		INR Coag (PPP) [Relative time]
27	40557-1	40557-1	C1544521	C0373717	Progesterone receptor assay	Progesterone receptor Ag	PrThr	Pt	Tiss	Ord	Immune stain	PATH	2.61	MIN		ACTIVE	NA	1					N	NA	Antigen; Antigens; IHC; Imm; Immunohistochemical stain; Immunostain; ImStn; Imun; Imune; Oncology; Ordinal; P4; Pathology; PGRA; Point in time; PR; PRA; Prog; Proges; Progest; Progestin; QL; Qual; Qualitative; Random; Rec; Recept; Receptors; Recp; Recptr; Screen; St; Stains; Stn; Tissue; Tissue, unspecified	PR Ag Tiss Ql ImStn	Both	NA				Progesterone receptor Ag [Presence] in Tissue by Immune stain	NA		NA			The PrThr property is used for LOINC terms whose results are reported using an ordered categorical scale, regardless of whether or not an internal threshold was used to make that determination. This change was approved by the Laboratory LOINC Committee in June 2016.	0	0	0						2.15		Progesterone receptor Ag Immune stain Ql (Tiss)
28	1996-8	17861-6	C0800968	C0201925	Calcium measurement	Calcium	MCnc	Pt	Ser/Plas	Qn		CHEM	2.7	MIN		ACTIVE	NA	1					Y	NA	Ca; Cal; Chemistry; Level; Mass concentration; Pl; Plasma; Plsm; Point in time; QNT; Quan; Quant; Quantitative; Random; SerP; SerPl; SerPlas; Serum; Serum or plasma; SR; UniversalLabOrders	Calcium SerPl-mCnc	Both	NA			mg/dL	Calcium [Mass/volume] in Serum or Plasma	NA	mg/dL	NA				12	209	0						1.0l		Calcium [Mass/Vol]
28	1996-8	1996-8	C0364129	C0201925	Calcium measurement	Calcium	SCnc	Pt	Bld	Qn		CHEM	2.4	MIN		ACTIVE	NA	1					Y	NA	Blood; Ca; Cal; Chemistry; Level; Point in time; QNT; Quan; Quant; Quantitative; Random; Substance concentration; WB; Whole blood	Calcium Bld-sCnc	Both	NA			mmol/L;mEq/L	Calcium [Moles/volume] in Blood	NA	mmol/L	NA				0	0	0						1		Calcium (Bld) [Moles/Vol]
28	1996-8	2000-8	C0364133	C0201925	Calcium measurement	Calcium	SCnc	Pt	Ser/Plas	Qn		CHEM	2.7	MIN		ACTIVE	NA	1					Y	NA	Ca; Cal; Chemistry; Level; Pl; Plasma; Plsm; Point in time; QNT; Quan; Quant; Quantitative; Random; SerP; SerPl; SerPlas; Serum; Serum or plasma; SR; Substance concentration	Calcium SerPl-sCnc	Both	NA			mmol/L;mEq/L	Calcium [Moles/volume] in Serum or Plasma	NA	mmol/L	NA				0	0	12						1		Calcium [Moles/Vol]
28	1996-8	42593-4	C1639938	C0201925	Calcium measurement	Calcium	SCnc	Pt	BldC	Qn		CHEM	2.42	MIN		ACTIVE	NA	1					N	NA	Blood - capillary; Ca; Cal; Cap bld; Cap blood; Capillary bld; Capillary blood; Chemistry; Finger stick; Level; Point in time; QNT; Quan; Quant; Quantitative; Random; Substance concentration	Calcium BldC-sCnc	Both	NA			mmol/L	Calcium [Moles/volume] in Capillary blood	NA	mmol/L	NA				0	0	0						2.16		Calcium (BldC) [Moles/Vol]
28	1996-8	42857-3	C1633476	C0201925	Calcium measurement	Calcium	SCnc	Pt	BldV	Qn		CHEM	2.42	MIN		ACTIVE	NA	1					N	NA	Bld ven; Bld venous; Blood - venous; Blood ven; Blood venus; Ca; Cal; Chemistry; Level; Point in time; QNT; Quan; Quant; Quantitative; Random; Substance concentration; Venous	Calcium BldV-sCnc	Both	NA			mmol/L	Calcium [Moles/volume] in Venous blood	NA	mmol/L	NA				0	0	0						2.16		Calcium (BldV) [Moles/Vol]
28	1996-8	49765-1	C1977516	C0201925	Calcium measurement	Calcium	MCnc	Pt	Bld	Qn		CHEM	2.7	MIN		ACTIVE	NA	1					N	NA	Blood; Ca; Cal; Chemistry; Level; Mass concentration; Point in time; QNT; Quan; Quant; Quantitative; Random; UniversalLabOrders; WB; Whole blood	Calcium Bld-mCnc	Both	NA			mg/dL	Calcium [Mass/volume] in Blood	NA	mg/dL	NA				0	21	0						2.22		Calcium (Bld) [Mass/Vol]
29	5964-2	42638-7	C1643196	C0033707	Prothrombin time assay	Coagulation tissue factor induced	Time	Pt	PPP	Qn	Coag.saline 1:1	COAG	2.7	MIN		ACTIVE	NA	1		Reference range 13-50			N	NA	1:1 saline; Clot; Clottable; Coag; Coagulation assay; Fac; Fact; Hematology; Heme; i; Plas; Platelet poor plasma; Point in time; Pro time; Prothrombin time; Protime; PT; QNT; Quan; Quant; Quantitative; Random; Tilt tube	PT PPP 1:1 saline	Observation	NA			s	Prothrombin time (PT) in Platelet poor plasma by Coagulation 1:1 saline	NA	s	NA				0	0	0						2.16		PT Coagulation 1:1 saline (PPP) [Time]
29	5964-2	46417-2	C1830306	C0033707	Prothrombin time assay	Coagulation tissue factor induced	Time	Pt	BldC	Qn	Coag	COAG	2.44	MIN		ACTIVE	NA	1					N	NA	Blood - capillary; Cap bld; Cap blood; Capillary bld; Capillary blood; Clot; Clottable; Coag; Coagulation assay; Fac; Fact; Finger stick; Hematology; Heme; Point in time; Pro time; Prothrombin time; Protime; PT; QNT; Quan; Quant; Quantitative; Random; Tilt tube	PT BldC	Both	NA			s	Prothrombin time (PT) in Capillary blood by Coagulation assay	NA	s	NA				0	0	0						2.19		PT Coag (BldC) [Time]
29	5964-2	5902-2	C0482694	C0033707	Prothrombin time assay	Coagulation tissue factor induced	Time	Pt	PPP	Qn	Coag	COAG	2.7	MIN		ACTIVE	NA	1					Y	NA	Clot; Clottable; Coag; Coagulation assay; Fac; Fact; Hematology; Heme; Plas; Platelet poor plasma; Point in time; Pro time; Prothrombin time; Protime; PT; QNT; Quan; Quant; Quantitative; Random; Tilt tube; UniversalLabOrders	Prothrombin time	Both	NA			s	Prothrombin time (PT)	NA	s	NA				47	0	47						1		PT Coag (PPP) [Time]
29	5964-2	5964-2	C0365405	C0033707	Prothrombin time assay	Coagulation tissue factor induced	Time	Pt	Bld	Qn	Coag	COAG	2.44	MIN		ACTIVE	NA	1					Y	NA	Blood; Clot; Clottable; Coag; Coagulation assay; Fac; Fact; Hematology; Heme; Point in time; Pro time; Prothrombin time; Protime; PT; QNT; Quan; Quant; Quantitative; Random; Tilt tube; WB; Whole blood	PT Bld	Both	NA			s	Prothrombin time (PT) in Blood by Coagulation assay	NA	s	NA				0	0	0						1.0d		PT Coag (Bld) [Time]
30	14913-8	14913-8	C0798086	C0853134	blood testosterone measurement	Testosterone	SCnc	Pt	Ser/Plas	Qn		CHEM	2.7	MIN		ACTIVE	NA	1					Y	NA	Chemistry; Level; Pl; Plasma; Plsm; Point in time; QNT; Quan; Quant; Quantitative; Random; SerP; SerPl; SerPlas; Serum; Serum or plasma; SR; Substance concentration; Testo; Testos; Testost	Testost SerPl-sCnc	Both	NA			nmol/L	Testosterone [Moles/volume] in Serum or Plasma	NA	nmol/L	NA				0	0	203						1.0k		Testosterone [Moles/Vol]
30	14913-8	2986-8	C0365137	C0853134	blood testosterone measurement	Testosterone	MCnc	Pt	Ser/Plas	Qn		CHEM	2.7	MIN		ACTIVE	NA	1					Y	NA	Chemistry; Level; Mass concentration; Pl; Plasma; Plsm; Point in time; QNT; Quan; Quant; Quantitative; Random; SerP; SerPl; SerPlas; Serum; Serum or plasma; SR; Testo; Testos; Testost; UniversalLabOrders	Testost SerPl-mCnc	Both	NA			ng/dL; ng/mL	Testosterone [Mass/volume] in Serum or Plasma	NA	ng/dL	NA				203	82	0						1		Testosterone [Mass/Vol]
30	14913-8	49041-7	C1954772	C0853134	blood testosterone measurement	Testosterone	MCnc	Pt	Ser/Plas	Qn	Detection limit <= 1.0 ng/dL	CHEM	2.7	MIN		ACTIVE	NA	1					N	NA	Chemistry; DL&lt;=1.0 ng/dL; Level; Mass concentration; Nasogastric; Pl; Plasma; Plsm; Point in time; QNT; Quan; Quant; Quantitative; Random; SerP; SerPl; SerPlas; Serum; Serum or plasma; SR; Testo; Testos; Testost; UniversalLabOrders	Testost SerPl DL<=1.0 ng/dL-mCnc	Both	NA			ng/dL	Testosterone [Mass/volume] in Serum or Plasma by Detection limit <= 1.0 ng/dL	NA	ng/dL	NA			Changed method from 'detection limit = 0.01 ng/mL' to 'detection limit <= 0.01 ng/mL' for consistency among terms with detection limits in CLASS=CHEM.	1740	0	0						2.21		Testosterone DL <= 1.0 ng/dL [Mass/Vol]
30	14913-8	70239-9	C3482290	C0853134	blood testosterone measurement	Testosterone	SCnc	Pt	Ser/Plas	Qn	Detection limit <= 3.47 pmol/L	CHEM	2.4	MIN	The detection limit of <= 3.47 pmol/L is the molar equivalent for <= 1.0 ng/dL (see LOINC 49041-7).	ACTIVE	NA	1					N	NA	Chemistry; DL&lt;= 3.47 pmol/L; Left; Level; Levo; Pl; Plasma; Plsm; Point in time; QNT; Quan; Quant; Quantitative; Random; SerP; SerPl; SerPlas; Serum; Serum or plasma; SR; Substance concentration; Testo; Testos; Testost	Testost SerPl DL<= 3.47 pmol/L-sCnc	Both	NA			pmol/L	Testosterone [Moles/volume] in Serum or Plasma by Detection limit <= 3.47 pmol/L	NA	pmol/L	NA				0	0	1740						2.4		Testosterone DL <= 3.47 pmol/L [Moles/Vol]
30	14913-8	83115-6	C4298269	C0853134	blood testosterone measurement	Testosterone	SCnc	Pt	Ser/Plas	Qn	IA	CHEM	2.58	ADD	This code was created for, but is not limited in use to, the bioMerieux VIDAS Testosterone assay, which is intended for the quantitative determination of total testosterone in human serum or plasma.	ACTIVE	NA	1						NA	Chemistry; EIA; ELFA; ELISA; Enzyme immunoassay; IAA; Level; MEIA; Pl; Plasma; Plsm; Point in time; QNT; Quan; Quant; Quantitative; Random; SerP; SerPl; SerPlas; Serum; Serum or plasma; SR; Substance concentration; SUDS; Testo; Testos; Testost	Testost SerPl IA-sCnc	Both	NA			nmol/L	Testosterone [Moles/volume] in Serum or Plasma by Immunoassay	NA	nmol/L	NA				0	0	0						2.58		Testosterone IA [Moles/Vol]
30	14913-8	83116-4	C4298268	C0853134	blood testosterone measurement	Testosterone	MCnc	Pt	Ser/Plas	Qn	IA	CHEM	2.58	ADD	This code was created for, but is not limited in use to, the bioMerieux VIDAS Testosterone assay, which is intended for the quantitative determination of total testosterone in human serum or plasma.	ACTIVE	NA	1						NA	Chemistry; EIA; ELFA; ELISA; Enzyme immunoassay; IAA; Level; Mass concentration; MEIA; Pl; Plasma; Plsm; Point in time; QNT; Quan; Quant; Quantitative; Random; SerP; SerPl; SerPlas; Serum; Serum or plasma; SR; SUDS; Testo; Testos; Testost	Testost SerPl IA-mCnc	Both	NA			ng/mL	Testosterone [Mass/volume] in Serum or Plasma by Immunoassay	NA	ng/mL	NA				0	0	0						2.58		Testosterone IA [Mass/Vol]
31	54347-0	1751-7	C0363885	C0201838	Albumin measurement	Albumin	MCnc	Pt	Ser/Plas	Qn		CHEM	2.7	MIN		ACTIVE	NA	1					Y	NA	Alb; Chemistry; Hepatology; Kidney; Level; Liver; Mass Concentration; Nephrology; Pl; Plasma; Plsm; Point in time; Protein.albumin; QNT; Quan; Quant; Quantitative; Random; Renal; SerP; SerPl; SerPlas; Serum; Serum or plasma; SR; UniversalLabOrders	Albumin SerPl-mCnc	Both	NA			g/L;g/dL; mg/dL	Albumin [Mass/volume] in Serum or Plasma	NA	g/dL	NA				20	210	20						1		Albumin [Mass/Vol]
31	54347-0	2862-1	C0365005	C0201838	Albumin measurement	Albumin	MCnc	Pt	Ser/Plas	Qn	Electrophoresis	CHEM	2.7	MIN		ACTIVE	NA	1					Y	NA	Alb; Chemistry; Elec; Elect; Electr; Electro; Electrophhrs; Electrophrs; Elp; Elph; Ep; Level; Mass concentration; Pl; Plasma; Plsm; Point in time; Protein.albumin; QNT; Quan; Quant; Quantitative; Random; SerP; SerPl; SerPlas; Serum; Serum or plasma; SR	Albumin SerPl Elph-mCnc	Observation	NA			g/L;g/dL	Albumin [Mass/volume] in Serum or Plasma by Electrophoresis	NA	g/dL	NA				313	0	313						1		Albumin Elph [Mass/Vol]
31	54347-0	54347-0	C2707089	C0201838	Albumin measurement	Albumin	SCnc	Pt	Ser/Plas	Qn		CHEM	2.7	MIN		ACTIVE	NA	1					N	NA	Alb; Chemistry; Hepatology; Kidney; Level; Liver; Nephrology; Pl; Plasma; Plsm; Point in time; Protein.albumin; QNT; Quan; Quant; Quantitative; Random; Renal; SerP; SerPl; SerPlas; Serum; Serum or plasma; SR; Substance concentration	Albumin SerPl-sCnc	Both	NA			umol/L	Albumin [Moles/volume] in Serum or Plasma	NA	umol/L	NA				0	0	0						2.27		Albumin [Moles/Vol]
31	54347-0	61151-7	C2970598	C0201838	Albumin measurement	Albumin	MCnc	Pt	Ser/Plas	Qn	BCG	CHEM	2.7	MIN		ACTIVE	NA	1					N	NA	Alb; Chemistry; Hepatology; Kidney; Level; Liver; Mass Concentration; Nephrology; Pl; Plasma; Plsm; Point in time; Protein.albumin; QNT; Quan; Quant; Quantitative; Random; Renal; SerP; SerPl; SerPlas; Serum; Serum or plasma; SR	Albumin SerPl BCG-mCnc	Both	NA			g/dl	Albumin [Mass/volume] in Serum or Plasma by Bromocresol green (BCG) dye binding method	NA	g/dL	NA				0	0	0						2.34		Albumin BCG dye [Mass/Vol]
31	54347-0	61152-5	C2970599	C0201838	Albumin measurement	Albumin	MCnc	Pt	Ser/Plas	Qn	BCP	CHEM	2.7	MIN		ACTIVE	NA	1					N	NA	Alb; Chemistry; Hepatology; Kidney; Level; Liver; Mass Concentration; Nephrology; Pl; Plasma; Plsm; Point in time; Protein.albumin; QNT; Quan; Quant; Quantitative; Random; Renal; SerP; SerPl; SerPlas; Serum; Serum or plasma; SR	Albumin SerPl BCP-mCnc	Both	NA			g/dl	Albumin [Mass/volume] in Serum or Plasma by Bromocresol purple (BCP) dye binding method	NA	g/dL	NA				0	0	0						2.34		Albumin BCP dye [Mass/Vol]
31	54347-0	62234-0	C2973156	C0201838	Albumin measurement	Albumin	SCnc	Pt	Ser/Plas	Qn	BCP	CHEM	2.42	MIN		ACTIVE	NA	1					N	NA	Alb; Chemistry; Hepatology; Kidney; Level; Liver; Nephrology; Pl; Plasma; Plsm; Point in time; Protein.albumin; QNT; Quan; Quant; Quantitative; Random; Renal; SerP; SerPl; SerPlas; Serum; Serum or plasma; SR; Substance concentration	Albumin SerPl BCP-sCnc	Both	NA			umol/L	Albumin [Moles/volume] in Serum or Plasma by Bromocresol purple (BCP) dye binding method	NA	umol/L	NA				0	0	0						2.34		Albumin BCP dye [Moles/Vol]
31	54347-0	62235-7	C2973157	C0201838	Albumin measurement	Albumin	SCnc	Pt	Ser/Plas	Qn	BCG	CHEM	2.36	MIN		ACTIVE	NA	1					N	NA	Alb; Chemistry; Hepatology; Kidney; Level; Liver; Nephrology; Pl; Plasma; Plsm; Point in time; Protein.albumin; QNT; Quan; Quant; Quantitative; Random; Renal; SerP; SerPl; SerPlas; Serum; Serum or plasma; SR; Substance concentration	Albumin SerPl BCG-sCnc	Both	NA			umol/L	Albumin [Moles/volume] in Serum or Plasma by Bromocresol green (BCG) dye binding method	NA	umol/L	NA				0	0	0						2.34		Albumin BCG dye [Moles/Vol]
31	54347-0	76631-1	C4037597	C0201838	Albumin measurement	Albumin	MCnc	Pt	Bld	Qn	BCP	CHEM	2.52	MIN		ACTIVE	NA	1						NA	Alb; Blood; Chemistry; Hepatology; Kidney; Level; Liver; Mass Concentration; Nephrology; Point in time; Protein.albumin; QNT; Quan; Quant; Quantitative; Random; Renal; WB; Whole blood	Albumin Bld BCP-mCnc	Both	NA			g/L	Albumin [Mass/volume] in Blood by Bromocresol purple (BCP) dye binding method	NA	g/L	NA				0	0	0						2.52		Albumin BCP dye (Bld) [Mass/Vol]
31	54347-0	77148-5	C4037153	C0201838	Albumin measurement	Albumin	MCnc	Pt	Ser/Plas/Bld	Qn	BCP	CHEM	2.68	MIN		ACTIVE	NA	1						NA	Alb; Blood; Chemistry; Hepatology; Kidney; Level; LimitedUseLabOrders; Liver; Mass Concentration; Nephrology; Pl; PlasBld; Plasma; Plsm; Point in time; Protein.albumin; QNT; Quan; Quant; Quantitative; Random; Renal; SerP; SerPl; SerPlas; SerPlBld; Serum; Serum or plasma; Serum, plasma or whole blood; SR; WB; Whole blood	Albumin SerPlBld BCP-mCnc	Both	NA			g/L	Albumin [Mass/volume] in Serum, Plasma or Blood by Bromocresol purple (BCP) dye binding method	NA	g/L	NA			Release 2.68: DefinitionDescription: Moved to Mapping Guidance section.	0	0	0						2.52		Albumin BCP dye (S/P/Bld) [Mass/Vol]
32	14647-2	14647-2	C0797822	C0201950	Cholesterol measurement test	Cholesterol	SCnc	Pt	Ser/Plas	Qn		CHEM	2.7	MIN		ACTIVE	NA	1					Y	NA	Cardio; Cardiology; Chemistry; Chol; Choles; Cholest; Cholesterol total; Cholesterols; Heart Disease; Level; Lipid; Pl; Plasma; Plsm; Point in time; QNT; Quan; Quant; Quantitative; Random; SerP; SerPl; SerPlas; Serum; Serum or plasma; SR; Substance concentration	Cholest SerPl-sCnc	Both	NA			mmol/L	Cholesterol [Moles/volume] in Serum or Plasma	NA	mmol/L	NA				0	0	32						1.0k		Cholesterol [Moles/Vol]
32	14647-2	2093-3	C0364708	C0201950	Cholesterol measurement test	Cholesterol	MCnc	Pt	Ser/Plas	Qn		CHEM	2.7	MIN		ACTIVE	NA	1					Y	NA	Cardio; Cardiology; Chemistry; Chol; Choles; Cholest; Cholesterol total; Cholesterols; Heart Disease; Level; Lipid; Mass concentration; Pl; Plasma; Plsm; Point in time; QNT; Quan; Quant; Quantitative; Random; SerP; SerPl; SerPlas; Serum; Serum or plasma; SR; UniversalLabOrders	Cholest SerPl-mCnc	Both	NA			mg/dL	Cholesterol [Mass/volume] in Serum or Plasma	NA	mg/dL	NA				32	124	0						1		Cholesterol [Mass/Vol]
33	22748-8	13457-7	C0550264	C0202117	Low density lipoprotein cholesterol measurement	Cholesterol.in LDL	MCnc	Pt	Ser/Plas	Qn	Calculated	CHEM	2.7	MIN		ACTIVE	NA	1	Total cholesterol - HDL - (Triglyceride/5)				Y	NA	Calc; Calculation; Cardio; Cardiology; Chemistry; Chol; Choles; Cholest; Cholesterol total; Cholesterols; Heart Disease; LDLc; LDL-C; Level; Lipid; Low density lipoprotein cholesterol; Low density lipoprotein cholesterols; Mass concentration; Pl; Plasma; Plsm; Point in time; QNT; Quan; Quant; Quantitative; Random; SerP; SerPl; SerPlas; Serum; Serum or plasma; SR	LDLc SerPl Calc-mCnc	Observation	NA			mg/dL	Cholesterol in LDL [Mass/volume] in Serum or Plasma by calculation	NA	mg/dL	NA				63	0	0						1.0j-a		Cholesterol in LDL Calc [Mass/Vol]
33	22748-8	18262-6	C0801308	C0202117	Low density lipoprotein cholesterol measurement	Cholesterol.in LDL	MCnc	Pt	Ser/Plas	Qn	Direct assay	CHEM	2.7	MIN		ACTIVE	NA	1					Y	NA	Cardio; Cardiology; Chemistry; Chol; Choles; Cholest; Cholesterol total; Cholesterols; Dir; Heart Disease; LDLc; LDL-C; Level; Lipid; Low density lipoprotein cholesterol; Low density lipoprotein cholesterols; Mass concentration; Pl; Plasma; Plsm; Point in time; QNT; Quan; Quant; Quantitative; Random; SerP; SerPl; SerPlas; Serum; Serum or plasma; SR; UniversalLabOrders	LDLc SerPl Direct Assay-mCnc	Both	NA			mg/dL	Cholesterol in LDL [Mass/volume] in Serum or Plasma by Direct assay	NA	mg/dL	NA			Release 2.69: UnitsAndRange: Corrected delimiter;	249	266	0						1.0l		Cholesterol in LDL Direct assay [Mass/Vol]
33	22748-8	2089-1	C0364225	C0202117	Low density lipoprotein cholesterol measurement	Cholesterol.in LDL	MCnc	Pt	Ser/Plas	Qn		CHEM	2.7	MIN		ACTIVE	NA	1					Y	NA	Cardio; Cardiology; Chemistry; Chol; Choles; Cholest; Cholesterol total; Cholesterols; Heart Disease; LDLc; LDL-C; Level; Lipid; Low density lipoprotein cholesterol; Low density lipoprotein cholesterols; Mass concentration; Pl; Plasma; Plsm; Point in time; QNT; Quan; Quant; Quantitative; Random; SerP; SerPl; SerPlas; Serum; Serum or plasma; SR; UniversalLabOrders	LDLc SerPl-mCnc	Both	NA			mg/dL	Cholesterol in LDL [Mass/volume] in Serum or Plasma	NA	mg/dL	NA				92	0	0						1		Cholesterol in LDL [Mass/Vol]
33	22748-8	22748-8	C0880253	C0202117	Low density lipoprotein cholesterol measurement	Cholesterol.in LDL	SCnc	Pt	Ser/Plas	Qn		CHEM	2.7	MIN		ACTIVE	NA	1					Y	NA	Cardio; Cardiology; Chemistry; Chol; Choles; Cholest; Cholesterol total; Cholesterols; Heart Disease; LDLc; LDL-C; Level; Lipid; Low density lipoprotein cholesterol; Low density lipoprotein cholesterols; Pl; Plasma; Plsm; Point in time; QNT; Quan; Quant; Quantitative; Random; SerP; SerPl; SerPlas; Serum; Serum or plasma; SR; Substance concentration	LDLc SerPl-sCnc	Both	NA			mmol/L	Cholesterol in LDL [Moles/volume] in Serum or Plasma	NA	mmol/L	NA				0	0	92						1.0n		Cholesterol in LDL [Moles/Vol]
33	22748-8	39469-2	C1543545	C0202117	Low density lipoprotein cholesterol measurement	Cholesterol.in LDL	SCnc	Pt	Ser/Plas	Qn	Calculated	CHEM	2.7	MIN		ACTIVE	NA	1	Total cholesterol - HDL - (Triglyceride/5)				N	NA	Calc; Calculation; Cardio; Cardiology; Chemistry; Chol; Choles; Cholest; Cholesterol total; Cholesterols; Heart Disease; LDLc; LDL-C; Level; Lipid; Low density lipoprotein cholesterol; Low density lipoprotein cholesterols; Pl; Plasma; Plsm; Point in time; QNT; Quan; Quant; Quantitative; Random; SerP; SerPl; SerPlas; Serum; Serum or plasma; SR; Substance concentration	LDLc SerPl Calc-sCnc	Both	NA			mmol/L	Cholesterol in LDL [Moles/volume] in Serum or Plasma by calculation	NA	mmol/L	NA				0	0	63						2.15		Cholesterol in LDL Calc [Moles/Vol]
33	22748-8	49132-4	C1954896	C0202117	Low density lipoprotein cholesterol measurement	Cholesterol.in LDL	MCnc	Pt	Ser/Plas	Qn	Electrophoresis	CHEM	2.58	MIN		ACTIVE	NA	1		LDL-cholesterol (Elpho) is 200 mg/dl.			N	NA	Cardio; Cardiology; Chemistry; Chol; Choles; Cholest; Cholesterol total; Cholesterols; Elec; Elect; Electr; Electro; Electrophhrs; Electrophrs; Elp; Elph; Ep; Heart Disease; LDLc; LDL-C; Level; Lipid; Low density lipoprotein cholesterol; Low density lipoprotein cholesterols; Mass concentration; Pl; Plasma; Plsm; Point in time; QNT; Quan; Quant; Quantitative; Random; SerP; SerPl; SerPlas; Serum; S…	LDLc SerPl Elph-mCnc	Both	NA			mg/dL	Cholesterol in LDL [Mass/volume] in Serum or Plasma by Electrophoresis	NA	mg/dL	NA			Changed Order_Obs from 'Observation Only' to 'Both' to fit current order use cases.	0	0	0						2.21		Cholesterol in LDL Elph [Mass/Vol]
33	22748-8	55440-2	C2708273	C0202117	Low density lipoprotein cholesterol measurement	Cholesterol.in LDL	MCnc	Pt	Ser/Plas	Qn	VAP	CHEM	2.7	MIN	Unlike "direct LDL" kits, the VAP method directly measures real LDL separately from Lp(a), IDL and VLDL.	ACTIVE	NA	1					N	NA	Cardio; Cardiology; Chemistry; Chol; Choles; Cholest; Cholesterol total; Cholesterols; Heart Disease; LDLc; LDL-C; LDLc-R; LDL-R; Level; Lipid; Low density lipoprotein cholesterol; Low density lipoprotein cholesterols; Mass concentration; Pl; Plasma; Plsm; Point in time; QNT; Quan; Quant; Quantitative; Random; Real LDL; SerP; SerPl; SerPlas; Serum; Serum or plasma; SR	LDLc-R SerPl VAP-mCnc	Observation	NA			mg/dL	Cholesterol.in LDL (real) [Mass/volume] in Serum or Plasma by VAP	NA	mg/dL	NA				0	0	0						2.27		Cholesterol in LDL VAP [Mass/Vol]
33	22748-8	69419-0	C3481704	C0202117	Low density lipoprotein cholesterol measurement	Cholesterol.in LDL	SCnc	Pt	Ser/Plas	Qn	Direct assay	CHEM	2.4	MIN		ACTIVE	NA	1					N	NA	Cardio; Cardiology; Chemistry; Chol; Choles; Cholest; Cholesterol total; Cholesterols; Dir; Heart Disease; LDLc; LDL-C; Level; Lipid; Low density lipoprotein cholesterol; Low density lipoprotein cholesterols; Pl; Plasma; Plsm; Point in time; QNT; Quan; Quant; Quantitative; Random; SerP; SerPl; SerPlas; Serum; Serum or plasma; SR; Substance concentration	LDLc SerPl Direct Assay-sCnc	Both	NA			mmol/L	Cholesterol in LDL [Moles/volume] in Serum or Plasma by Direct assay	NA	mmol/L	NA				0	0	249						2.4		Cholesterol in LDL Direct assay [Moles/Vol]
34	69739-1	69739-1	C3481824	C0202274	Urine drug screen	Drugs of abuse panel	-	Pt	Urine	-	Screen	PANEL.DRUG/TOX	2.65	MAJ		ACTIVE	NA	1					N	NA	DAU; Drug; DRUG/TOXICOLOGY; Drugs; Drugs of abuse Pnl; Pan; PANEL.DRUG & TOXICOLOGY; Panl; Pnl; Point in time; Random; Scn; Scr; Scrn; UA; UR; Urn	Drugs of abuse Pnl Ur Scn	Order	NA				Drugs of abuse panel - Urine by Screen method	NA		NA			Added Method of Screen to reflect the contents of the panel and distinguish from 87428-9 Drugs of abuse screen W Reflex confirm panel - Urine	0	0	0			Panel			2.4		Drugs of abuse panel Screen (U)
35	26446-5	26446-5	C0942416	C2697913	Leukemic Blast Count	Blasts/100 leukocytes	NFr	Pt	Bld	Qn		HEM/BC	2.7	MIN		ACTIVE	NA	1					Y	NA	100WBC; Blast; Blood; HEMATOLOGY/CELL COUNTS; Leuc; Leuk; Leukocyte; Lkcs; Number fraction; Percent; Point in time; QNT; Quan; Quant; Quantitative; Random; WB; WBC; WBCs; White blood cell; White blood cells; Whole blood	Blasts/leuk NFr Bld	Observation	NA			%	Blasts/100 leukocytes in Blood	NA	%	NA				805	0	805						2		Blasts/100 WBC (Bld)
35	26446-5	30376-8	C1114238	C2697913	Leukemic Blast Count	Blasts	NCnc	Pt	Bld	Qn		HEM/BC	2.7	MIN		ACTIVE	NA	1					N	NA	#; ABS; absolute; absolutes; Blast; Blood; Cnt; Count; Count/volume; CT; HEMATOLOGY/CELL COUNTS; Number concentration; Number Concentration (count/vol); Point in time; QNT; Quan; Quant; Quantitative; Random; WB; Whole blood	Blasts # Bld	Observation	NA			10*3/mm3	Blasts [#/volume] in Blood	NA	10*3/uL	NA				996	0	996						2.04		Blasts (Bld) [#/Vol]
35	26446-5	708-8	C0362896	C2697913	Leukemic Blast Count	Blasts	NCnc	Pt	Bld	Qn	Manual count	HEM/BC	2.4	MIN		ACTIVE	NA	1					Y	NA	#; ABS; absolute; absolutes; Blast; Blood; Cnt; Count; Count/volume; CT; HEMATOLOGY/CELL COUNTS; Manl; Number concentration; Number Concentration (count/vol); Point in time; QNT; Quan; Quant; Quantitative; Random; WB; Whole blood	Blasts # Bld Manual	Observation	NA			10*9/L	Blasts [#/volume] in Blood by Manual count	NA	10*3/uL	NA				2011	0	2011						1		Blasts Manual cnt (Bld) [#/Vol]
35	26446-5	709-6	C0362897	C2697913	Leukemic Blast Count	Blasts/100 leukocytes	NFr	Pt	Bld	Qn	Manual count	HEM/BC	2.7	MIN		ACTIVE	NA	1					Y	NA	100WBC; Blast; Blood; HEMATOLOGY/CELL COUNTS; Leuc; Leuk; Leukocyte; Lkcs; Manl; Number fraction; Percent; Point in time; QNT; Quan; Quant; Quantitative; Random; WB; WBC; WBCs; White blood cell; White blood cells; Whole blood	Blasts/leuk NFr Bld Manual	Observation	NA			%	Blasts/100 leukocytes in Blood by Manual count	NA	%	NA				791	0	791						1		Blasts/100 WBC Manual cnt (Bld)
36	1986-9	14633-2	C0797808	C0202100	Insulin C-peptide measurement	C peptide	SCnc	Pt	Ser/Plas	Qn		CHEM	2.7	MIN		ACTIVE	NA	1					Y	NA	Chemistry; Connecting peptide of insulin; Endocrine; Endocrinology; Level; Pept; Pl; Plasma; Plsm; Point in time; Pro-insulin c peptide; QNT; Quan; Quant; Quantitative; Random; SerP; SerPl; SerPlas; Serum; Serum or plasma; SR; Substance concentration	C peptide SerPl-sCnc	Both	NA			pmol/L	C peptide [Moles/volume] in Serum or Plasma	NA	pmol/L	NA				0	0	701						1.0k		C peptide [Moles/Vol]
36	1986-9	1986-9	C0364119	C0202100	Insulin C-peptide measurement	C peptide	MCnc	Pt	Ser/Plas	Qn		CHEM	2.7	MIN		ACTIVE	NA	1					Y	NA	Chemistry; Connecting peptide of insulin; Endocrine; Endocrinology; Level; Mass concentration; Pept; Pl; Plasma; Plsm; Point in time; Pro-insulin c peptide; QNT; Quan; Quant; Quantitative; Random; SerP; SerPl; SerPlas; Serum; Serum or plasma; SR; UniversalLabOrders	C peptide SerPl-mCnc	Both	NA			ug/L;ng/mL	C peptide [Mass/volume] in Serum or Plasma	NA	ng/mL	NA				701	276	0						1		C peptide [Mass/Vol]
37	13954-3	13954-3	C0797142	C3835873	serum hepatitis B e antigen, qualitative	Hepatitis B virus little e Ag	PrThr	Pt	Ser/Plas	Ord	IA	MICRO	2.7	MIN		ACTIVE	NA	1		Negative				NA	Antigen; Antigens; e; EIA; ELFA; ELISA; Enzyme immunoassay; HB envelope; Hbe; HBEAG; HBV; HBV e; HBV e Ag; Hep; Hep B; Hep Be; Hepatis; Hepatit; Hepatology; HepB; IAA; ID; Infectious Disease; InfectiousDisease; Liver; MEIA; Microbiology; Ordinal; Pl; Plasma; Plsm; Point in time; PR; QL; Qual; Qualitative; Random; Rh Blood Group System; Screen; SerP; SerPl; SerPlas; Serum; Serum or plasma; SR; SUD…	HBV e Ag SerPl Ql IA	Both	NA				Hepatitis B virus e Ag [Presence] in Serum or Plasma by Immunoassay	NA		NA			The PrThr property is used for LOINC terms whose results are reported using an ordered categorical scale, regardless of whether or not an internal threshold was used to make that determination. This change was approved by the Laboratory LOINC Committee in June 2016.; The EIA method, which was always intended to cover more than just enzyme-linked immunoassay and whose display name for the long com…	804	0	804						1.0k		HBV e Ag IA Ql
37	13954-3	31844-4	C1147528	C3835873	serum hepatitis B e antigen, qualitative	Hepatitis B virus little e Ag	PrThr	Pt	Ser	Ord		MICRO	2.56	MIN		ACTIVE	NA	1					N	NA	Antigen; Antigens; e; HB envelope; Hbe; HBEAG; HBV; HBV e; HBV e Ag; Hep; Hep B; Hep Be; Hepatis; Hepatit; Hepatology; HepB; ID; Infectious Disease; InfectiousDisease; Liver; Microbiology; Ordinal; Point in time; PR; QL; Qual; Qualitative; Random; Rh Blood Group System; Screen; Serum; SR; UniversalLabOrders	HBV e Ag Ser Ql	Both	NA				Hepatitis B virus e Ag [Presence] in Serum	NA		NA			The PrThr property is used for LOINC terms whose results are reported using an ordered categorical scale, regardless of whether or not an internal threshold was used to make that determination. This change was approved by the Laboratory LOINC Committee in June 2016.	1108	0	1108						2.07		HBV e Ag Ql (S)
37	13954-3	5192-0	C0483172	C3835873	serum hepatitis B e antigen, qualitative	Hepatitis B virus little e Ag	PrThr	Pt	Ser	Ord	RIA	MICRO	2.56	MIN		ACTIVE	NA	1						NA	Antigen; Antigens; e; HB envelope; Hbe; HBEAG; HBV; HBV e; HBV e Ag; Hep; Hep B; Hep Be; Hepatis; Hepatit; Hepatology; HepB; ID; Infectious Disease; InfectiousDisease; Liver; Microbiology; Ordinal; Point in time; PR; QL; Qual; Qualitative; Radioimmunoassay; Random; Rh Blood Group System; Screen; Serum; SR	HBV e Ag Ser Ql RIA	Both	NA				Hepatitis B virus e Ag [Presence] in Serum by Radioimmunoassay (RIA)	NA		NA			The PrThr property is used for LOINC terms whose results are reported using an ordered categorical scale, regardless of whether or not an internal threshold was used to make that determination. This change was approved by the Laboratory LOINC Committee in June 2016.	0	0	0						1		HBV e Ag RIA Ql (S)
37	13954-3	75408-5	C3870421	C3835873	serum hepatitis B e antigen, qualitative	Hepatitis B virus little e Ag	PrThr	Pt	Ser/Plas/Bld	Ord	IA.rapid	MICRO	2.56	MIN	A rapid screening test to detect hepatitis B e antigen (HBeAg) in human blood to diagnose previous or ongoing hepatitis B infections, and also can be used to screen for the presence of HBeAg in blood products for transfusion. Rapid tests for Hepatitis B e (envelope) antigen (HBeAg) are available in test strip and cassette formats from manufacturers in various countries including the US and China.…	ACTIVE	NA	1						NA	Antigen; Antigens; Blood; e; EIA; ELFA; ELISA; Enzyme immunoassay; HB envelope; Hbe; HBEAG; HBV; HBV e; HBV e Ag; Hep; Hep B; Hep Be; Hepatis; Hepatit; Hepatology; HepB; IAA; ID; Infectious Disease; InfectiousDisease; Liver; MEIA; Microbiology; Ordinal; Pl; PlasBld; Plasma; Plsm; Point in time; PR; QL; Qual; Qualitative; Random; Rh Blood Group System; Screen; SerP; SerPl; SerPlas; SerPlBld; Serum…	HBV e Ag SerPlBld Ql IA.rapid	Both	NA				Hepatitis B virus e Ag [Presence] in Serum, Plasma or Blood by Rapid immunoassay	NA		NA			The PrThr property is used for LOINC terms whose results are reported using an ordered categorical scale, regardless of whether or not an internal threshold was used to make that determination. This change was approved by the Laboratory LOINC Committee in June 2016.; The EIA method, which was always intended to cover more than just enzyme-linked immunoassay and whose display name for the long com…	0	0	0						2.5		HBV e Ag IA.rapid Ql (S/P/Bld)
38	3015-5	11579-0	C0550529	C0202230	Thyroid stimulating hormone measurement	Thyrotropin	ACnc	Pt	Ser/Plas	Qn	Detection limit <= 0.05 mIU/L	CHEM	2.36	MIN	This is a so called 2nd generation test and "detection limit" given is the analytic detection limit (Functional detection limit would be higher)	ACTIVE	NA	1					Y	NA	2nd generation TSH; Arbitrary concentration; Chemistry; DL&lt;=0.05 mIU/L; Endocrine; Endocrinology; Left; Levo; Pl; Plasma; Plsm; Point in time; QNT; Quan; Quant; Quantitative; Random; SerP; SerPl; SerPlas; Serum; Serum or plasma; SR; Thyroid stimulating hormone; Thyrotropic hormone; TSH; UniversalLabOrders	TSH SerPl DL<=0.05 mIU/L-aCnc	Both	NA			mIU/L;mcU/mL	Thyrotropin [Units/volume] in Serum or Plasma by Detection limit <= 0.05 mIU/L	NA	m[IU]/L	NA			Method was edited to make it clearer that this is the 2nd generation test.	75	0	75						1.0j-a		TSH DL <= 0.05 mIU/L Qn
38	3015-5	11580-8	C0550528	C0202230	Thyroid stimulating hormone measurement	Thyrotropin	ACnc	Pt	Ser/Plas	Qn	Detection limit <= 0.005 mIU/L	CHEM	2.38	MIN	This is a so called 3rd generation test and "detection limit" given is the analytic detection limit (Functional detection limit would be higher)	ACTIVE	NA	1					Y	NA	3rd generation TSH; Arbitrary concentration; Chemistry; DL&lt;=0.005 mIU/L; Endocrine; Endocrinology; High sensitivity TSH; Left; Levo; Pl; Plasma; Plsm; Point in time; QNT; Quan; Quant; Quantitative; Random; SerP; SerPl; SerPlas; Serum; Serum or plasma; SR; Thyroid stimulating hormone; Thyrotropic hormone; TSH; UniversalLabOrders	TSH SerPl DL<=0.005 mIU/L-aCnc	Both	NA			mIU/L;mcU/mL; mU/L	Thyrotropin [Units/volume] in Serum or Plasma by Detection limit <= 0.005 mIU/L	NA	m[IU]/L	NA			Method was edited to make it clearer that this is the 3rd generation test.	165	45	165						1.0j-a		TSH DL <= 0.005 mIU/L Qn
38	3015-5	3015-5	C0365159	C0202230	Thyroid stimulating hormone measurement	Thyrotropin	ACnc	Pt	Bld	Qn		CHEM	2.36	MIN		ACTIVE	NA	1					Y	NA	Arbitrary concentration; Blood; Chemistry; Endocrine; Endocrinology; Point in time; QNT; Quan; Quant; Quantitative; Random; Thyroid stimulating hormone; Thyrotropic hormone; TSH; WB; Whole blood	TSH Bld-aCnc	Both	NA			mIU/L	Thyrotropin [Units/volume] in Blood	NA	m[IU]/L	NA				0	0	0						1		TSH Qn (Bld)
38	3015-5	3016-3	C0365160	C0202230	Thyroid stimulating hormone measurement	Thyrotropin	ACnc	Pt	Ser/Plas	Qn		CHEM	2.7	MIN		ACTIVE	NA	1					Y	NA	Arbitrary concentration; Chemistry; Endocrine; Endocrinology; Pl; Plasma; Plsm; Point in time; QNT; Quan; Quant; Quantitative; Random; SerP; SerPl; SerPlas; Serum; Serum or plasma; SR; Thyroid stimulating hormone; Thyrotropic hormone; TSH; UniversalLabOrders	TSH SerPl-aCnc	Both	NA			mIU/L;mcU/mL; mU/L; U IU/mL	Thyrotropin [Units/volume] in Serum or Plasma	NA	m[IU]/L	NA				105	79	105						1		TSH Qn
39	50564-4	24356-8	C0881627	C0042014	Urinalysis	Urinalysis complete panel	-	Pt	Urine	-		PANEL.UA	2.42	MIN		ACTIVE	NA	1						NA	Pan; PANEL.URINALYSIS; Panl; Pnl; Point in time; Random; UA; UniversalLabOrders; UR; Urinalysis complete pnl; Urn	Urinalysis complete pnl Ur	Order	NA				Urinalysis complete panel - Urine	NA		NA				0	14	0			Panel			1.0o		Urinalysis complete panel (U)
39	50564-4	24357-6	C0881628	C0042014	Urinalysis	Urinalysis macro (dipstick) panel	-	Pt	Urine	-		PANEL.UA	2.65	MIN	Depending upon the dipstick, the results for glucose, bilirubin, ketones and protein may be reported as an ordinal (present, absent or None, 1+, 2+, 3+,) or as a quantitative value (e.g. 25 mg/dL). The panel includes both versions to accommodate these two variations. However, one of each of the following four pairs must be included in the panel, so the required status is marked as "R-a" (Required…	ACTIVE	NA	1						NA	Pan; PANEL.URINALYSIS; Panl; Pnl; Point in time; Random; UA; UA Dipstick Pnl; UniversalLabOrders; UR; Urn	UA Dipstick Pnl Ur	Order	NA				Urinalysis macro (dipstick) panel - Urine	NA		NA			In this panel, the required status for appearance and color were update from Required to Optional since the physical properties of urine are not always reported with the dipstick results. When the physical properties are reported, labs report variations of the findings, such as color, appearance and odor, or color and clarity, or just color. Additionally, the required status for glucose, bilirubi…	0	13	0			Panel			1.0o		Urinalysis macro (dipstick) panel (U)
39	50564-4	50554-5	C1978481	C0042014	Urinalysis	Urinalysis microscopic panel	NCnc	Pt	Urine	Qn	Automated count	PANEL.UA	2.42	MIN	Urinalysis microscopic panel [#/volume] in urine by automated count is the collection of automated terms that are per volume. These are created to ease the mapping of local codes for automated urinalysis machines to LOINC codes. The batteries include a set of tests reported one way- e.g. as concentrations of observed particles or cells, as number of particles or cell per microscopic field (we pre…	ACTIVE	NA	1					N	NA	#; ABS; absolute; absolutes; Auto; Automated detection; Cnt; Count; Count/volume; CT; Elec; Elect; Electr; Number concentration; Number Concentration (count/vol); Pan; PANEL.URINALYSIS; Panl; Pnl; Point in time; QNT; Quan; Quant; Quantitative; Random; UA; UA Microscopic Pnl; UR; Urn	UA Microscopic Pnl # Ur Auto	Order	NA				Urinalysis microscopic panel [#/volume] - Urine by Automated count	NA		NA				0	0	0			Panel			2.22		Urinalysis microscopic panel Auto (U) [#/Vol]
39	50564-4	50556-0	C1978483	C0042014	Urinalysis	Urinalysis dipstick panel	-	Pt	Urine	-	Test strip.automated	PANEL.UA	2.42	MIN		ACTIVE	NA	1					N	NA	Auto; Automated detection; Dip stick; Dipstick; Elec; Elect; Electr; Pan; PANEL.URINALYSIS; Panl; Pnl; Point in time; Random; UA; UA dipstick Pnl; UR; Urn	UA dipstick Pnl Ur Strip.auto	Order	NA				Urinalysis dipstick panel - Urine by Automated test strip	NA		NA				0	0	0			Panel			2.22		Urinalysis dipstick panel Auto test strip (U)
39	50564-4	50564-4	C1978491	C0042014	Urinalysis	Urinalysis panel	-	Pt	Urine	-	Auto	PANEL.UA	2.69	PANEL		ACTIVE	NA	1					N	NA	Pan; PANEL.URINALYSIS; Panl; Pnl; Point in time; Random; UA; UR; Urinalysis Pnl; Urn	Urinalysis Pnl Ur Auto	Order	NA				Urinalysis panel - Urine by Auto	NA		NA				0	0	0			Panel			2.22		Urinalysis panel Auto (U)
39	50564-4	53293-7	C2361819	C0042014	Urinalysis	Urinalysis microscopic panel	Naric	Pt	Urine sed	Qn	Automated count	PANEL.UA	2.42	MIN	Urinalysis microscopic panel [#/area] in urine by automated count is the collection of automated terms that are per area. These are created to ease the mapping of local codes for automated urinalysis machines to LOINC codes. The batteries include a set of tests reported one way- e.g. as concentrations of observed particles or cells, as number of particles or cell per microscopic field (we presume…	ACTIVE	NA	1					N	NA	#/area; Auto; Automated detection; Elec; Elect; Electr; Number areic; Pan; PANEL.URINALYSIS; Panl; Pnl; Point in time; QNT; Quan; Quant; Quantitative; Random; UA; UA Microscopic Pnl; UR; Urine sediment; Urn; UrnS	UA Microscopic Pnl #/area UrnS Auto	Order	NA				Urinalysis microscopic panel [#/area] - Urine sediment by Automated count	NA		NA			Specimen changed from Urine to Urine sediment since results generated by analyzers assume a spun urine.	0	0	0			Panel			2.24		Urinalysis microscopic panel Auto (Urine sed) [#/Area]
39	50564-4	53315-8	C2361321	C0042014	Urinalysis	Urinalysis microscopic panel	-	Pt	Urine	Ord	Automated	PANEL.UA	2.63	MIN	Urinalysis microscopic panel in Urine by Automated method is the colllection of automated terms that are all qualitiative. These are created to ease the mapping of local codes for automated urinalysis machines to LOINC codes. The batteries include a set of tests reported one way- e.g. as concentrations of observed particles or cells, as number of particles or cell per microscopic field (we presum…	ACTIVE	NA	1					N	NA	Auto; Automated detection; Elec; Elect; Electr; Ordinal; Pan; PANEL.URINALYSIS; Panl; Pnl; Point in time; QL; Qual; Qualitative; Random; Screen; UA; UA Microscopic Pnl; UR; Urn	UA Microscopic Pnl Ur Auto	Order	NA				Urinalysis microscopic panel - Urine Qualitative by Automated	NA		NA				0	0	0			Panel			2.24		Urinalysis microscopic panel Auto Ql (U)
40	33763-4	33762-6	C1316226	C1533071	N terminal pro-brain natriuretic peptide level	Natriuretic peptide.B prohormone N-Terminal	MCnc	Pt	Ser/Plas	Qn		CHEM	2.7	MIN		ACTIVE	NA	1					N	NA	Beta Natriuretic Peptide; BNP; Brain Natriuretic Peptide; B-type natriuretic peptide; Cardio; Cardiology; Chemistry; Heart Disease; Level; Mass concentration; Natriutietic peptide.B; NTproBNP; NT-proBNP; Pept; Pl; Plasma; Plsm; Point in time; proBNP; Pro-brain natriuretic peptide; QNT; Quan; Quant; Quantitative; Random; SerP; SerPl; SerPlas; Serum; Serum or plasma; SR; UniversalLabOrders	NT-proBNP SerPl-mCnc	Both	NA			pg/mL	Natriuretic peptide.B prohormone N-Terminal [Mass/volume] in Serum or Plasma	NA	pg/mL	NA				516	0	516						2.09		Natriuretic peptide.B prohormone N-Terminal [Mass/Vol]
40	33763-4	33763-4	C1316227	C1533071	N terminal pro-brain natriuretic peptide level	Natriuretic peptide.B prohormone N-Terminal	SCnc	Pt	Ser/Plas	Qn		CHEM	2.4	MIN		ACTIVE	NA	1					N	NA	Beta Natriuretic Peptide; BNP; Brain Natriuretic Peptide; B-type natriuretic peptide; Cardio; Cardiology; Chemistry; Heart Disease; Level; Natriutietic peptide.B; NTproBNP; NT-proBNP; Pept; Pl; Plasma; Plsm; Point in time; proBNP; Pro-brain natriuretic peptide; QNT; Quan; Quant; Quantitative; Random; SerP; SerPl; SerPlas; Serum; Serum or plasma; SR; Substance concentration	NT-proBNP SerPl-sCnc	Both	NA			pmol/L	Natriuretic peptide.B prohormone N-Terminal [Moles/volume] in Serum or Plasma	NA	pmol/L	NA				0	0	0						2.09		Natriuretic peptide.B prohormone N-Terminal [Moles/Vol]
40	33763-4	71425-3	C3482453	C1533071	N terminal pro-brain natriuretic peptide level	Natriuretic peptide.B prohormone N-Terminal	MCnc	Pt	Bld	Qn	IA	CHEM	2.7	MIN	This term refers to point of care (often CLIA waived) testing in a clinical or lab setting for the quantitative measurement of N-terminal-pro B-type Natriuretic Peptide (NT-proBNP) in whole blood. This term was created for, but not limited to, Mitsubishi Chemical Medience's PATHFAST® NTproBNP test kit for whole blood specimens. For NT-proBNP testing on serum or plasma, see LOINC 33762-6.	ACTIVE	NA	1					N	NA	Beta Natriuretic Peptide; Blood; BNP; Brain Natriuretic Peptide; B-type natriuretic peptide; Cardio; Cardiology; Chemistry; EIA; ELFA; ELISA; Enzyme immunoassay; Heart Disease; IAA; Level; Mass concentration; MEIA; Natriutietic peptide.B; NTproBNP; NT-proBNP; Pept; Point in time; proBNP; Pro-brain natriuretic peptide; QNT; Quan; Quant; Quantitative; Random; SUDS; WB; Whole blood	NT-proBNP Bld IA-mCnc	Both	NA			pg/mL	Natriuretic peptide.B prohormone N-Terminal [Mass/volume] in Blood by Immunoassay	NA	pg/mL	NA			The EIA method, which was always intended to cover more than just enzyme-linked immunoassay and whose display name for the long common name has always been Immunoassay, was renamed IA in order to eliminate ambiguity about whether the method has a broader meaning than just enzyme-linked immunoassay. Likewise, EIA.rapid was renamed IA.rapid. These changes were approved by the Laboratory LOINC Commi…	0	0	0						2.4		Natriuretic peptide.B prohormone N-Terminal IA (Bld) [Mass/Vol]
40	33763-4	83107-3	C4298228	C1533071	N terminal pro-brain natriuretic peptide level	Natriuretic peptide.B prohormone N-Terminal	MCnc	Pt	Ser/Plas	Qn	IA	CHEM	2.58	ADD	This term was created for, but is not limited in use to, bioMerieux's VIDAS NT-proBNP2 assay, which is intended for the quantitative determination of the brain-type natriuretic peptide N-terminal fragment in human serum or plasma.	ACTIVE	NA	1						NA	Beta Natriuretic Peptide; BNP; Brain Natriuretic Peptide; B-type natriuretic peptide; Cardio; Cardiology; Chemistry; EIA; ELFA; ELISA; Enzyme immunoassay; Heart Disease; IAA; Level; Mass concentration; MEIA; Natriutietic peptide.B; NTproBNP; NT-proBNP; Pept; Pl; Plasma; Plsm; Point in time; proBNP; Pro-brain natriuretic peptide; QNT; Quan; Quant; Quantitative; Random; SerP; SerPl; SerPlas; Serum;…	NT-proBNP SerPl IA-mCnc	Both	NA			pg/mL	Natriuretic peptide.B prohormone N-Terminal [Mass/volume] in Serum or Plasma by Immunoassay	NA	pg/mL	NA				0	0	0						2.58		Natriuretic peptide.B prohormone N-Terminal IA [Mass/Vol]
40	33763-4	83108-1	C4298227	C1533071	N terminal pro-brain natriuretic peptide level	Natriuretic peptide.B prohormone N-Terminal	SCnc	Pt	Ser/Plas	Qn	IA	CHEM	2.58	ADD	This term was created for, but is not limited in use to, bioMerieux's VIDAS NT-proBNP2 assay, which is intended for the quantitative determination of the brain-type natriuretic peptide N-terminal fragment in human serum or plasma.	ACTIVE	NA	1						NA	Beta Natriuretic Peptide; BNP; Brain Natriuretic Peptide; B-type natriuretic peptide; Cardio; Cardiology; Chemistry; EIA; ELFA; ELISA; Enzyme immunoassay; Heart Disease; IAA; Level; MEIA; Natriutietic peptide.B; NTproBNP; NT-proBNP; Pept; Pl; Plasma; Plsm; Point in time; proBNP; Pro-brain natriuretic peptide; QNT; Quan; Quant; Quantitative; Random; SerP; SerPl; SerPlas; Serum; Serum or plasma; SR…	NT-proBNP SerPl IA-sCnc	Both	NA			pmol/L	Natriuretic peptide.B prohormone N-Terminal [Moles/volume] in Serum or Plasma by Immunoassay	NA	pmol/L	NA				0	0	0						2.58		Natriuretic peptide.B prohormone N-Terminal IA [Moles/Vol]
41	82904-4	50014-0	C1977881	C2074589	chromosome studies Philadelphia	t(9;22)(q34.1;q11)(ABL1,BCR) fusion transcript	Find	Pt	Bld/Tiss	Doc	Molgen	MOLPATH.TRNLOC	2.66	MAJ		ACTIVE	NA	1		See attached results.			N	NA	ABL; ALL; bcr/abl; BCR1; bcr-abl1; Blood; Breakpoint cluster region; Chronic myeloid leukemia; CML; D22S11; D22S662; DNA; Document; Finding; Findings; gene fusion; gene translocation; Genetics; Heredity; Heritable; Inherited; JTK7; major breakpoints; Mbr; Mcr; minor breakpoints; Molecular genetics; Molecular pathology; MOLPATH; MOLPATH.TRANSLOCATION; p150; PCR; Ph chromosome; Philadelphia chromos…	t(9;22)(ABL1,BCR) Bld/T	Both	NA				t(9;22)(q34.1;q11)(ABL1,BCR) fusion transcript in Blood or Tissue by Molecular genetics method	NA		NA			Based on review of the original submission for this term and to harmonize with current LOINC nomenclature, the Component was change from BCR-ABL to t(9;22)(q34.1;q11)(ABL1,BCR) fusion transcript.; Based on LOINC Committee review (June 2019), updated the Property from "Prid" to "Find" and Scale from "Nar" to "Doc" to align with the current LOINC model for naming collections of information reported…	0	0	0						2.22		t(9;22)(q34.1;q11)(ABL1,BCR) fusion transcript Molgen Doc (Bld/Tiss)
41	82904-4	51867-0	C2360576	C2074589	chromosome studies Philadelphia	t(9;22)(q34.1;q11)(ABL1,BCR) fusion transcript	Find	Pt	Bld/Tiss	Doc	FISH	MOLPATH.TRNLOC	2.68	MIN		ACTIVE	NA	1		Test name Result units Ref. range Site Code CML FIS Detected [10780] Comment: CHRONIC MYELOGENOUS LEUKEMIA (CML) BY FISH: SPECIMEN: Blood MOLECULAR PROBE: LSI BCR SpectrumGreen)/ABL (SectrumOrange) Dual Color, Dual Fusion Translocation Probe plus LSI 9q34 ASS (SpectrumAqua) probe (Vysis) RESULT: nuc ish 9q34(ASSx2, ABL1x3), 22q11.2(BCRx3) (ABL1 con BCRx2) [13/200] INTERPRETATION: The BCR/ABL1 gen…			N	NA	ABL; ALL; bcr/abl; BCR1; bcr-abl1; Blood; Breakpoint cluster region; Chronic myeloid leukemia; CML; D22S11; D22S662; DNA; Document; Finding; Findings; Fluorescent in situ hybridization; gene fusion; gene translocation; Genetics; Heredity; Heritable; Inherited; JTK7; major breakpoints; Mbr; Mcr; minor breakpoints; Molecular pathology; MOLPATH; MOLPATH.TRANSLOCATION; p150; Ph chromosome; Philadelph…	t(9;22)(ABL1,BCR) Bld/T FISH	Both	NA				t(9;22)(q34.1;q11)(ABL1,BCR) fusion transcript in Blood or Tissue by FISH	NA		NA			Updated Component part to harmonize with ISCN guidelines and current LOINC nomenclature.; Based on LOINC Committee review (June 2019), updated the Property from "Prid" to "Find" and Scale from "Nar" to "Doc" to align with the current LOINC model for naming collections of information reported in narrative and/or structured formats.	0	0	0						2.24		t(9;22)(q34.1;q11)(ABL1,BCR) fusion transcript FISH Doc (Bld/Tiss)
41	82904-4	75020-8	C3846949	C2074589	chromosome studies Philadelphia	t(9;22)(q34.1;q11)(ABL1,BCR) fusion transcript	Find	Pt	Bone mar	Doc	Molgen	MOLPATH	2.66	MAJ		ACTIVE	NA	1						NA	ABL; ALL; bcr/abl; BCR1; bcr-abl1; BM; BON; Bone marrow; Breakpoint cluster region; Chronic myeloid leukemia; CML; D22S11; D22S662; DNA; Document; Finding; Findings; gene fusion; gene translocation; JTK7; major breakpoints; MAR; Marrow (bone); Mbr; Mcr; minimal angle of resolution; Minimum angle of resolution; minor breakpoints; Molecular genetics; Molecular pathology; MOLPATH; p150; PCR; Ph chro…	t(9;22)(ABL1,BCR) Mar	Both	NA				t(9;22)(q34.1;q11)(ABL1,BCR) fusion transcript in Bone marrow by Molecular genetics method	NA		NA			Based on LOINC Committee review (June 2019), updated the Property from "Prid" to "Find" and Scale from "Nar" to "Doc" to align with the current LOINC model for naming collections of information reported in narrative and/or structured formats.	0	0	0						2.48		t(9;22)(q34.1;q11)(ABL1,BCR) fusion transcript Molgen Doc (BM)
41	82904-4	82904-4	C4298358	C2074589	chromosome studies Philadelphia	t(9;22)(q34.1;q11)(ABL1,BCR) fusion transcript	PrThr	Pt	Bone mar	Ord	Molgen	MOLPATH.TRNLOC	2.58	ADD		ACTIVE	NA	1						NA	ABL; ALL; bcr/abl; BCR1; bcr-abl1; BM; BON; Bone marrow; Breakpoint cluster region; Chronic myeloid leukemia; CML; D22S11; D22S662; DNA; gene fusion; gene translocation; Genetics; Heredity; Heritable; Inherited; JTK7; major breakpoints; MAR; Marrow (bone); Mbr; Mcr; minimal angle of resolution; Minimum angle of resolution; minor breakpoints; Molecular genetics; Molecular pathology; MOLPATH; MOLPA…	t(9;22)(ABL1,BCR) Mar Ql	Both	NA				t(9;22)(q34.1;q11)(ABL1,BCR) fusion transcript [Presence] in Bone marrow by Molecular genetics method	NA		NA				0	0	0						2.58		t(9;22)(q34.1;q11)(ABL1,BCR) fusion transcript Molgen Ql (BM)
42	20570-8	20570-8	C0803379	C0018935	Hematocrit procedure	Hematocrit	VFr	Pt	Bld	Qn		HEM/BC	2.7	MIN		ACTIVE	NA	1					Y	NA	Blood; Hct; HEMATOLOGY/CELL COUNTS; PCV; Percent; Point in time; QNT; Quan; Quant; Quantitative; Random; UniversalLabOrders; Volfr; Volume fraction; WB; Whole blood	Hct VFr Bld	Both	NA			%	Hematocrit [Volume Fraction] of Blood	NA	%	NA				28	0	28						1.0m		Hematocrit (Bld) [Volume fraction]
42	20570-8	31100-1	C1146785	C0018935	Hematocrit procedure	Hematocrit	VFr	Pt	Bld	Qn	Impedance	HEM/BC	2.38	MIN		ACTIVE	NA	1					N	NA	Blood; Hct; HEMATOLOGY/CELL COUNTS; PCV; Percent; Point in time; QNT; Quan; Quant; Quantitative; Random; Volfr; Volume fraction; WB; Whole blood	Hct VFr Bld Imped	Both	NA			%	Hematocrit [Volume Fraction] of Blood by Impedance	NA	%	NA				164	0	164						2.07		Hematocrit Impedance (Bld) [Volume fraction]
42	20570-8	32354-3	C1148038	C0018935	Hematocrit procedure	Hematocrit	VFr	Pt	BldA	Qn		HEM/BC	2.7	MIN		ACTIVE	NA	1					N	NA	ABG; ART; Art bld; Art blood; Arterial; Arterial blood; Blood arterial; Hct; HEMATOLOGY/CELL COUNTS; PCV; Percent; Point in time; QNT; Quan; Quant; Quantitative; Random; Volfr; Volume fraction	Hct VFr BldA	Both	NA			%	Hematocrit [Volume Fraction] of Arterial blood	NA	%	NA				0	0	0						2.07		Hematocrit (BldA) [Volume fraction]
42	20570-8	41654-5	C1632378	C0018935	Hematocrit procedure	Hematocrit	VFr	Pt	BldV	Qn		HEM/BC	2.7	MIN		ACTIVE	NA	1					N	NA	Bld ven; Bld venous; Blood - venous; Blood ven; Blood venus; Hct; HEMATOLOGY/CELL COUNTS; PCV; Percent; Point in time; QNT; Quan; Quant; Quantitative; Random; Venous; Volfr; Volume fraction	Hct VFr BldV	Both	NA			%	Hematocrit [Volume Fraction] of Venous blood	NA	%	NA				0	0	0						2.16		Hematocrit (BldV) [Volume fraction]
42	20570-8	41655-2	C1642078	C0018935	Hematocrit procedure	Hematocrit	VFr	Pt	BldMV	Qn		HEM/BC	2.7	MIN		ACTIVE	NA	1					N	NA	Bld mixed venous; Blood - mixed venous; Hct; HEMATOLOGY/CELL COUNTS; PCV; Percent; Point in time; QNT; Quan; Quant; Quantitative; Random; Volfr; Volume fraction	Hct VFr BldMV	Both	NA			%	Hematocrit [Volume Fraction] of Mixed venous blood	NA	%	NA				0	0	0						2.16		Hematocrit (BldMV) [Volume fraction]
42	20570-8	42908-4	C1627910	C0018935	Hematocrit procedure	Hematocrit	VFr	Pt	BldC	Qn		HEM/BC	2.34	MIN		ACTIVE	NA	1					N	NA	Blood - capillary; Cap bld; Cap blood; Capillary bld; Capillary blood; Finger stick; Hct; HEMATOLOGY/CELL COUNTS; PCV; Percent; Point in time; QNT; Quan; Quant; Quantitative; Random; Volfr; Volume fraction	Hct VFr BldC	Both	NA			%	Hematocrit [Volume Fraction] of Capillary blood	NA	%	NA				0	0	0						2.16		Hematocrit (BldC) [Volume fraction]
42	20570-8	4544-3	C0366777	C0018935	Hematocrit procedure	Hematocrit	VFr	Pt	Bld	Qn	Automated count	HEM/BC	2.7	MIN	This is the test that referral labs will report when hematocrit alone is ordered.	ACTIVE	NA	1					Y	NA	Auto; Automated detection; Blood; Elec; Elect; Electr; Hct; HEMATOLOGY/CELL COUNTS; PCV; Percent; Point in time; QNT; Quan; Quant; Quantitative; Random; Volfr; Volume fraction; WB; Whole blood	Hct VFr Bld Auto	Both	NA			L/L;%	Hematocrit [Volume Fraction] of Blood by Automated count	NA	%	NA				14	61	14						1		Hematocrit Auto (Bld) [Volume fraction]
42	20570-8	4545-0	C0366778	C0018935	Hematocrit procedure	Hematocrit	VFr	Pt	Bld	Qn	Spun	HEM/BC	2.7	MIN		ACTIVE	NA	1					Y	NA	Blood; Centrifugation; Centrifuged; Hct; HEMATOLOGY/CELL COUNTS; Microhematocrit; PCV; Percent; Point in time; Post centrifugation; QNT; Quan; Quant; Quantitative; Random; Volfr; Volume fraction; WB; Whole blood	Hct VFr Bld Spun	Both	NA			%	Hematocrit [Volume Fraction] of Blood by Centrifugation	NA	%	NA				545	0	545						1		Hematocrit Centrifugation (Bld) [Volume fraction]
42	20570-8	48703-3	C1954321	C0018935	Hematocrit procedure	Hematocrit	VFr	Pt	Bld	Qn	Estimated	HEM/BC	2.42	MIN		ACTIVE	NA	1					N	NA	Blood; Est; estimation; Hct; HEMATOLOGY/CELL COUNTS; PCV; Percent; Point in time; QNT; Quan; Quant; Quantitative; Random; Volfr; Volume fraction; WB; Whole blood	Hct VFr Bld Est	Observation	NA			%	Hematocrit [Volume Fraction] of Blood by Estimated	NA	%	NA				0	0	0						2.21		Hematocrit Est (Bld) [Volume fraction]
43	3173-2	14979-9	C0798152	C0030605	Activated Partial Thromboplastin Time measurement	Coagulation surface induced	Time	Pt	PPP	Qn	Coag	COAG	2.7	MIN		ACTIVE	NA	1					Y	NA	Activated partial thromboplastin time; aPTT; Clot; Clottable; Coag; Coagulation assay; Hematology; Heme; Little(A)PTT; Partial Thromboplastin Time; Plas; Platelet poor plasma; Point in time; PTT; QNT; Quan; Quant; Quantitative; Random; Surf; Tilt tube; UniversalLabOrders	aPTT PPP	Both	NA			s	aPTT in Platelet poor plasma by Coagulation assay	NA	s	NA				147	36	147						1.0k		aPTT Coag (PPP) [Time]
43	3173-2	16631-4	C0799778	C0030605	Activated Partial Thromboplastin Time measurement	Coagulation surface induced	Time	Pt	Bld	Qn	Coag.saline 1:1	COAG	2.52	MIN		ACTIVE	NA	1					Y	NA	1:1 saline; Activated partial thromboplastin time; aPTT; Blood; Clot; Clottable; Coag; Coagulation assay; Hematology; Heme; i; Little(A)PTT; Partial Thromboplastin Time; Point in time; PTT; QNT; Quan; Quant; Quantitative; Random; Surf; Tilt tube; WB; Whole blood	aPTT Bld 1:1 saline	Both	NA			s	aPTT in Blood by Coagulation 1:1 saline	NA	s	NA				0	0	0						1.0l		aPTT Coagulation 1:1 saline (Bld) [Time]
43	3173-2	3173-2	C0365392	C0030605	Activated Partial Thromboplastin Time measurement	Coagulation surface induced	Time	Pt	Bld	Qn	Coag	COAG	2.7	MIN		ACTIVE	NA	1					Y	NA	Activated partial thromboplastin time; aPTT; Blood; Clot; Clottable; Coag; Coagulation assay; Hematology; Heme; Little(A)PTT; Partial Thromboplastin Time; Point in time; PTT; QNT; Quan; Quant; Quantitative; Random; Surf; Tilt tube; UniversalLabOrders; WB; Whole blood	aPTT Bld	Both	NA			s	aPTT in Blood by Coagulation assay	NA	s	NA				77	65	77						1		aPTT Coag (Bld) [Time]
43	3173-2	43734-3	C1715082	C0030605	Activated Partial Thromboplastin Time measurement	Coagulation surface induced	Time	Pt	PPP	Qn	Coag.saline 1:1	COAG	2.7	MIN		ACTIVE	NA	1		210.0 Sec			N	NA	1:1 saline; Activated partial thromboplastin time; aPTT; Clot; Clottable; Coag; Coagulation assay; Hematology; Heme; i; Little(A)PTT; Partial Thromboplastin Time; Plas; Platelet poor plasma; Point in time; PTT; QNT; Quan; Quant; Quantitative; Random; Surf; Tilt tube	aPTT PPP 1:1 saline	Observation	NA			s	aPTT in Platelet poor plasma by Coagulation 1:1 saline	NA	s	NA				1928	0	1928						2.17		aPTT Coagulation 1:1 saline (PPP) [Time]
44	83098-4	15067-2	C0798239	C0202022	Follicle stimulating hormone measurement	Follitropin	ACnc	Pt	Ser/Plas	Qn		CHEM	2.7	MIN		ACTIVE	NA	1					Y	NA	Arbitrary concentration; Chemistry; Follicle stimulating hormone; FSH; Pl; Plasma; Plsm; Point in time; QNT; Quan; Quant; Quantitative; Random; SerP; SerPl; SerPlas; Serum; Serum or plasma; SR; UniversalLabOrders	FSH SerPl-aCnc	Both	NA			IU/L;mIU/mL	Follitropin [Units/volume] in Serum or Plasma	NA	m[IU]/mL	NA				230	105	230						1.0k		Follitropin Qn
44	83098-4	20433-9	C0803248	C0202022	Follicle stimulating hormone measurement	Follitropin	ACnc	Pt	Ser/Plas	Qn	2nd IRP	CHEM	2.44	MIN		ACTIVE	NA	1					Y	NA	2nd International Reference Preparation; Arbitrary Concentration; Chemistry; Follicle stimulating hormone; FSH; IRP2; Pl; Plasma; Plsm; Point in time; QNT; Quan; Quant; Quantitative; Random; Second; SerP; SerPl; SerPlas; Serum; Serum or plasma; SR	FSH SerPl IRP2-aCnc	Both	NA			mIU/mL	Follitropin [Units/volume] in Serum or Plasma by 2nd IRP	NA	m[IU]/mL	NA				0	0	0						1.0m		Follitropin 2nd IRP Qn
44	83098-4	83098-4	C4298236	C0202022	Follicle stimulating hormone measurement	Follitropin	ACnc	Pt	Ser/Plas	Qn	IA	CHEM	2.58	ADD	This term was created for, but is not limited in use to, bioMerieux's VIDAS FSH assay, which is intended for the quantitative measurement of follicle stimulating hormone (FSH) in human serum or plasma.	ACTIVE	NA	1						NA	Arbitrary concentration; Chemistry; EIA; ELFA; ELISA; Enzyme immunoassay; Follicle stimulating hormone; FSH; IAA; MEIA; Pl; Plasma; Plsm; Point in time; QNT; Quan; Quant; Quantitative; Random; SerP; SerPl; SerPlas; Serum; Serum or plasma; SR; SUDS	FSH SerPl IA-aCnc	Both	NA			IU/mL	Follitropin [Units/volume] in Serum or Plasma by Immunoassay	NA	[IU]/mL	NA				0	0	0						2.58		Follitropin IA Qn
45	53962-7	53960-1	C2598493	C0201539	Alpha one fetoprotein measurement	Alpha-1-Fetoprotein.tumor marker	SCnc	Pt	Ser/Plas	Qn		CHEM	2.4	MIN		ACTIVE	NA	1					N	NA	A1; AFP; AFP-TM; Alfa; Alpha fetoprotein; Alphafetoprotein; Chemistry; Feto; i; Level; Mark; Pl; Plasma; Plsm; Point in time; QNT; Quan; Quant; Quantitative; Random; SerP; SerPl; SerPlas; Serum; Serum or plasma; SR; Substance concentration; Tumor marker	AFP-TM SerPl-sCnc	Both	NA			umol/L	Alpha-1-fetoprotein.tumor marker [Moles/volume] in Serum or Plasma	NA	umol/L	NA				0	0	0						2.26		AFP.tumor marker [Moles/Vol]
45	53962-7	53961-9	C2598495	C0201539	Alpha one fetoprotein measurement	Alpha-1-Fetoprotein.tumor marker	ACnc	Pt	Ser/Plas	Qn		CHEM	2.7	MIN		ACTIVE	NA	1					N	NA	A1; AFP; AFP-TM; Alfa; Alpha fetoprotein; Alphafetoprotein; Arbitrary concentration; Chemistry; Feto; i; Mark; Pl; Plasma; Plsm; Point in time; QNT; Quan; Quant; Quantitative; Random; SerP; SerPl; SerPlas; Serum; Serum or plasma; SR; Tumor marker	AFP-TM SerPl-aCnc	Both	NA			arb U/mL	Alpha-1-fetoprotein.tumor marker [Units/volume] in Serum or Plasma	NA	[IU]/mL	NA				0	0	0						2.26		AFP.tumor marker Qn
45	53962-7	53962-7	C2598496	C0201539	Alpha one fetoprotein measurement	Alpha-1-Fetoprotein.tumor marker	MCnc	Pt	Ser/Plas	Qn		CHEM	2.7	MIN		ACTIVE	NA	1					N	NA	A1; AFP; AFP-TM; Alfa; Alpha fetoprotein; Alphafetoprotein; Chemistry; Feto; i; Level; Mark; Mass concentration; Oncology; Pl; Plasma; Plsm; Point in time; QNT; Quan; Quant; Quantitative; Random; SerP; SerPl; SerPlas; Serum; Serum or plasma; SR; Tumor marker; UniversalLabOrders	AFP-TM SerPl-mCnc	Both	NA			ug/L;ng/mL	Alpha-1-fetoprotein.tumor marker [Mass/volume] in Serum or Plasma	NA	ng/mL	NA				746	202	746						2.26		AFP.tumor marker [Mass/Vol]
46	10438-0	10438-0	C0484511	C3540684	CD20 Expressing Cell Measurement	CD20 Ag	PrThr	Pt	Tiss	Ord	Immune stain	CELLMARK	2.56	MIN		ACTIVE	NA	1						NA	Antigen; Antigens; B1; B-1; Bp35; CELL MARKERS; IHC; Imm; Immunohistochemical stain; Immunostain; ImStn; Imun; Imune; Leu16; Leu-16; Ordinal; Point in time; PR; QL; Qual; Qualitative; Random; Screen; St; Stains; Stn; Tissue; Tissue, unspecified; Tumor marker	CD20 Ag Tiss Ql ImStn	Both	NA				CD20 Ag [Presence] in Tissue by Immune stain	NA		NA			The PrThr property is used for LOINC terms whose results are reported using an ordered categorical scale, regardless of whether or not an internal threshold was used to make that determination. This change was approved by the Laboratory LOINC Committee in June 2016.	0	0	0						1.0i		CD20 Ag Immune stain Ql (Tiss)
47	76485-2	1988-5	C0364121	C0201657	C-reactive protein measurement	C reactive protein	MCnc	Pt	Ser/Plas	Qn		CHEM	2.7	MIN		ACTIVE	NA	1					Y	NA	Chemistry; CRP; Level; Mass concentration; Pl; Plasma; Plsm; Point in time; PR; Prot; QNT; Quan; Quant; Quantitative; Random; Reac; React; SerP; SerPl; SerPlas; Serum; Serum or plasma; SR; UniversalLabOrders	CRP SerPl-mCnc	Both	NA			mg/L;mcg/mL; mg/dL	C reactive protein [Mass/volume] in Serum or Plasma	NA	mg/L	NA				154	117	154					95405-7	1		CRP [Mass/Vol]
47	76485-2	30522-7	C1114363	C0201657	C-reactive protein measurement	C reactive protein	MCnc	Pt	Ser/Plas	Qn	High sensitivity	CHEM	2.7	MIN		ACTIVE	NA	1					N	NA	Cardiac CRP; Cardio; Cardiology; Chemistry; CRP; Heart Disease; HS; hsCRP; hs-CRP; Level; Mass concentration; Pl; Plasma; Plsm; Point in time; PR; Prot; QNT; Quan; Quant; Quantitative; Random; Reac; React; SerP; SerPl; SerPlas; Serum; Serum or plasma; SR; UniversalLabOrders	CRP SerPl HS-mCnc	Both	NA			mcg/mL; mg/dL; mg/L	C reactive protein [Mass/volume] in Serum or Plasma by High sensitivity method	NA	mg/L	NA				348	273	348					95405-7	2.04		CRP High sensitivity method [Mass/Vol]
47	76485-2	48421-2	C1953924	C0201657	C-reactive protein measurement	C reactive protein	MCnc	Pt	BldC	Qn		CHEM	2.7	MIN		ACTIVE	NA	1		The CRP in capillary blood is 23 mg/L.			N	NA	Blood - capillary; Cap bld; Cap blood; Capillary bld; Capillary blood; Chemistry; CRP; Finger stick; Level; Mass concentration; Point in time; PR; Prot; QNT; Quan; Quant; Quantitative; Random; Reac; React	CRP BldC-mCnc	Both	NA			mg/L	C reactive protein [Mass/volume] in Capillary blood	NA	mg/L	NA				0	0	0						2.21		CRP (BldC) [Mass/Vol]
47	76485-2	71426-1	C3482454	C0201657	C-reactive protein measurement	C reactive protein	MCnc	Pt	Bld	Qn	High sensitivity	CHEM	2.7	MIN	This term refers to point of care (often CLIA waived) testing in a clinical or lab setting for the quantitative measurement of C reactive protein (CRP) in whole blood. This term was created for, but not limited to, Mitsubishi Chemical Medience's PATHFAST® hsCRP test kit. For high sensitivity CRP (hsCRP) testing on serum or plasma specimens, see LOINC 30522-7.	ACTIVE	NA	1					N	NA	Blood; Cardiac CRP; Cardio; Cardiology; Chemistry; CRP; Heart Disease; HS; hsCRP; hs-CRP; Level; Mass concentration; Point in time; PR; Prot; QNT; Quan; Quant; Quantitative; Random; Reac; React; WB; Whole blood	CRP Bld HS-mCnc	Both	NA			mg/L	C reactive protein [Mass/volume] in Blood by High sensitivity method	NA	mg/L	NA				0	0	0						2.4		CRP High sensitivity method (Bld) [Mass/Vol]
47	76485-2	76485-2	C4037758	C0201657	C-reactive protein measurement	C reactive protein	SCnc	Pt	Ser/Plas	Qn		CHEM	2.68	MIN	This term was created for, but not limited in use to, the cobas C-Reactive Protein Gen.3 test kit.	ACTIVE	NA	1						NA	Chemistry; CRP; Level; Pl; Plasma; Plsm; Point in time; PR; Prot; QNT; Quan; Quant; Quantitative; Random; Reac; React; SerP; SerPl; SerPlas; Serum; Serum or plasma; SR; Substance concentration	CRP SerPl-sCnc	Both	NA			nmol/L	C reactive protein [Moles/volume] in Serum or Plasma	NA	nmol/L	NA				0	0	0					95405-7	2.52		CRP [Moles/Vol]
47	76485-2	76486-0	C4037757	C0201657	C-reactive protein measurement	C reactive protein	SCnc	Pt	Ser/Plas	Qn	High sensitivity	CHEM	2.68	MIN	High sensitivity measurement of CRP may be used to assess the risk of future coronary heart disease, and as an additional independent indicator of recurrent event prognosis in patients with stable coronary disease or acute coronary disease. This term was created for, but not limited in use to, the cobas Cardiac C-Reactive Protein (Latex) High Sensitive test kit.	ACTIVE	NA	1						NA	Cardiac CRP; Cardio; Cardiology; Chemistry; CRP; Heart Disease; HS; hsCRP; hs-CRP; Level; Pl; Plasma; Plsm; Point in time; PR; Prot; QNT; Quan; Quant; Quantitative; Random; Reac; React; SerP; SerPl; SerPlas; Serum; Serum or plasma; SR; Substance concentration	CRP SerPl HS-sCnc	Both	NA			nmol/L	C reactive protein [Moles/volume] in Serum or Plasma by High sensitivity method	NA	nmol/L	NA				0	0	0					95405-7	2.52		CRP High sensitivity method [Moles/Vol]
48	58410-2	58410-2	C2926180	C0009555	Complete Blood Count	Complete blood count panel	-	Pt	Bld	-	Automated count	PANEL.HEM/BC	2.68	NAM	This panel is the traditional hemogram plus platelet count which must now be reported with with hemograms according to current US re-imbursement rule The panel includes 2 different RDWs to accommodate the two different ways of reporting them. (Most automated instruments report as a percent ). The hemoglobin produced by the automatic counters does not use a counting method to generate the hemoglob…	ACTIVE	NA	1					N	NA	Auto; Automated detection; Blood; CBC Pnl; Elec; Elect; Electr; HEMATOLOGY/CELL COUNTS; Hemogram; Pan; PANEL.HEMATOLOGY& CELL COUNTS; Panl; Pnl; Point in time; Random; UniversalLabOrders; WB; Whole blood	CBC Pnl Bld Auto	Order	NA				CBC panel - Blood by Automated count	NA		NA			Release 2.68: COMPONENT: Updated Component name for consistency across terms.	0	7	0			Panel			2.3		CBC panel Auto (Bld)
49	42595-9	20442-0	C0803257	C3641250	Hepatitis B DNA Measurement	Hepatitis B virus DNA	NCnc	Pt	Ser	Qn	Probe.amp.sig	MICRO	2.66	MIN		ACTIVE	NA	1					Y	NA	#; ABS; absolute; absolutes; Amplif; Amplification; Amplified; bDNA; Bdn-A; Branched Chain DNA; Cnt; Count; Count/volume; CT; Deoxyribonucleic acid; DNA NUCLEIC ACID PROBE; DNA probe; HBV; HC; Hep; Hep B; Hepatis; Hepatit; Hepatology; HepB; HPA; Hybidization Protection Assay; Hybrid Capture; Hybrid Capture nucleic acid hybridization; ID; Infectious Disease; InfectiousDisease; Liver; Microbiology;…	HBV DNA # Ser Probe+sig amp	Both	NA			10*6 eq/mL	Hepatitis B virus DNA [#/volume] (viral load) in Serum by Probe with signal amplification	NA	10*6{viral equivalents}/mL	NA				0	0	0						1.0m		HBV DNA Probe+sig amp (S) [#/Vol]
49	42595-9	23869-1	C0882444	C3641250	Hepatitis B DNA Measurement	Hepatitis B virus DNA	MCnc	Pt	Ser	Qn	Probe	MICRO	2.63	MIN		ACTIVE	NA	1					Y	NA	Deoxyribonucleic acid; DNA NUCLEIC ACID PROBE; DNA probe; HBV; Hep; Hep B; Hepatis; Hepatit; Hepatology; HepB; ID; Infectious Disease; InfectiousDisease; Level; Liver; Mass Concentration; Microbiology; Point in time; QNT; Quan; Quant; Quantitative; Random; Serum; SR	HBV DNA Ser Probe-mCnc	Both	NA				Hepatitis B virus DNA [Mass/volume] (viral load) in Serum by Probe	NA		NA				0	0	0						1.0n		HBV DNA Probe (S) [Mass/Vol]
49	42595-9	29615-2	C0945041	C3641250	Hepatitis B DNA Measurement	Hepatitis B virus DNA	NCnc	Pt	Ser/Plas	Qn	Probe.amp.tar	MICRO	2.7	MIN		ACTIVE	NA	1					N	NA	#; 3 Self-Sustaining Sequence Replication; 3SR SR; ABS; absolute; absolutes; Amplif; Amplification; Amplified; Cnt; Count; Count/volume; CT; Deoxyribonucleic acid; DNA NUCLEIC ACID PROBE; DNA probe; HBV; Hep; Hep B; Hepatis; Hepatit; Hepatology; HepB; ID; Infectious Disease; InfectiousDisease; LAT; LCR; Ligase chain reaction; Ligation-activated transcription; Liver; Microbiology; NAA+probe; NAAT;…	HBV DNA # SerPl NAA+probe	Both	NA			copies/mL	Hepatitis B virus DNA [#/volume] (viral load) in Serum or Plasma by NAA with probe detection	NA	{copies}/mL	NA				1112	0	1112						2.03		HBV DNA NAA+probe [#/Vol]
49	42595-9	29900-8	C1113825	C3641250	Hepatitis B DNA Measurement	Hepatitis B virus DNA	MCnc	Pt	Ser	Qn	Probe.amp.sig	MICRO	2.7	MIN		ACTIVE	NA	1					N	NA	Amplif; Amplification; Amplified; bDNA; Bdn-A; Branched Chain DNA; Deoxyribonucleic acid; DNA NUCLEIC ACID PROBE; DNA probe; HBV; HC; Hep; Hep B; Hepatis; Hepatit; Hepatology; HepB; HPA; Hybidization Protection Assay; Hybrid Capture; Hybrid Capture nucleic acid hybridization; ID; Infectious Disease; InfectiousDisease; Level; Liver; Mass Concentration; Microbiology; Point in time; Probe amp; Probe…	HBV DNA Ser Probe+sig amp-mCnc	Both	NA			pg/mL	Hepatitis B virus DNA [Mass/volume] (viral load) in Serum by Probe with signal amplification	NA	pg/mL	NA				0	0	0						2.04		HBV DNA Probe+sig amp (S) [Mass/Vol]
49	42595-9	40459-0	C1544434	C3641250	Hepatitis B DNA Measurement	Hepatitis B virus DNA	LnCnc	Pt	Ser	Qn	Probe.amp.sig	MICRO	2.63	MIN		ACTIVE	NA	1					N	NA	Amplif; Amplification; Amplified; bDNA; Bdn-A; Branched Chain DNA; Deoxyribonucleic acid; DNA NUCLEIC ACID PROBE; DNA probe; HBV; HC; Hep; Hep B; Hepatis; Hepatit; Hepatology; HepB; HPA; Hybidization Protection Assay; Hybrid Capture; Hybrid Capture nucleic acid hybridization; ID; Infectious Disease; InfectiousDisease; Liver; Log NCNC; Log#; Microbiology; Point in time; Probe amp; Probe with ampif…	HBV DNA Ser Probe+sig amp-Log#	Both	NA			log copies/mL	Hepatitis B virus DNA [Log #/volume] (viral load) in Serum by Probe with signal amplification	NA	{Log_copies}/mL	NA				0	0	0						2.15		HBV DNA Probe+sig amp (S) [Log #/Vol]
49	42595-9	42595-9	C1640467	C3641250	Hepatitis B DNA Measurement	Hepatitis B virus DNA	ACnc	Pt	Ser/Plas	Qn	Probe.amp.tar	MICRO	2.7	MIN		ACTIVE	NA	1					N	NA	3 Self-Sustaining Sequence Replication; 3SR SR; Amplif; Amplification; Amplified; Arbitrary concentration; Deoxyribonucleic acid; DNA NUCLEIC ACID PROBE; DNA probe; HBV; Hep; Hep B; Hepatis; Hepatit; Hepatology; HepB; ID; Infectious Disease; InfectiousDisease; LAT; LCR; Ligase chain reaction; Ligation-activated transcription; Liver; Microbiology; NAA+probe; NAAT; NASBA; Nucleic acid sequence base…	HBV DNA SerPl NAA+probe-aCnc	Both	NA			IU/mL	Hepatitis B virus DNA [Units/volume] (viral load) in Serum or Plasma by NAA with probe detection	NA	[IU]/mL	NA				0	0	0						2.16		HBV DNA NAA+probe Qn
49	42595-9	45161-7	C1716310	C3641250	Hepatitis B DNA Measurement	Hepatitis B virus DNA	LnCnc	Pt	Ser/Plas	Qn	Probe.amp.tar	MICRO	2.63	MIN		ACTIVE	NA	1					N	NA	3 Self-Sustaining Sequence Replication; 3SR SR; Amplif; Amplification; Amplified; Deoxyribonucleic acid; DNA NUCLEIC ACID PROBE; DNA probe; HBV; Hep; Hep B; Hepatis; Hepatit; HepB; ID; Infectious Disease; InfectiousDisease; LAT; LCR; Ligase chain reaction; Ligation-activated transcription; Log NCNC; Log#; Microbiology; NAA+probe; NAAT; NASBA; Nucleic acid sequence based analysis; PCR; Pl; Plasma;…	HBV DNA SerPl NAA+probe-Log#	Both	NA			log copies/mL	Hepatitis B virus DNA [Log #/volume] (viral load) in Serum or Plasma by NAA with probe detection	NA	{Log_copies}/mL	NA				0	0	0						2.17		HBV DNA NAA+probe [Log #/Vol]
49	42595-9	47216-7	C1830062	C3641250	Hepatitis B DNA Measurement	Hepatitis B virus DNA	NCnc	Pt	Ser/Plas	Qn	Probe.amp.tar detection limit = 200 copies/mL	MICRO	2.63	MIN		ACTIVE	NA	1					N	NA	#; 3 Self-Sustaining Sequence Replication; 3SR SR; ABS; absolute; absolutes; Amplif; Amplification; Amplified; Cnt; Count; Count/volume; CT; Deoxyribonucleic acid; DNA NUCLEIC ACID PROBE; DNA probe; HBV; Hep; Hep B; Hepatis; Hepatit; Hepatology; HepB; ID; Infectious Disease; InfectiousDisease; LAT; LCR; Ligase chain reaction; Ligation-activated transcription; Liver; Microbiology; NAA DL=200; NAA+…	HBV DNA # SerPl NAA DL=200	Both	NA			copies/mL	Hepatitis B virus DNA [#/volume] (viral load) in Serum or Plasma by Probe and target amplification method detection limit = 200 copies/ml	NA	{copies}/mL	NA				0	0	0						2.19		HBV DNA NAA+probe DL = 200 copies/ml [#/Vol]
49	42595-9	48398-2	C1953898	C3641250	Hepatitis B DNA Measurement	Hepatitis B virus DNA	LaCnc	Pt	Ser/Plas	Qn	Probe.amp.tar	MICRO	2.7	MIN		ACTIVE	NA	1					N	NA	3 Self-Sustaining Sequence Replication; 3SR SR; Amplif; Amplification; Amplified; Deoxyribonucleic acid; DNA NUCLEIC ACID PROBE; DNA probe; HBV; Hep; Hep B; Hepatis; Hepatit; Hepatology; HepB; ID; Infectious Disease; InfectiousDisease; LAT; LCR; Ligase chain reaction; Ligation-activated transcription; Liver; Log ACNC; Log IU; Microbiology; NAA+probe; NAAT; NASBA; Nucleic acid sequence based analy…	HBV DNA SerPl NAA+probe-Log IU	Both	NA			log IU/mL	Hepatitis B virus DNA [log units/volume] (viral load) in Serum or Plasma by NAA with probe detection	NA	{Log_IU}/mL	NA				0	0	0						2.21		HBV DNA NAA+probe [Log units/Vol]
49	42595-9	48650-6	C1954241	C3641250	Hepatitis B DNA Measurement	Hepatitis B virus DNA	NCnc	Pt	Ser/Plas	Qn	Probe.amp.tar detection limit = 500 copies/mL	MICRO	2.63	MIN		ACTIVE	NA	1					N	NA	#; 3 Self-Sustaining Sequence Replication; 3SR SR; ABS; absolute; absolutes; Amplif; Amplification; Amplified; Cnt; Count; Count/volume; CT; Deoxyribonucleic acid; DNA NUCLEIC ACID PROBE; DNA probe; HBV; Hep; Hep B; Hepatis; Hepatit; Hepatology; HepB; ID; Infectious Disease; InfectiousDisease; LAT; LCR; Ligase chain reaction; Ligation-activated transcription; Liver; Microbiology; NAA DL=500; NAA+…	HBV DNA # SerPl NAA DL=500	Both	NA			copies/mL	Hepatitis B virus DNA [#/volume] (viral load) in Serum or Plasma by Probe and target amplification method detection limit = 500 copies/mL	NA	{copies}/mL	NA				0	0	0						2.21		HBV DNA NAA+probe DL = 500 copies/mL [#/Vol]
50	14646-4	14646-4	C0797821	C0428472	Serum HDL cholesterol measurement	Cholesterol.in HDL	SCnc	Pt	Ser/Plas	Qn		CHEM	2.7	MIN		ACTIVE	NA	1					Y	NA	Cardio; Cardiology; Chemistry; Chol; Choles; Cholest; Cholesterol total; Cholesterols; HDLc; HDL-C; Heart Disease; High density lipoprotein cholesterols; Level; Lipid; Pl; Plasma; Plsm; Point in time; QNT; Quan; Quant; Quantitative; Random; SerP; SerPl; SerPlas; Serum; Serum or plasma; SR; Substance concentration; TCHHDL	HDLc SerPl-sCnc	Both	NA			mmol/L	Cholesterol in HDL [Moles/volume] in Serum or Plasma	NA	mmol/L	NA				0	0	38						1.0k		Cholesterol in HDL [Moles/Vol]
50	14646-4	2085-9	C0364221	C0428472	Serum HDL cholesterol measurement	Cholesterol.in HDL	MCnc	Pt	Ser/Plas	Qn		CHEM	2.7	MIN		ACTIVE	NA	1					Y	NA	Cardio; Cardiology; Chemistry; Chol; Choles; Cholest; Cholesterol total; Cholesterols; HDLc; HDL-C; Heart Disease; High density lipoprotein cholesterols; Level; Lipid; Mass concentration; Pl; Plasma; Plsm; Point in time; QNT; Quan; Quant; Quantitative; Random; SerP; SerPl; SerPlas; Serum; Serum or plasma; SR; TCHHDL; UniversalLabOrders	HDLc SerPl-mCnc	Both	NA			mg/dL	Cholesterol in HDL [Mass/volume] in Serum or Plasma	NA	mg/dL	NA				38	282	0						1		Cholesterol in HDL [Mass/Vol]
50	14646-4	49130-8	C1954893	C0428472	Serum HDL cholesterol measurement	Cholesterol.in HDL	MCnc	Pt	Ser/Plas	Qn	Electrophoresis	CHEM	2.58	MIN		ACTIVE	NA	1		HDL-Cholesterol (Elpho) 70 mg/dl.			N	NA	Cardio; Cardiology; Chemistry; Chol; Choles; Cholest; Cholesterol total; Cholesterols; Elec; Elect; Electr; Electro; Electrophhrs; Electrophrs; Elp; Elph; Ep; HDLc; HDL-C; Heart Disease; High density lipoprotein cholesterols; Level; Lipid; Mass concentration; Pl; Plasma; Plsm; Point in time; QNT; Quan; Quant; Quantitative; Random; SerP; SerPl; SerPlas; Serum; Serum or plasma; SR; TCHHDL	HDLc SerPl Elph-mCnc	Both	NA			mg/dL	Cholesterol in HDL [Mass/volume] in Serum or Plasma by Electrophoresis	NA	mg/dL	NA			Changed Order_Obs from 'Observation Only' to 'Both' to fit current order use cases.	0	0	0						2.21		Cholesterol in HDL Elph [Mass/Vol]
51	20564-1	19224-5	C0802136	C0523807	Oxygen saturation measurement	Oxygen saturation	MFr	Pt	BldMV	Qn		HEMODYN.MOLEC	2.4	MIN		ACTIVE	NA	2						NA	Bld mixed venous; Blood - mixed venous; Hemodynamics; HEMODYNAMICS.MOLEC; Lung; Mass fraction; O2; Percent; Point in time; Pulmonary; Pulmonology; QNT; Quan; Quant; Quantitative; Random; Respiratory; SaO2; SAT; Satn; SO2; tO2	SaO2 % BldMV		NA			%	Oxygen saturation in Mixed venous blood	NA	%	NA				0	0	0						1.0l
51	20564-1	20564-1	C0803373	C0523807	Oxygen saturation measurement	Oxygen saturation	MFr	Pt	Bld	Qn		HEMODYN.MOLEC	2.7	MIN		ACTIVE	NA	2					Y	NA	Blood; Hemodynamics; HEMODYNAMICS.MOLEC; Lung; Mass fraction; O2; Percent; Point in time; Pulmonary; Pulmonology; QNT; Quan; Quant; Quantitative; Random; Respiratory; SaO2; SAT; Satn; SO2; tO2; WB; Whole blood	SaO2 % Bld	Both	NA			%	Oxygen saturation in Blood	NA	%	NA				426	0	426						1.0m
51	20564-1	2708-6	C0364851	C0523807	Oxygen saturation measurement	Oxygen saturation	MFr	Pt	BldA	Qn		CHEM	2.64	MIN		ACTIVE	NA	1						NA	ABG; ART; Art bld; Art blood; Arterial; Arterial blood; Blood arterial; Chemistry; Lung; Mass Fraction; O2; Percent; Point in time; Pulmonary; Pulmonology; QNT; Quan; Quant; Quantitative; Random; Respiratory; SaO2; SAT; Satn; SO2; tO2	SaO2 % BldA	Both	NA			%	Oxygen saturation in Arterial blood	NA	%	NA				451	0	451					89263-8	1		SaO2% (BldA) [Mass fraction]
51	20564-1	2709-4	C0364852	C0523807	Oxygen saturation measurement	Oxygen saturation	MFr	Pt	BldC	Qn		HEMODYN.MOLEC	2.61	MIN		ACTIVE	NA	2						NA	Blood - capillary; Cap bld; Cap blood; Capillary bld; Capillary blood; Finger stick; Hemodynamics; HEMODYNAMICS.MOLEC; Lung; Mass Fraction; O2; Percent; Point in time; Pulmonary; Pulmonology; QNT; Quan; Quant; Quantitative; Random; Respiratory; SaO2; SAT; Satn; SO2; tO2	SaO2 % BldC	Both	NA			%	Oxygen saturation in Capillary blood	NA	%	NA				0	0	0						1
51	20564-1	2711-0	C0364854	C0523807	Oxygen saturation measurement	Oxygen saturation	MFr	Pt	BldV	Qn		HEMODYN.MOLEC	2.61	MIN		ACTIVE	NA	2						NA	Bld ven; Bld venous; Blood - venous; Blood ven; Blood venus; Hemodynamics; HEMODYNAMICS.MOLEC; Lung; Mass Fraction; O2; Percent; Point in time; Pulmonary; Pulmonology; QNT; Quan; Quant; Quantitative; Random; Respiratory; SaO2; SAT; Satn; SO2; tO2; Venous	SaO2 % BldV	Both	NA			%	Oxygen saturation in Venous blood	NA	%	NA				1949	0	1949						1
51	20564-1	2713-6	C0364856	C0523807	Oxygen saturation measurement	Oxygen saturation	MFr	Pt	Bld	Qn	Calculated from oxygen partial pressure	CHEM	2.7	MIN		ACTIVE	NA	1	SO2 = (23,400 * (pO23 + 150 * pO2)-1 + 1)-1				Y	NA	Blood; Calc; calc from oxygen partial pressure; Calculation; Chemistry; from pO2; Lung; Mass Fraction; O2; Percent; Point in time; Pulmonary; Pulmonology; QNT; Quan; Quant; Quantitative; Random; Respiratory; SaO2; SAT; Satn; SO2; tO2; WB; Whole blood	SaO2 % Bld from pO2	Observation	NA			%	Oxygen saturation Calculated from oxygen partial pressure in Blood	NA	%	NA				95	0	95						1		SaO2% Calculated from oxygen partial pressure (Bld) [Mass fraction]
51	20564-1	51731-8	C2360414	C0523807	Oxygen saturation measurement	Oxygen saturation	MFr	Pt	BldV	Qn	Calculated from oxygen partial pressure	CHEM	2.4	MIN		ACTIVE	NA	1	SO2 = (23,400 * (pO23 + 150 * pO2)-1 + 1)-1	%			N	NA	Bld ven; Bld venous; Blood - venous; Blood ven; Blood venus; Calc; calc from oxygen partial pressure; Calculation; Chemistry; from pO2; Lung; Mass Fraction; O2; Percent; Point in time; Pulmonary; Pulmonology; QNT; Quan; Quant; Quantitative; Random; Respiratory; SaO2; SAT; Satn; SO2; tO2; Venous	SaO2 % BldV from pO2	Both	NA			%	Oxygen saturation Calculated from oxygen partial pressure in Venous blood	NA	%	NA				0	0	0						2.24		SaO2% Calculated from oxygen partial pressure (BldV) [Mass fraction]
51	20564-1	51732-6	C2360415	C0523807	Oxygen saturation measurement	Oxygen saturation	MFr	Pt	BldC	Qn	Calculated from oxygen partial pressure	CHEM	2.4	MIN		ACTIVE	NA	1	SO2 = (23,400 * (pO23 + 150 * pO2)-1 + 1)-1	%			N	NA	Blood - capillary; Calc; calc from oxygen partial pressure; Calculation; Cap bld; Cap blood; Capillary bld; Capillary blood; Chemistry; Finger stick; from pO2; Lung; Mass Fraction; O2; Percent; Point in time; Pulmonary; Pulmonology; QNT; Quan; Quant; Quantitative; Random; Respiratory; SaO2; SAT; Satn; SO2; tO2	SaO2 % BldC from pO2	Both	NA			%	Oxygen saturation Calculated from oxygen partial pressure in Capillary blood	NA	%	NA				0	0	0						2.24		SaO2% Calculated from oxygen partial pressure (BldC) [Mass fraction]
51	20564-1	51733-4	C2360416	C0523807	Oxygen saturation measurement	Oxygen saturation	MFr	Pt	BldA	Qn	Calculated from oxygen partial pressure	CHEM	2.4	MIN		ACTIVE	NA	1	SO2 = (23,400 * (pO23 + 150 * pO2)-1 + 1)-1	%			N	NA	ABG; ART; Art bld; Art blood; Arterial; Arterial blood; Blood arterial; Calc; calc from oxygen partial pressure; Calculation; Chemistry; from pO2; Lung; Mass Fraction; O2; Percent; Point in time; Pulmonary; Pulmonology; QNT; Quan; Quant; Quantitative; Random; Respiratory; SaO2; SAT; Satn; SO2; tO2	SaO2 % BldA from pO2	Both	NA			%	Oxygen saturation Calculated from oxygen partial pressure in Arterial blood	NA	%	NA				0	0	0						2.24		SaO2% Calculated from oxygen partial pressure (BldA) [Mass fraction]
51	20564-1	59408-5	C2923805	C0523807	Oxygen saturation measurement	Oxygen saturation	MFr	Pt	BldA	Qn	Pulse oximetry	PULM	2.7	MIN		ACTIVE	NA	2					N	NA	ABG; ART; Art bld; Art blood; Arterial; Arterial blood; Blood arterial; Lung; Mass Fraction; O2; Percent; Point in time; PULMONARY; Pulmonology; PulseOx; QNT; Quan; Quant; Quantitative; Random; Respiratory; SaO2; SAT; Satn; SO2; SpO2; tO2	SaO2 % BldA PulseOx		NA			%	Oxygen saturation in Arterial blood by Pulse oximetry	NA	%	NA				1874	0	1874					89263-8	2.32
51	20564-1	74105-8	C3699489	C0523807	Oxygen saturation measurement	Oxygen saturation	MFr	Pt	BldMV	Qn	Calculated from oxygen partial pressure	CHEM	2.46	MIN		ACTIVE	NA	1	SO2 = (23,400 * (pO23 + 150 * pO2)-1 + 1)-1					NA	Bld mixed venous; Blood - mixed venous; Calc; calc from oxygen partial pressure; Calculation; Chemistry; from pO2; Lung; Mass Fraction; O2; Percent; Point in time; Pulmonary; Pulmonology; QNT; Quan; Quant; Quantitative; Random; Respiratory; SaO2; SAT; Satn; SO2; tO2	SaO2 % BldMV from pO2	Both	NA			%	Oxygen saturation Calculated from oxygen partial pressure in Mixed venous blood	NA	%	NA				0	0	0						2.46		SaO2% Calculated from oxygen partial pressure (BldMV) [Mass fraction]
52	30395-8	20482-6	C0803294	C0857490	Granulocyte count	Granulocytes	NCnc	Pt	Bld	Qn	Automated count	HEM/BC	2.4	MIN		ACTIVE	NA	1					Y	NA	#; ABS; absolute; absolutes; Auto; Automated detection; Blood; Cnt; Count; Count/volume; CT; Elec; Elect; Electr; Gran; Grans; Granulocyte; Granulocytes; HEMATOLOGY/CELL COUNTS; Number concentration; Number Concentration (count/vol); Point in time; QNT; Quan; Quant; Quantitative; Random; WB; Whole blood	Granulocytes # Bld Auto	Observation	NA			10*9/L	Granulocytes [#/volume] in Blood by Automated count	NA	10*3/uL	NA				0	0	0						1.0m		Granulocytes Auto (Bld) [#/Vol]
52	30395-8	30394-1	C1114897	C0857490	Granulocyte count	Granulocytes	NCnc	Pt	Bld	Qn		HEM/BC	2.4	MIN		ACTIVE	NA	1					N	NA	#; ABS; absolute; absolutes; Blood; Cnt; Count; Count/volume; CT; Gran; Grans; Granulocyte; Granulocytes; HEMATOLOGY/CELL COUNTS; Number concentration; Number Concentration (count/vol); Point in time; QNT; Quan; Quant; Quantitative; Random; WB; Whole blood	Granulocytes # Bld	Observation	NA			/uL	Granulocytes [#/volume] in Blood	NA	10*3/uL	NA				2002	0	2002						2.04		Granulocytes (Bld) [#/Vol]
52	30395-8	30395-8	C1114253	C0857490	Granulocyte count	Granulocytes/100 leukocytes	NFr	Pt	Bld	Qn		HEM/BC	2.7	MIN		ACTIVE	NA	1					N	NA	100WBC; Blood; Gran; Grans; Granulocyte; Granulocytes; HEMATOLOGY/CELL COUNTS; Leuc; Leuk; Leukocyte; Lkcs; Number fraction; Percent; Point in time; QNT; Quan; Quant; Quantitative; Random; WB; WBC; WBCs; White blood cell; White blood cells; Whole blood	Granulocytes/leuk NFr Bld	Observation	NA			%	Granulocytes/100 leukocytes in Blood	NA	%	NA				0	0	0						2.04		Granulocytes/100 WBC (Bld)
52	30395-8	51588-2	C2360261	C0857490	Granulocyte count	Granulocytes	NCnc	Pt	Bld	Qn	Manual count	HEM/BC	2.4	MIN		ACTIVE	NA	1		Granulocytes: 4 G/l (Giga = x10e9 cells/l)			N	NA	#; ABS; absolute; absolutes; Blood; Cnt; Count; Count/volume; CT; Gran; Grans; Granulocyte; Granulocytes; HEMATOLOGY/CELL COUNTS; Manl; Number concentration; Number Concentration (count/vol); Point in time; QNT; Quan; Quant; Quantitative; Random; WB; Whole blood	Granulocytes # Bld Manual	Observation	NA			10*9/L	Granulocytes [#/volume] in Blood by Manual count	NA	10*3/uL	NA				0	0	0						2.24		Granulocytes Manual cnt (Bld) [#/Vol]
53	29760-6	15152-2	C0798323	C0201916	Bilirubin, direct measurement	Bilirubin.glucuronidated	MCnc	Pt	Ser/Plas	Qn		CHEM	2.7	MIN	Method is DRY SLIDE	ACTIVE	NA	1					Y	NA	Bc; Bili; Bilirub Conj; Bilirubin conjugated; Bilirubin glucuronides; Bilirubins; Billirubin; Chemistry; Hematology; Heme; Hepatology; Level; Liver; Mass Concentration; Pl; Plasma; Plsm; Point in time; QNT; Quan; Quant; Quantitative; Random; SerP; SerPl; SerPlas; Serum; Serum or plasma; SR; TBIL	Bilirub Conj SerPl-mCnc	Both	NA			mg/dL	Bilirubin.conjugated [Mass/volume] in Serum or Plasma	NA	mg/dL	NA				0	0	0						1.0k		Bilirubin.conjugated [Mass/Vol]
53	29760-6	29760-6	C0945163	C0201916	Bilirubin, direct measurement	Bilirubin.glucuronidated	SCnc	Pt	Ser/Plas	Qn		CHEM	2.4	MIN	Method is DRY SLIDE (Bc)	ACTIVE	NA	1					N	NA	Bc; Bili; Bilirub Conj; Bilirubin conjugated; Bilirubin glucuronides; Bilirubins; Billirubin; Chemistry; Hematology; Heme; Hepatology; Level; Liver; Pl; Plasma; Plsm; Point in time; QNT; Quan; Quant; Quantitative; Random; SerP; SerPl; SerPlas; Serum; Serum or plasma; SR; Substance concentration; TBIL	Bilirub Conj SerPl-sCnc	Both	NA			umol/L	Bilirubin.conjugated [Moles/volume] in Serum or Plasma	NA	umol/L	NA				0	0	0						2.03		Bilirubin.conjugated [Moles/Vol]
54	72903-8	12961-9	C0550549	C0005845	Blood urea nitrogen measurement	Urea nitrogen	MCnc	Pt	BldA	Qn		CHEM	2.34	MIN		ACTIVE	NA	1					Y	NA	ABG; ART; Art bld; Art blood; Arterial; Arterial blood; Blood arterial; Blood urea nitrogen; Chemistry; Level; Mass concentration; N; N2; Nit; Point in time; QNT; Quan; Quant; Quantitative; Random; UN	BUN BldA-mCnc	Both	NA			mg/dL	Urea nitrogen [Mass/volume] in Arterial blood	NA	mg/dL	NA				0	0	0						1.0j-a		Urea nitrogen (BldA) [Mass/Vol]
54	72903-8	12962-7	C0550551	C0005845	Blood urea nitrogen measurement	Urea nitrogen	MCnc	Pt	BldV	Qn		CHEM	2.34	MIN		ACTIVE	NA	1					Y	NA	Bld ven; Bld venous; Blood - venous; Blood urea nitrogen; Blood ven; Blood venus; Chemistry; Level; Mass concentration; N; N2; Nit; Point in time; QNT; Quan; Quant; Quantitative; Random; UN; Venous	BUN BldV-mCnc	Both	NA			mg/dL	Urea nitrogen [Mass/volume] in Venous blood	NA	mg/dL	NA				0	0	0						1.0j-a		Urea nitrogen (BldV) [Mass/Vol]
54	72903-8	14937-7	C0798110	C0005845	Blood urea nitrogen measurement	Urea nitrogen	SCnc	Pt	Ser/Plas	Qn		CHEM	2.7	MIN		ACTIVE	NA	1					Y	NA	Blood urea nitrogen; BUN; Chemistry; Kidney; Level; N; N2; Nephrology; Nit; Pl; Plasma; Plsm; Point in time; QNT; Quan; Quant; Quantitative; Random; Renal; SerP; SerPl; SerPlas; Serum; Serum or plasma; SR; Substance concentration; UN	BUN SerPl-sCnc	Both	NA			mmol/L	Urea nitrogen [Moles/volume] in Serum or Plasma	NA	mmol/L	NA				0	0	0						1.0k		Urea nitrogen [Moles/Vol]
54	72903-8	20977-5	C0803775	C0005845	Blood urea nitrogen measurement	Urea	MCnc	Pt	Bld	Qn		CHEM	2.42	MIN		ACTIVE	NA	1					Y	NA	Blood; Chemistry; Level; Mass concentration; Point in time; QNT; Quan; Quant; Quantitative; Random; WB; Whole blood	Urea Bld-mCnc	Both	NA			mg/dL	Urea [Mass/volume] in Blood	NA	mg/dL	NA				0	0	0						1.0m		Urea (Bld) [Mass/Vol]
54	72903-8	22664-7	C0882305	C0005845	Blood urea nitrogen measurement	Urea	SCnc	Pt	Ser/Plas	Qn		CHEM	2.7	MIN		ACTIVE	NA	1					Y	NA	Chemistry; Level; Pl; Plasma; Plsm; Point in time; QNT; Quan; Quant; Quantitative; Random; SerP; SerPl; SerPlas; Serum; Serum or plasma; SR; Substance concentration	Urea SerPl-sCnc	Both	NA			mmol/L	Urea [Moles/volume] in Serum or Plasma	NA	mmol/L	NA				0	0	0						1.0n		Urea [Moles/Vol]
54	72903-8	3091-6	C0365235	C0005845	Blood urea nitrogen measurement	Urea	MCnc	Pt	Ser/Plas	Qn		CHEM	2.42	MIN		ACTIVE	NA	1					Y	NA	Chemistry; Level; Mass concentration; Pl; Plasma; Plsm; Point in time; QNT; Quan; Quant; Quantitative; Random; SerP; SerPl; SerPlas; Serum; Serum or plasma; SR	Urea SerPl-mCnc	Both	NA			mg/dL	Urea [Mass/volume] in Serum or Plasma	NA	mg/dL	NA				0	0	0						1		Urea [Mass/Vol]
54	72903-8	3094-0	C0365240	C0005845	Blood urea nitrogen measurement	Urea nitrogen	MCnc	Pt	Ser/Plas	Qn		CHEM	2.7	MIN		ACTIVE	NA	1					Y	NA	Blood urea nitrogen; BUN; Chemistry; Kidney; Level; Mass concentration; N; N2; Nephrology; Nit; Pl; Plasma; Plsm; Point in time; QNT; Quan; Quant; Quantitative; Random; Renal; SerP; SerPl; SerPlas; Serum; Serum or plasma; SR; UN; UniversalLabOrders	BUN SerPl-mCnc	Both	NA			mg/dL	Urea nitrogen [Mass/volume] in Serum or Plasma	NA	mg/dL	NA				6	208	6						1		Urea nitrogen [Mass/Vol]
54	72903-8	59570-2	C2923863	C0005845	Blood urea nitrogen measurement	Urea nitrogen	SCnc	Pt	Bld	Qn		CHEM	2.7	MIN		ACTIVE	NA	1					N	NA	Blood; Blood urea nitrogen; BUN; Chemistry; Kidney; Level; N; N2; Nephrology; Nit; Point in time; QNT; Quan; Quant; Quantitative; Random; Renal; Substance Concentration; UN; WB; Whole blood	BUN Bld-sCnc	Both	NA			mmol/L	Urea nitrogen [Moles/volume] in Blood	NA	mmol/L	NA				0	0	0						2.32		Urea nitrogen (Bld) [Moles/Vol]
54	72903-8	6299-2	C0365237	C0005845	Blood urea nitrogen measurement	Urea nitrogen	MCnc	Pt	Bld	Qn		CHEM	2.38	MIN		ACTIVE	NA	1					Y	NA	Blood; Blood urea nitrogen; BUN; Chemistry; Kidney; Level; Mass concentration; N; N2; Nephrology; Nit; Point in time; QNT; Quan; Quant; Quantitative; Random; Renal; UN; UniversalLabOrders; WB; Whole blood	BUN Bld-mCnc	Both	NA			mg/dL	Urea nitrogen [Mass/volume] in Blood	NA	mg/dL	NA				288	26	288						1.0f		Urea nitrogen (Bld) [Mass/Vol]
54	72903-8	72903-8	C3655021	C0005845	Blood urea nitrogen measurement	Urea	SCnc	Pt	Bld	Qn		CHEM	2.44	MIN		ACTIVE	NA	1						NA	Blood; Chemistry; Level; Point in time; QNT; Quan; Quant; Quantitative; Random; Substance concentration; WB; Whole blood	Urea Bld-sCnc	Observation	NA			mmol/L	Urea [Moles/volume] in Blood	NA	mmol/L	NA				0	0	0						2.44		Urea (Bld) [Moles/Vol]
54	72903-8	72926-9	C3655101	C0005845	Blood urea nitrogen measurement	Urea	SCnc	Pt	BldV	Qn		CHEM	2.44	MIN		ACTIVE	NA	1						NA	Bld ven; Bld venous; Blood - venous; Blood ven; Blood venus; Chemistry; Level; Point in time; QNT; Quan; Quant; Quantitative; Random; Substance concentration; Venous	Urea BldV-sCnc	Both	NA			mmol/L	Urea [Moles/volume] in Venous blood	NA	mmol/L	NA				0	0	0						2.44		Urea (BldV) [Moles/Vol]
54	72903-8	72927-7	C3655100	C0005845	Blood urea nitrogen measurement	Urea	SCnc	Pt	BldA	Qn		CHEM	2.44	MIN		ACTIVE	NA	1						NA	ABG; ART; Art bld; Art blood; Arterial; Arterial blood; Blood arterial; Chemistry; Level; Point in time; QNT; Quan; Quant; Quantitative; Random; Substance concentration	Urea BldA-sCnc	Both	NA			mmol/L	Urea [Moles/volume] in Arterial blood	NA	mmol/L	NA				0	0	0						2.44		Urea (BldA) [Moles/Vol]
55	1992-7	15035-9	C0798208	C0201924	Calcitonin measurement	Calcitonin	SCnc	Pt	Ser/Plas	Qn		CHEM	2.34	MIN		ACTIVE	NA	1					Y	NA	Chemistry; CT; Endocrine; Endocrinology; Level; Pl; Plasma; Plsm; Point in time; QNT; Quan; Quant; Quantitative; Random; SerP; SerPl; SerPlas; Serum; Serum or plasma; SR; Substance concentration; Thyrocalcitonin; Tumor marker	Calcit SerPl-sCnc	Both	NA			pmol/L	Calcitonin [Moles/volume] in Serum or Plasma	NA	pmol/L	NA				0	0	0						1.0k		Calcitonin [Moles/Vol]
55	1992-7	1992-7	C0364125	C0201924	Calcitonin measurement	Calcitonin	MCnc	Pt	Ser/Plas	Qn		CHEM	2.38	MIN		ACTIVE	NA	1					Y	NA	Chemistry; CT; Endocrine; Endocrinology; Level; Mass concentration; Pl; Plasma; Plsm; Point in time; QNT; Quan; Quant; Quantitative; Random; SerP; SerPl; SerPlas; Serum; Serum or plasma; SR; Thyrocalcitonin; Tumor marker; UniversalLabOrders	Calcit SerPl-mCnc	Both	NA			ng/L;pg/mL	Calcitonin [Mass/volume] in Serum or Plasma	NA	ng/L	NA				1605	0	1605						1		Calcitonin [Mass/Vol]
56	2324-2	2324-2	C0364459	C0202035	Gamma glutamyl transferase measurement	Gamma glutamyl transferase	CCnc	Pt	Ser/Plas	Qn		CHEM	2.7	MIN		ACTIVE	NA	1					Y	NA	Catalytic Concentration; Chemistry; Gamma glutamyl transpeptidase; Gamma-GTP; GGT; GGTP; GT; Hepatology; Liver; Pl; Plasma; Plsm; Point in time; QNT; Quan; Quant; Quantitative; Random; SerP; SerPl; SerPlas; Serum; Serum or plasma; SR; UniversalLabOrders	GGT SerPl-cCnc	Both	NA			arb U/L	Gamma glutamyl transferase [Enzymatic activity/volume] in Serum or Plasma	NA	U/L	NA				190	85	190						1		Gamma glutamyl transferase [Catalytic activity/Vol]
57	8123-2	24467-3	C0881717	C0243009	CD4 Count determination procedure	Cells.CD3+CD4+	NCnc	Pt	Bld	Qn		CELLMARK	2.58	MIN		ACTIVE	NA	1					Y	NA	#; ABS; absolute; absolutes; Blood; CD3 Cells; CD3+CD4+ Cells; CD3-CD4+; CD4+ T cells; Cell; CELL MARKERS; Cellularity; Cnt; Count; Count/volume; CT; Helper T cells; Inducer T cells; L3T4; Leu3; Leu-3; Leu4; Leu-4; Number concentration; Number Concentration (count/vol); Point in time; QNT; Quan; Quant; Quantitative; Random; T3; T4; T-4; T4 helper/inducer cells; W3/25; WB; Whole blood	CD3+CD4+ Cells # Bld	Both	NA			10*9/L	CD3+CD4+ (T4 helper) cells [#/volume] in Blood	NA	/uL	NA				515	0	515						1.0o		CD3+CD4+ (T4 helper) cells (Bld) [#/Vol]
57	8123-2	8123-2	C0484548	C0243009	CD4 Count determination procedure	Cells.CD3+CD4+/100 cells	NFr	Pt	Bld	Qn		CELLMARK	2.7	MIN		ACTIVE	NA	1					Y	NA	Blood; CD3 Cells; CD3+CD4+ Cells; CD3-CD4+; CD4+ T cells; Cell; CELL MARKERS; Cellularity; Gated cells; Helper T cells; Inducer T cells; L3T4; Leu3; Leu-3; Leu4; Leu-4; Number fraction; Percent; Point in time; QNT; Quan; Quant; Quantitative; Random; T3; T4; T-4; T4 helper/inducer cells; W3/25; WB; Whole blood	CD3+CD4+ Cells NFr Bld	Observation	NA			%	CD3+CD4+ (T4 helper) cells/100 cells in Blood	NA	%	NA				377	0	377						1.0h(2)		CD3+CD4+ (T4 helper) cells/100 cells (Bld)
58	30341-2	18184-2	C0801232	C1176468	Erythrocyte sedimentation rate measurement	Erythrocyte sedimentation rate	Vel	Pt	Bld	Qn	Westergren.2H reading	HEM/BC	2.44	MIN		ACTIVE	NA	1					Y	NA	120 min; 120 minutes; 120min; 2 hours; Blood; Discocyte; E.S.R.; Erc; Erythrocytes; ESR; HEMATOLOGY/CELL COUNTS; Point in time; QNT; Quan; Quant; Quantitative; Random; RBC; Red blood cell; Red blood cells; Red blood corpuscle; Red blood corpusles; Red cell; Red cells; Sed rate; Velocity; WB; Westerg; Westrgrn; Westrgrn 2h; Whole blood	ESR Bld Qn Westrgrn 2h	Both	NA			mm/2 H	Erythrocyte sedimentation rate by 2H Westergren method	NA	mm/(2.h)	NA				0	0	0						1.0l		ESR 2H Westergren method (Bld) [Velocity]
58	30341-2	30341-2	C1114891	C1176468	Erythrocyte sedimentation rate measurement	Erythrocyte sedimentation rate	Vel	Pt	Bld	Qn		HEM/BC	2.7	MIN		ACTIVE	NA	1					N	NA	Blood; Discocyte; E.S.R.; Erc; Erythrocytes; ESR; HEMATOLOGY/CELL COUNTS; Point in time; QNT; Quan; Quant; Quantitative; Random; RBC; Red blood cell; Red blood cells; Red blood corpuscle; Red blood corpusles; Red cell; Red cells; Sed rate; UniversalLabOrders; Velocity; WB; Whole blood	ESR Bld Qn	Both	NA			mm/h	Erythrocyte sedimentation rate	NA	mm/h	NA				245	96	245						2.04		ESR (Bld) [Velocity]
58	30341-2	43402-7	C1717243	C1176468	Erythrocyte sedimentation rate measurement	Erythrocyte sedimentation rate	Vel	Pt	Bld	Qn	15M reading	HEM/BC	2.42	MIN		ACTIVE	NA	1					N	NA	Blood; Discocyte; E.S.R.; Erc; Erythrocytes; ESR; HEMATOLOGY/CELL COUNTS; Point in time; QNT; Quan; Quant; Quantitative; Random; RBC; Red blood cell; Red blood cells; Red blood corpuscle; Red blood corpusles; Red cell; Red cells; Sed rate; Velocity; WB; Whole blood	ESR Bld Qn 15M	Both	NA			mm/15 min	Erythrocyte sedimentation rate by 15 minute reading	NA		NA				0	0	0						2.17		ESR 15 minute reading (Bld) [Velocity]
58	30341-2	4537-7	C0366770	C1176468	Erythrocyte sedimentation rate measurement	Erythrocyte sedimentation rate	Vel	Pt	Bld	Qn	Westergren	HEM/BC	2.7	MIN		ACTIVE	NA	1					Y	NA	Blood; Discocyte; E.S.R.; Erc; Erythrocytes; ESR; HEMATOLOGY/CELL COUNTS; Point in time; QNT; Quan; Quant; Quantitative; Random; RBC; Red blood cell; Red blood cells; Red blood corpuscle; Red blood corpusles; Red cell; Red cells; Sed rate; UniversalLabOrders; Velocity; WB; Westerg; Westrgrn; Whole blood	ESR Bld Qn Westrgrn	Both	NA			mm/h	Erythrocyte sedimentation rate by Westergren method	NA	mm/h	NA				137	141	137						1		ESR Westergren method (Bld) [Velocity]
58	30341-2	4538-5	C0366771	C1176468	Erythrocyte sedimentation rate measurement	Erythrocyte sedimentation rate	Vel	Pt	Bld	Qn	Wintrobe	HEM/BC	2.42	MIN		ACTIVE	NA	1					Y	NA	Blood; Discocyte; E.S.R.; Erc; Erythrocytes; ESR; HEMATOLOGY/CELL COUNTS; Point in time; QNT; Quan; Quant; Quantitative; Random; RBC; Red blood cell; Red blood cells; Red blood corpuscle; Red blood corpusles; Red cell; Red cells; Sed rate; Velocity; WB; Whole blood; Wintr	ESR Bld Qn Wintrobe	Both	NA			mm/h	Erythrocyte sedimentation rate by Wintrobe method	NA	mm/h	NA				0	0	0						1		ESR Wintrobe method (Bld) [Velocity]
58	30341-2	82477-1	C4298696	C1176468	Erythrocyte sedimentation rate measurement	Erythrocyte sedimentation rate	Vel	Pt	Bld	Qn	Photometric	HEM/BC	2.58	ADD	This testing utilizes a photometric rheoscope methodology to measure the most critical phase of the early-phase in phenomenon of red cell sedimentation, rouleaux formation, to produce ESR results. Results are provided in 20 seconds, and the answers are extrapolated to mm/hr.	ACTIVE	NA	1						NA	Blood; Discocyte; E.S.R.; Erc; Erythrocytes; ESR; HEMATOLOGY/CELL COUNTS; Point in time; QNT; Quan; Quant; Quantitative; Random; RBC; Red blood cell; Red blood cells; Red blood corpuscle; Red blood corpusles; Red cell; Red cells; Sed rate; Velocity; WB; Whole blood	ESR Bld Qn Photometric	Both	NA			mm/h	Erythrocyte sedimentation rate by Photometric method	NA	mm/h	NA				0	0	0						2.58		ESR Photometric method (Bld) [Velocity]
