# Supplementary material for: ELaPro, a LOINC-mapped core dataset for top laboratory procedures of eligibility screening for clinical trials
Source: BMC Med Res Methodol. 2022 May 14;22:141. doi: 10.1186/s12874-022-01611-y (PMC9107639; doi:10.1186/s12874-022-01611-y)
Supplement: Supplementary file 8 — Additional file 8. Appendix 8A: The final dataset, ELaPro, in CSV format after complete mapping to LOINC. B: The final dataset, ELaPro, reported as ODM file (CDASH standard). 8C. The final dataset, ELaPro, in in FHIR format (HL7 standard). [file 12874_2022_1611_MOESM8_ESM.zip › Appendix8B_ODM_XML.txt]

<?xml version="1.0" encoding="UTF-8" standalone="yes"?>
<ODM xmlns="http://www.cdisc.org/ns/odm/v1.3" xmlns:ns2="http://www.w3.org/2000/09/xmldsig#" Description="ELaPro, a LOINC-Mapped Core Dataset for Top Laboratory Procedures of Eligibility Screening for Clinical Trials." FileType="Snapshot" FileOID="1.3.6.1.4.1.13158.101.4.210728135615" CreationDateTime="2021-10-13T00:31:49+01:00" ODMVersion="1.3" SourceSystem="ODMedit">
    <Study OID="S.0000">
        <GlobalVariables>
            <StudyName>44732_ELaPro, a LOINC-Mapped Core Dataset for Top Laboratory Procedures of Eligibility Screening for Clinical Trials.</StudyName>
            <StudyDescription>ELaPro (Eligibility Laboratory Procedures), a novel, LOINC-mapped, core dataset for the most frequent 55 laboratory procedures ordered in eligibility criteria to recruit patients for clinical trials. This core dataset is based on asemi-automated analysis of 10516 screening EC forms from MDM Portal in 2021.</StudyDescription>
            <ProtocolName>TEST Protocol</ProtocolName>
        </GlobalVariables>
        <BasicDefinitions>
            <MeasurementUnit OID="MU.1" Name="umol/L">
                <Symbol>
                    <TranslatedText xml:lang="en">umol/L</TranslatedText>
                </Symbol>
            </MeasurementUnit>
            <MeasurementUnit OID="MU.2" Name="arb U/L">
                <Symbol>
                    <TranslatedText xml:lang="en">arb U/L</TranslatedText>
                </Symbol>
            </MeasurementUnit>
            <MeasurementUnit OID="MU.3" Name="Index">
                <Symbol>
                    <TranslatedText xml:lang="en">Index</TranslatedText>
                </Symbol>
            </MeasurementUnit>
            <MeasurementUnit OID="MU.4" Name="10*3/mm3">
                <Symbol>
                    <TranslatedText xml:lang="en">10*3/mm3</TranslatedText>
                </Symbol>
            </MeasurementUnit>
            <MeasurementUnit OID="MU.5" Name="mmol/L">
                <Symbol>
                    <TranslatedText xml:lang="en">mmol/L</TranslatedText>
                </Symbol>
            </MeasurementUnit>
            <MeasurementUnit OID="MU.6" Name="%">
                <Symbol>
                    <TranslatedText xml:lang="en">%</TranslatedText>
                </Symbol>
            </MeasurementUnit>
            <MeasurementUnit OID="MU.7" Name="mL/sec;mL/min">
                <Symbol>
                    <TranslatedText xml:lang="en">mL/sec;mL/min</TranslatedText>
                </Symbol>
            </MeasurementUnit>
            <MeasurementUnit OID="MU.8" Name="/uL">
                <Symbol>
                    <TranslatedText xml:lang="en">/uL</TranslatedText>
                </Symbol>
            </MeasurementUnit>
            <MeasurementUnit OID="MU.9" Name="pmol/g;fmol/mg; fmol/mg protein">
                <Symbol>
                    <TranslatedText xml:lang="en">pmol/g;fmol/mg; fmol/mg protein</TranslatedText>
                </Symbol>
            </MeasurementUnit>
            <MeasurementUnit OID="MU.10" Name="IU/mL">
                <Symbol>
                    <TranslatedText xml:lang="en">IU/mL</TranslatedText>
                </Symbol>
            </MeasurementUnit>
            <MeasurementUnit OID="MU.11" Name="INR">
                <Symbol>
                    <TranslatedText xml:lang="en">INR</TranslatedText>
                </Symbol>
            </MeasurementUnit>
            <MeasurementUnit OID="MU.12" Name="mmol/L;mEq/L">
                <Symbol>
                    <TranslatedText xml:lang="en">mmol/L;mEq/L</TranslatedText>
                </Symbol>
            </MeasurementUnit>
            <MeasurementUnit OID="MU.13" Name="s">
                <Symbol>
                    <TranslatedText xml:lang="en">s</TranslatedText>
                </Symbol>
            </MeasurementUnit>
            <MeasurementUnit OID="MU.14" Name="nmol/L">
                <Symbol>
                    <TranslatedText xml:lang="en">nmol/L</TranslatedText>
                </Symbol>
            </MeasurementUnit>
            <MeasurementUnit OID="MU.15" Name="mIU/L">
                <Symbol>
                    <TranslatedText xml:lang="en">mIU/L</TranslatedText>
                </Symbol>
            </MeasurementUnit>
            <MeasurementUnit OID="MU.16" Name="pmol/L">
                <Symbol>
                    <TranslatedText xml:lang="en">pmol/L</TranslatedText>
                </Symbol>
            </MeasurementUnit>
            <MeasurementUnit OID="MU.18" Name="ug/L;ng/mL">
                <Symbol>
                    <TranslatedText xml:lang="en">ug/L;ng/mL</TranslatedText>
                </Symbol>
            </MeasurementUnit>
            <MeasurementUnit OID="MU.19" Name="ng/L;pg/mL">
                <Symbol>
                    <TranslatedText xml:lang="en">ng/L;pg/mL</TranslatedText>
                </Symbol>
            </MeasurementUnit>
            <MeasurementUnit OID="MU.17" Name="mL/min">
                <Symbol>
                    <TranslatedText xml:lang="en">mL/min</TranslatedText>
                </Symbol>
            </MeasurementUnit>
        </BasicDefinitions>
        <MetaDataVersion OID="MD.1" Name="Metadataversion">
            <Protocol>
                <StudyEventRef OrderNumber="1" Mandatory="Yes" StudyEventOID="SE.1"/>
            </Protocol>
            <StudyEventDef OID="SE.1" Name="ODM" Repeating="No" Type="Unscheduled">
                <FormRef OrderNumber="1" Mandatory="No" FormOID="F.1"/>
            </StudyEventDef>
            <FormDef OID="F.1" Name="ELaPro, a LOINC-Mapped Core Dataset for Top Laboratory Procedures of Eligibility Screening for Clinical Trials." Repeating="No">
                <ItemGroupRef ItemGroupOID="IG.1" OrderNumber="1" Mandatory="No"/>
            </FormDef>
            <ItemGroupDef OID="IG.1" Name="Laboratory Tests" Repeating="No" Comment="">
                <Description>
                    <TranslatedText xml:lang="en">Laboratory Tests</TranslatedText>
                </Description>
                <ItemRef OrderNumber="1" Mandatory="No" ItemOID="I.1"/>
                <ItemRef OrderNumber="2" Mandatory="No" ItemOID="I.2"/>
                <ItemRef OrderNumber="3" Mandatory="No" ItemOID="I.3"/>
                <ItemRef OrderNumber="4" Mandatory="No" ItemOID="I.4"/>
                <ItemRef OrderNumber="5" Mandatory="No" ItemOID="I.5"/>
                <ItemRef OrderNumber="6" Mandatory="No" ItemOID="I.7"/>
                <ItemRef OrderNumber="7" Mandatory="No" ItemOID="I.6"/>
                <ItemRef OrderNumber="8" Mandatory="No" ItemOID="I.8"/>
                <ItemRef OrderNumber="9" Mandatory="No" ItemOID="I.9"/>
                <ItemRef OrderNumber="10" Mandatory="No" ItemOID="I.51"/>
                <ItemRef OrderNumber="11" Mandatory="No" ItemOID="I.10"/>
                <ItemRef OrderNumber="12" Mandatory="No" ItemOID="I.11"/>
                <ItemRef OrderNumber="13" Mandatory="No" ItemOID="I.12"/>
                <ItemRef OrderNumber="14" Mandatory="No" ItemOID="I.13"/>
                <ItemRef OrderNumber="15" Mandatory="No" ItemOID="I.52"/>
                <ItemRef OrderNumber="16" Mandatory="No" ItemOID="I.14"/>
                <ItemRef OrderNumber="17" Mandatory="No" ItemOID="I.15"/>
                <ItemRef OrderNumber="18" Mandatory="No" ItemOID="I.16"/>
                <ItemRef OrderNumber="19" Mandatory="No" ItemOID="I.17"/>
                <ItemRef OrderNumber="20" Mandatory="No" ItemOID="I.54"/>
                <ItemRef OrderNumber="21" Mandatory="No" ItemOID="I.19"/>
                <ItemRef OrderNumber="22" Mandatory="No" ItemOID="I.20"/>
                <ItemRef OrderNumber="23" Mandatory="No" ItemOID="I.21"/>
                <ItemRef OrderNumber="24" Mandatory="No" ItemOID="I.18"/>
                <ItemRef OrderNumber="25" Mandatory="No" ItemOID="I.22"/>
                <ItemRef OrderNumber="26" Mandatory="No" ItemOID="I.23"/>
                <ItemRef OrderNumber="27" Mandatory="No" ItemOID="I.24"/>
                <ItemRef OrderNumber="28" Mandatory="No" ItemOID="I.25"/>
                <ItemRef OrderNumber="29" Mandatory="No" ItemOID="I.26"/>
                <ItemRef OrderNumber="30" Mandatory="No" ItemOID="I.27"/>
                <ItemRef OrderNumber="31" Mandatory="No" ItemOID="I.28"/>
                <ItemRef OrderNumber="32" Mandatory="No" ItemOID="I.55"/>
                <ItemRef OrderNumber="33" Mandatory="No" ItemOID="I.30"/>
                <ItemRef OrderNumber="34" Mandatory="No" ItemOID="I.31"/>
                <ItemRef OrderNumber="35" Mandatory="No" ItemOID="I.32"/>
                <ItemRef OrderNumber="36" Mandatory="No" ItemOID="I.56"/>
                <ItemRef OrderNumber="37" Mandatory="No" ItemOID="I.57"/>
                <ItemRef OrderNumber="38" Mandatory="No" ItemOID="I.33"/>
                <ItemRef OrderNumber="39" Mandatory="No" ItemOID="I.58"/>
                <ItemRef OrderNumber="40" Mandatory="No" ItemOID="I.34"/>
                <ItemRef OrderNumber="41" Mandatory="No" ItemOID="I.59"/>
                <ItemRef OrderNumber="42" Mandatory="No" ItemOID="I.29"/>
                <ItemRef OrderNumber="43" Mandatory="No" ItemOID="I.35"/>
                <ItemRef OrderNumber="44" Mandatory="No" ItemOID="I.36"/>
                <ItemRef OrderNumber="45" Mandatory="No" ItemOID="I.37"/>
                <ItemRef OrderNumber="46" Mandatory="No" ItemOID="I.38"/>
                <ItemRef OrderNumber="47" Mandatory="No" ItemOID="I.39"/>
                <ItemRef OrderNumber="48" Mandatory="No" ItemOID="I.40"/>
                <ItemRef OrderNumber="49" Mandatory="No" ItemOID="I.42"/>
                <ItemRef OrderNumber="50" Mandatory="No" ItemOID="I.43"/>
                <ItemRef OrderNumber="51" Mandatory="No" ItemOID="I.44"/>
                <ItemRef OrderNumber="52" Mandatory="No" ItemOID="I.45"/>
                <ItemRef OrderNumber="53" Mandatory="No" ItemOID="I.46"/>
                <ItemRef OrderNumber="54" Mandatory="No" ItemOID="I.47"/>
                <ItemRef OrderNumber="55" Mandatory="No" ItemOID="I.48"/>
            </ItemGroupDef>
            <ItemDef OID="I.1" Name="Creatinine" DataType="text" Length="255">
                <Description>
                    <TranslatedText xml:lang="en">1&#13;
Type of specimen: Ser/Plas/Bld&#13;
LOINC: 59826-8&#13;
LOINC sec: 14682-9 21232-4 2160-0 38483-4 44784-7 59826-8 77140-2&#13;
UMLS code for official LOINC name: C4037631</TranslatedText>
                </Description>
                <Question>
                    <TranslatedText xml:lang="en">Measurement of creatinine in blood</TranslatedText>
                </Question>
                <MeasurementUnitRef MeasurementUnitOID="MU.1"/>
                <Alias Context="UMLS CUI [1]" Name="C3525719"/>
                <Alias Context="LOINC 2.68" Name="59826-8"/>
                <Alias Context="LOINC 2.7 sec" Name="14682-9"/>
                <Alias Context="LOINC 2.34 sec" Name="21232-4"/>
                <Alias Context="LOINC 2.7 sec-2" Name="2160-0"/>
                <Alias Context="LOINC 2.38 sec" Name="38483-4"/>
                <Alias Context="LOINC 2.54 sec" Name="44784-7"/>
                <Alias Context="LOINC 2.7 sec-3" Name="59826-8"/>
                <Alias Context="LOINC 2.68 sec" Name="77140-2"/>
            </ItemDef>
            <ItemDef OID="I.2" Name="HIV 1+2 Ab" DataType="text" Length="255">
                <Description>
                    <TranslatedText xml:lang="en">2&#13;
Type of specimen: Ser&#13;
LOINC: 7918-6&#13;
LOINC sec: 44873-8 7918-6&#13;
UMLS code for official LOINC name: C0485444</TranslatedText>
                </Description>
                <Question>
                    <TranslatedText xml:lang="en">HIV Antibody Measurement</TranslatedText>
                </Question>
                <Alias Context="UMLS CUI [1]" Name="C3714540"/>
                <Alias Context="LOINC 2.7" Name="7918-6"/>
                <Alias Context="LOINC 2.58 sec" Name="44873-8"/>
                <Alias Context="LOINC 2.7 sec" Name="7918-6"/>
            </ItemDef>
            <ItemDef OID="I.3" Name="Hepatitis C virus Ab" DataType="text" Length="255">
                <Description>
                    <TranslatedText xml:lang="en">3&#13;
Type of specimen: Ser/Plas&#13;
LOINC: 13955-0&#13;
LOINC sec: 13955-0 72376-7&#13;
UMLS code for official LOINC name: C0797143</TranslatedText>
                </Description>
                <Question>
                    <TranslatedText xml:lang="en">Hepatitis C antibody measurement</TranslatedText>
                </Question>
                <Alias Context="UMLS CUI [1]" Name="C0201487"/>
                <Alias Context="LOINC 2.56" Name="13955-0"/>
                <Alias Context="LOINC 2.56 sec" Name="13955-0"/>
                <Alias Context="LOINC 2.56 sec-2" Name="72376-7"/>
            </ItemDef>
            <ItemDef OID="I.4" Name="Alanine aminotransferase" DataType="text" Length="255">
                <Description>
                    <TranslatedText xml:lang="en">4&#13;
Type of specimen: Ser/Plas/Bld&#13;
LOINC: 76625-3&#13;
LOINC sec: 1742-6 1743-4 1744-2 44785-4 76625-3 77144-4&#13;
UMLS code for official LOINC name: C4037157</TranslatedText>
                </Description>
                <Question>
                    <TranslatedText xml:lang="en">Alanine aminotransferase measurement</TranslatedText>
                </Question>
                <MeasurementUnitRef MeasurementUnitOID="MU.2"/>
                <Alias Context="UMLS CUI [1]" Name="C0201836"/>
                <Alias Context="LOINC 2.68" Name=" 76625-3"/>
                <Alias Context="LOINC 2.7 sec" Name="1742-6"/>
                <Alias Context="LOINC 2.68 sec" Name="1743-4"/>
                <Alias Context="LOINC 2.68 sec-2" Name="1744-2"/>
                <Alias Context="LOINC 2.68 sec-3" Name="44785-4"/>
                <Alias Context="LOINC 2.68 sec-4" Name="76625-3"/>
                <Alias Context="LOINC 2.68 sec-5" Name="77144-4"/>
            </ItemDef>
            <ItemDef OID="I.5" Name="Hepatitis B virus surface Ag" DataType="text" Length="255">
                <Description>
                    <TranslatedText xml:lang="en">5&#13;
Type of specimen: Ser/Plas&#13;
LOINC: 63557-3&#13;
LOINC sec: 63557-3&#13;
UMLS code for official LOINC name: C3172623</TranslatedText>
                </Description>
                <Question>
                    <TranslatedText xml:lang="en">Hepatitis B surface antigen measurement</TranslatedText>
                </Question>
                <MeasurementUnitRef MeasurementUnitOID="MU.3"/>
                <Alias Context="UMLS CUI [1]" Name="C0201477"/>
                <Alias Context="LOINC 2.7" Name="63557-3"/>
                <Alias Context="LOINC 2.7 sec" Name="63557-3"/>
            </ItemDef>
            <ItemDef OID="I.6" Name="Platelets" DataType="text" Length="255">
                <Description>
                    <TranslatedText xml:lang="en">7&#13;
Type of specimen: Bld&#13;
LOINC: 26515-7&#13;
LOINC sec: 13056-7 26515-7 26516-5 49497-1 74464-9 777-3 778-1 79427-1 9317-9 97995-5 &#13;
UMLS code for official LOINC name: C0942474</TranslatedText>
                </Description>
                <Question>
                    <TranslatedText xml:lang="en">Platelet Count measurement</TranslatedText>
                </Question>
                <MeasurementUnitRef MeasurementUnitOID="MU.4"/>
                <Alias Context="UMLS CUI [1]" Name="C0032181"/>
                <Alias Context="LOINC 2.7" Name="26515-7"/>
                <Alias Context="LOINC 2.46 sec" Name="13056-7"/>
                <Alias Context="LOINC 2.7 sec" Name="26515-7"/>
                <Alias Context="LOINC 2.46 sec-2" Name="26516-5"/>
                <Alias Context="LOINC 2.7 sec-2" Name="49497-1"/>
                <Alias Context="LOINC 2.46 sec-3" Name="74464-9"/>
                <Alias Context="LOINC 2.46 sec-4" Name="777-3"/>
                <Alias Context="LOINC 2.46 sec-5" Name="778-1"/>
                <Alias Context="LOINC 2.54 sec" Name="79427-1 LOINC 2.56 sec"/>
                <Alias Context="LOINC 2.7 sec-3" Name="97995-5"/>
            </ItemDef>
            <ItemDef OID="I.7" Name="Choriogonadotropin (pregnancy test)" DataType="text" Length="255">
                <Description>
                    <TranslatedText xml:lang="en">6&#13;
Type of specimen: Urine&#13;
LOINC: 2106-3&#13;
LOINC sec: 2118-8 2106-3 80384-1&#13;
UMLS code for official LOINC name: C0364236</TranslatedText>
                </Description>
                <Question>
                    <TranslatedText xml:lang="en">HCG Pregnancy Test</TranslatedText>
                </Question>
                <Alias Context="UMLS CUI [1]" Name="C0546577"/>
                <Alias Context="LOINC 2.56" Name="2106-3"/>
                <Alias Context="LOINC 2.56 sec" Name="2118-8"/>
                <Alias Context="LOINC 2.56 sec-2" Name="2106-3"/>
                <Alias Context="LOINC 2.56 sec-3" Name="80384-1"/>
            </ItemDef>
            <ItemDef OID="I.8" Name="Aspartate aminotransferase" DataType="text" Length="255">
                <Description>
                    <TranslatedText xml:lang="en">8&#13;
Type of specimen: Ser/Plas&#13;
LOINC: 1920-8&#13;
LOINC sec: 1920-8 27344-1 30239-8 44786-2 88112-8&#13;
UMLS code for official LOINC name: C0364055</TranslatedText>
                </Description>
                <Question>
                    <TranslatedText xml:lang="en">Aspartate aminotransferase measurement</TranslatedText>
                </Question>
                <MeasurementUnitRef MeasurementUnitOID="MU.2"/>
                <Alias Context="UMLS CUI [1]" Name="C0201899"/>
                <Alias Context="LOINC 2.7" Name="1920-8"/>
                <Alias Context="LOINC 2.7 sec" Name="1920-8"/>
                <Alias Context="LOINC 2" Name="56 sec"/>
                <Alias Context="LOINC 2.68 sec" Name="30239-8, LOINC 2.68 sec"/>
                <Alias Context="LOINC 2.68 sec-2" Name="88112-8"/>
            </ItemDef>
            <ItemDef OID="I.9" Name="Bilirubin" DataType="text" Length="255">
                <Description>
                    <TranslatedText xml:lang="en">9&#13;
Type of specimen: Ser/Plas/Bld&#13;
LOINC: 54363-7&#13;
LOINC sec: 14631-6 1975-2 42719-5 54363-7 59827-6 59828-4 77137-8 89871-8 89872-6 97770-2&#13;
UMLS code for official LOINC name: C4037866</TranslatedText>
                </Description>
                <Question>
                    <TranslatedText xml:lang="en">Bilirubin, total measurement</TranslatedText>
                </Question>
                <MeasurementUnitRef MeasurementUnitOID="MU.1"/>
                <Alias Context="UMLS CUI [1]" Name="C0201913"/>
                <Alias Context="LOINC 2.7" Name="54363-7"/>
                <Alias Context="LOINC 2.7 sec" Name="14631-6"/>
                <Alias Context="LOINC 2.7 sec-2" Name="1975-2"/>
                <Alias Context="LOINC 2.38 sec" Name="42719-5"/>
                <Alias Context="LOINC 2.7 sec-3" Name="54363-7"/>
                <Alias Context="LOINC 2.7 sec-4" Name="59827-6"/>
                <Alias Context="LOINC 2.7 sec-5" Name="59828-4"/>
                <Alias Context="LOINC 2.68 sec" Name="77137-8"/>
                <Alias Context="LOINC 2.65 sec" Name="89871-8"/>
                <Alias Context="LOINC 2.65 sec-2" Name="89872-6"/>
                <Alias Context="LOINC 2.7 sec-6" Name="97770-2"/>
            </ItemDef>
            <ItemDef OID="I.10" Name="Hemoglobin" DataType="text" Length="255">
                <Description>
                    <TranslatedText xml:lang="en">11&#13;
Type of specimen: Bld&#13;
LOINC: 59260-0&#13;
LOINC sec: 14775-1 20509-6 30313-1 30350-3 30352-9 55782-7 59260-0 717-9 718-7 75928-2 76769-9 93846-4 97556-5&#13;
UMLS code for official LOINC name: C2923664</TranslatedText>
                </Description>
                <Question>
                    <TranslatedText xml:lang="en">Hemoglobin measurement</TranslatedText>
                </Question>
                <MeasurementUnitRef MeasurementUnitOID="MU.5"/>
                <Alias Context="UMLS CUI [1]" Name="C0518015"/>
                <Alias Context="LOINC 2.7" Name="59260-0"/>
                <Alias Context="LOINC 2.36 sec" Name="14775-1"/>
                <Alias Context="LOINC 2.7 sec" Name="20509-6"/>
                <Alias Context="LOINC 2.7 sec-2" Name="30313-1"/>
                <Alias Context="LOINC 2.7 sec-3" Name="30350-3"/>
                <Alias Context="LOINC 2.7 sec-4" Name="30352-9"/>
                <Alias Context="LOINC 2.34 sec" Name="55782-7"/>
                <Alias Context="LOINC 2.7 sec-5" Name="59260-0"/>
                <Alias Context="LOINC 2.56 sec" Name="717-9"/>
                <Alias Context="LOINC 2.7 sec-6" Name="718-7"/>
                <Alias Context="LOINC 2.54 sec" Name="75928-2"/>
                <Alias Context="LOINC 2.52 sec" Name="76769-9"/>
                <Alias Context="LOINC 2.67 sec" Name="93846-4"/>
                <Alias Context="LOINC 2.7 sec-7" Name="97556-5"/>
            </ItemDef>
            <ItemDef OID="I.11" Name="Neutrophils/100 leukocytes" DataType="text" Length="255">
                <Description>
                    <TranslatedText xml:lang="en">12&#13;
Type of specimen: Bld&#13;
LOINC: 26511-6&#13;
LOINC sec: 23761-0 26499-4 26511-6 751-8 753-4 770-8&#13;
UMLS code for official LOINC name: C0942471</TranslatedText>
                </Description>
                <Question>
                    <TranslatedText xml:lang="en">Absolute neutrophil count</TranslatedText>
                </Question>
                <MeasurementUnitRef MeasurementUnitOID="MU.6"/>
                <Alias Context="UMLS CUI [1]" Name="C0948762"/>
                <Alias Context="LOINC 2.7" Name="26511-6"/>
                <Alias Context="LOINC 2.7 sec" Name="23761-0, LOINC 2.7 sec"/>
                <Alias Context="LOINC 2.7 sec-2" Name="26511-6"/>
                <Alias Context="LOINC 2.4 sec" Name="751-8"/>
                <Alias Context="LOINC 2.4 sec-2" Name="753-4"/>
                <Alias Context="LOINC 2.7 sec-3" Name="770-8"/>
            </ItemDef>
            <ItemDef OID="I.12" Name="Creatinine renal clearance" DataType="text" Length="255">
                <Description>
                    <TranslatedText xml:lang="en">13&#13;
Type of specimen: Urine+Ser/Plas&#13;
LOINC: 2164-2&#13;
LOINC sec: 2164-2&#13;
UMLS code for official LOINC name: C0364298</TranslatedText>
                </Description>
                <Question>
                    <TranslatedText xml:lang="en">Creatinine clearance measurement</TranslatedText>
                </Question>
                <MeasurementUnitRef MeasurementUnitOID="MU.7"/>
                <Alias Context="UMLS CUI [1]" Name="C0373595"/>
                <Alias Context="LOINC 2.66" Name="2164-2"/>
                <Alias Context="LOINC 2.66 sec" Name="2164-2"/>
            </ItemDef>
            <ItemDef OID="I.13" Name="Glucose" DataType="text" Length="255">
                <Description>
                    <TranslatedText xml:lang="en">14&#13;
Type of specimen: Bld&#13;
LOINC: 15074-8&#13;
LOINC sec: 14743-9 14749-6 15074-8 2339-0 2340-8 2341-6 2345-7 32016-8 39480-9 39481-7 41651-1 41652-9 41653-7 51596-5 72516-8&#13;
UMLS code for official LOINC name: C0798246</TranslatedText>
                </Description>
                <Question>
                    <TranslatedText xml:lang="en">Blood glucose measurement</TranslatedText>
                </Question>
                <MeasurementUnitRef MeasurementUnitOID="MU.5"/>
                <Alias Context="UMLS CUI [1]" Name="C0392201"/>
                <Alias Context="LOINC 2.34" Name="15074-8"/>
                <Alias Context="LOINC 2.34 sec" Name="14743-9"/>
                <Alias Context="LOINC 2.7 sec" Name="14749-6"/>
                <Alias Context="LOINC 2.34 sec-2" Name="15074-8"/>
                <Alias Context="LOINC 2.34 sec-3" Name="2339-0"/>
                <Alias Context="LOINC 2.42 sec" Name="2340-8"/>
                <Alias Context="LOINC 2.34 sec-4" Name="2341-6"/>
                <Alias Context="LOINC 2.7 sec-2" Name="2345-7"/>
                <Alias Context="LOINC 2.7 sec-3" Name="32016-8"/>
                <Alias Context="LOINC 2.7 sec-4" Name="39480-9"/>
                <Alias Context="LOINC 2.7 sec-5" Name="39481-7"/>
                <Alias Context="LOINC 2.7 sec-6" Name="41651-1"/>
                <Alias Context="LOINC 2.7 sec-7" Name="41652-9"/>
                <Alias Context="LOINC 2.7 sec-8" Name="41653-7"/>
                <Alias Context="LOINC 2.7 sec-9" Name="51596-5"/>
                <Alias Context="LOINC 2.42 sec-2" Name="72516-8"/>
            </ItemDef>
            <ItemDef OID="I.14" Name="Leukocytes" DataType="text" Length="255">
                <Description>
                    <TranslatedText xml:lang="en">16&#13;
Type of specimen: Bld&#13;
LOINC: 26464-8&#13;
LOINC sec: 26464-8 49498-9 6690-2 804-5&#13;
UMLS code for official LOINC name: C0945357</TranslatedText>
                </Description>
                <Question>
                    <TranslatedText xml:lang="en">White Blood Cell Count procedure</TranslatedText>
                </Question>
                <MeasurementUnitRef MeasurementUnitOID="MU.8"/>
                <Alias Context="UMLS CUI [1]" Name="C0023508"/>
                <Alias Context="LOINC 2.7" Name="26464-8"/>
                <Alias Context="LOINC 2.7 sec" Name="26464-8"/>
                <Alias Context="LOINC 2.7 sec-2" Name="49498-9"/>
                <Alias Context="LOINC 2.52 sec" Name="6690-2"/>
                <Alias Context="LOINC 2.4 sec" Name="804-5"/>
            </ItemDef>
            <ItemDef OID="I.15" Name="Prostate specific Ag" DataType="text" Length="255">
                <Description>
                    <TranslatedText xml:lang="en">17&#13;
Type of specimen: Ser/Plas&#13;
LOINC: 19197-3&#13;
LOINC sec: 19197-3 2857-1 35741-8 83112-3&#13;
UMLS code for official LOINC name: C0802114</TranslatedText>
                </Description>
                <Question>
                    <TranslatedText xml:lang="en">Prostate specific antigen measurement</TranslatedText>
                </Question>
                <MeasurementUnitRef MeasurementUnitOID="MU.1"/>
                <Alias Context="UMLS CUI [1]" Name="C0201544"/>
                <Alias Context="LOINC 2.4" Name="19197-3"/>
                <Alias Context="LOINC 2.4 sec" Name="19197-3"/>
                <Alias Context="LOINC 2.7 sec" Name="2857-1"/>
                <Alias Context="LOINC 2.38 sec" Name="35741-8"/>
                <Alias Context="LOINC 2.58 sec" Name="83112-3"/>
            </ItemDef>
            <ItemDef OID="I.16" Name="Glucose^post CFst" DataType="text" Length="255">
                <Description>
                    <TranslatedText xml:lang="en">18&#13;
Type of specimen: Ser/Plas/Bld&#13;
LOINC: 77145-1&#13;
LOINC sec: 14770-2 14771-0 1556-0 1557-8 1558-6 41604-0 76629-5 77145-1&#13;
UMLS code for official LOINC name: C4037156</TranslatedText>
                </Description>
                <Question>
                    <TranslatedText xml:lang="en">Fasting blood glucose measurement</TranslatedText>
                </Question>
                <MeasurementUnitRef MeasurementUnitOID="MU.5"/>
                <Alias Context="UMLS CUI [1]" Name="C0428568"/>
                <Alias Context="LOINC 2.68" Name="77145-1"/>
                <Alias Context="LOINC 2.34 sec" Name="14770-2"/>
                <Alias Context="LOINC 2.7 sec" Name="14771-0"/>
                <Alias Context="LOINC 2.34 sec-2" Name="1556-0"/>
                <Alias Context="LOINC 2.34 sec-3" Name="1557-8"/>
                <Alias Context="LOINC 2.7 sec-2" Name="1558-6"/>
                <Alias Context="LOINC 2.34 sec-4" Name="41604-0"/>
                <Alias Context="LOINC 2.52 sec" Name="76629-5"/>
                <Alias Context="LOINC 2.68 sec" Name="77145-1"/>
            </ItemDef>
            <ItemDef OID="I.17" Name="Hepatitis C virus RNA" DataType="text" Length="255">
                <Description>
                    <TranslatedText xml:lang="en">19&#13;
Type of specimen: Bld&#13;
LOINC: 5010-4&#13;
LOINC sec: 11259-9 5010-4&#13;
UMLS code for official LOINC name: C0368408</TranslatedText>
                </Description>
                <Question>
                    <TranslatedText xml:lang="en">Hepatitis C virus genotype determination</TranslatedText>
                </Question>
                <Alias Context="UMLS CUI [1]" Name="C1533728"/>
                <Alias Context="LOINC 2.63" Name="5010-4"/>
                <Alias Context="LOINC 2.7 sec" Name="11259-9"/>
                <Alias Context="LOINC 2.63 sec" Name="5010-4"/>
            </ItemDef>
            <ItemDef OID="I.18" Name="Triglyceride" DataType="text" Length="255">
                <Description>
                    <TranslatedText xml:lang="en">24&#13;
Type of specimen: Bld&#13;
LOINC: 70218-3&#13;
LOINC sec: 12951-0 14927-8 2571-8 3043-7 70218-3&#13;
UMLS code for official LOINC name: C3482280</TranslatedText>
                </Description>
                <Question>
                    <TranslatedText xml:lang="en">Triglycerides measurement</TranslatedText>
                </Question>
                <MeasurementUnitRef MeasurementUnitOID="MU.5"/>
                <Alias Context="UMLS CUI [1]" Name="C0202236"/>
                <Alias Context="LOINC 2.4" Name="70218-3"/>
                <Alias Context="LOINC 2.4 sec" Name="12951-0"/>
                <Alias Context="LOINC 2.7 sec" Name="14927-8"/>
                <Alias Context="LOINC 2.7 sec-2" Name="2571-8"/>
                <Alias Context="LOINC 2.4 sec-2" Name="3043-7"/>
                <Alias Context="LOINC 2.4 sec-3" Name="70218-3"/>
            </ItemDef>
            <ItemDef OID="I.19" Name="Alkaline phosphatase" DataType="text" Length="255">
                <Description>
                    <TranslatedText xml:lang="en">21&#13;
Type of specimen: Bld&#13;
LOINC: 1783-0&#13;
LOINC sec: 1783-0 6768-6&#13;
UMLS code for official LOINC name: C0363917</TranslatedText>
                </Description>
                <Question>
                    <TranslatedText xml:lang="en">Alkaline phosphatase measurement</TranslatedText>
                </Question>
                <MeasurementUnitRef MeasurementUnitOID="MU.2"/>
                <Alias Context="UMLS CUI [1]" Name="C0201850"/>
                <Alias Context="LOINC 2.68" Name="1783-0"/>
                <Alias Context="LOINC 2.68 sec" Name="1783-0"/>
                <Alias Context="LOINC 2.7 sec" Name="6768-6"/>
            </ItemDef>
            <ItemDef OID="I.20" Name="Estrogen receptor" DataType="text" Length="255">
                <Description>
                    <TranslatedText xml:lang="en">22&#13;
Type of specimen: Tiss&#13;
LOINC: 14130-9&#13;
LOINC sec: 14130-9 16112-5&#13;
UMLS code for official LOINC name: C0797316</TranslatedText>
                </Description>
                <Question>
                    <TranslatedText xml:lang="en">Estrogen Receptor Measurement</TranslatedText>
                </Question>
                <MeasurementUnitRef MeasurementUnitOID="MU.9"/>
                <Alias Context="UMLS CUI [1]" Name="C3811131"/>
                <Alias Context="LOINC 2.7" Name="14130-9"/>
                <Alias Context="LOINC 2.7 sec" Name="14130-9"/>
                <Alias Context="LOINC 2.61 sec" Name="16112-5"/>
            </ItemDef>
            <ItemDef OID="I.21" Name="Hepatitis C virus RNA" DataType="text" Length="255">
                <Description>
                    <TranslatedText xml:lang="en">23&#13;
Type of specimen: Ser/Plas&#13;
LOINC: 10676-5&#13;
LOINC sec: 10676-5 11011-4 20416-4 20571-6 29609-5 34703-9 34704-7 38180-6 42003-4 42617-1 47252-2 49758-6&#13;
UMLS code for official LOINC name: C0485398</TranslatedText>
                </Description>
                <Question>
                    <TranslatedText xml:lang="en">HCV viral load</TranslatedText>
                </Question>
                <MeasurementUnitRef MeasurementUnitOID="MU.10"/>
                <Alias Context="UMLS CUI [1]" Name="C1868902"/>
                <Alias Context="LOINC 2.63" Name="10676-5"/>
                <Alias Context="LOINC 2.63 sec" Name="10676-5"/>
                <Alias Context="LOINC 2.63 sec-2" Name="11011-4"/>
                <Alias Context="LOINC 2.7 sec" Name="20416-4"/>
                <Alias Context="LOINC 2.66 sec" Name="20571-6"/>
                <Alias Context="LOINC 2.7 sec-2" Name="29609-5"/>
                <Alias Context="LOINC 2.7 sec-3" Name="34703-9"/>
                <Alias Context="LOINC 2.7 sec-4" Name="34704-7"/>
                <Alias Context="LOINC 2.7 sec-5" Name="38180-6"/>
                <Alias Context="LOINC 2.7 sec-6" Name="42003-4"/>
                <Alias Context="LOINC 2.7 sec-7" Name="42617-1"/>
                <Alias Context="LOINC 2.7 sec-8" Name="47252-2"/>
                <Alias Context="LOINC 2.63 sec-3" Name="49758-6"/>
            </ItemDef>
            <ItemDef OID="I.22" Name="Potassium" DataType="text" Length="255">
                <Description>
                    <TranslatedText xml:lang="en">25&#13;
Type of specimen: Bld&#13;
LOINC: 6298-4&#13;
LOINC sec: 22760-3 2823-3 32713-0 39789-3 39790-1 41656-0 6298-4 75940-7&#13;
UMLS code for official LOINC name: C0364961</TranslatedText>
                </Description>
                <Question>
                    <TranslatedText xml:lang="en">Blood potassium measurement</TranslatedText>
                </Question>
                <MeasurementUnitRef MeasurementUnitOID="MU.5"/>
                <Alias Context="UMLS CUI [1]" Name="C0729816"/>
                <Alias Context="LOINC 2.34" Name="6298-4"/>
                <Alias Context="LOINC 2.44 sec" Name="22760-3"/>
                <Alias Context="LOINC 2.7 sec" Name="2823-3"/>
                <Alias Context="LOINC 2.7 sec-2" Name="32713-0"/>
                <Alias Context="LOINC 2.7 sec-3" Name="39789-3"/>
                <Alias Context="LOINC 2.7 sec-4" Name="39790-1"/>
                <Alias Context="LOINC 2.7 sec-5" Name="41656-0"/>
                <Alias Context="LOINC 2.34 sec" Name="6298-4"/>
                <Alias Context="LOINC 2.54 sec" Name="75940-7"/>
            </ItemDef>
            <ItemDef OID="I.23" Name="Coagulation tissue factor induced.INR" DataType="text" Length="255">
                <Description>
                    <TranslatedText xml:lang="en">26&#13;
Type of specimen: Bld&#13;
LOINC: 34714-6&#13;
LOINC sec: 34714-6 46418-0 6301-6&#13;
UMLS code for official LOINC name: C1369580</TranslatedText>
                </Description>
                <Question>
                    <TranslatedText xml:lang="en">International Normalized Ratio</TranslatedText>
                </Question>
                <MeasurementUnitRef MeasurementUnitOID="MU.11"/>
                <Alias Context="UMLS CUI [1]" Name="C0525032"/>
                <Alias Context="LOINC 2.58" Name="34714-6"/>
                <Alias Context="LOINC 2.58 sec" Name="34714-6"/>
                <Alias Context="LOINC 2.26 sec" Name="46418-0"/>
                <Alias Context="LOINC 2.7 sec" Name="6301-6"/>
            </ItemDef>
            <ItemDef OID="I.24" Name="Progesterone receptor Ag" DataType="text" Length="255">
                <Description>
                    <TranslatedText xml:lang="en">27&#13;
Type of specimen: Tiss&#13;
LOINC: 40557-1&#13;
LOINC sec: 40557-1&#13;
UMLS code for official LOINC name: C1544521</TranslatedText>
                </Description>
                <Question>
                    <TranslatedText xml:lang="en">Progesterone receptor assay</TranslatedText>
                </Question>
                <Alias Context="UMLS CUI [1]" Name="C0373717"/>
                <Alias Context="LOINC 2.61" Name="40557-1"/>
                <Alias Context="LOINC 2.61 sec" Name="40557-1"/>
            </ItemDef>
            <ItemDef OID="I.25" Name="Calcium" DataType="text" Length="255">
                <Description>
                    <TranslatedText xml:lang="en">28&#13;
Type of specimen: Bld&#13;
LOINC: 1996-8&#13;
LOINC sec: 17861-6 1996-8 2000-8 42593-4 42857-3 49765-1&#13;
UMLS code for official LOINC name: C0364129</TranslatedText>
                </Description>
                <Question>
                    <TranslatedText xml:lang="en">Calcium measurement</TranslatedText>
                </Question>
                <MeasurementUnitRef MeasurementUnitOID="MU.12"/>
                <Alias Context="UMLS CUI [1]" Name="C0201925"/>
                <Alias Context="LOINC 2.4" Name="1996-8"/>
                <Alias Context="LOINC 2.7 sec" Name="17861-6"/>
                <Alias Context="LOINC 2.4 sec" Name="1996-8"/>
                <Alias Context="LOINC 2.7 sec-2" Name="2000-8"/>
                <Alias Context="LOINC 2.42 sec" Name="42593-4"/>
                <Alias Context="LOINC 2.42 sec-2" Name="42857-3"/>
                <Alias Context="LOINC 2.7 sec-3" Name="49765-1"/>
            </ItemDef>
            <ItemDef OID="I.26" Name="Coagulation tissue factor induced" DataType="text" Length="255">
                <Description>
                    <TranslatedText xml:lang="en">29&#13;
Type of specimen: Bld&#13;
LOINC: 5964-2&#13;
LOINC sec: 42638-7 46417-2 5902-2 5964-2&#13;
UMLS code for official LOINC name: C0365405</TranslatedText>
                </Description>
                <Question>
                    <TranslatedText xml:lang="en">Prothrombin time assay</TranslatedText>
                </Question>
                <MeasurementUnitRef MeasurementUnitOID="MU.13"/>
                <Alias Context="UMLS CUI [1]" Name="C0033707"/>
                <Alias Context="LOINC 2.44" Name="5964-2"/>
                <Alias Context="LOINC 2.7 sec" Name="42638-7"/>
                <Alias Context="LOINC 2.44 sec" Name="46417-2"/>
                <Alias Context="LOINC 2.7 sec-2" Name="5902-2"/>
                <Alias Context="LOINC 2.44 sec-2" Name="5964-2"/>
            </ItemDef>
            <ItemDef OID="I.27" Name="Testosterone" DataType="text" Length="255">
                <Description>
                    <TranslatedText xml:lang="en">30&#13;
Type of specimen: Ser/Plas&#13;
LOINC: 14913-8&#13;
LOINC sec: 14913-8 2986-8 49041-7 70239-9 83115-6 83116-4&#13;
UMLS code for official LOINC name: C0798086</TranslatedText>
                </Description>
                <Question>
                    <TranslatedText xml:lang="en">Blood testosterone measurement</TranslatedText>
                </Question>
                <MeasurementUnitRef MeasurementUnitOID="MU.14"/>
                <Alias Context="UMLS CUI [1]" Name="C0853134"/>
                <Alias Context="LOINC 2.7" Name="14913-8"/>
                <Alias Context="LOINC 2.7 sec" Name="14913-8"/>
                <Alias Context="LOINC 2.7 sec-2" Name="2986-8"/>
                <Alias Context="LOINC 2.7 sec-3" Name="49041-7"/>
                <Alias Context="LOINC 2.4 sec" Name="70239-9"/>
                <Alias Context="LOINC 2.58 sec" Name="83115-6"/>
                <Alias Context="LOINC 2.58 sec-2" Name="83116-4"/>
            </ItemDef>
            <ItemDef OID="I.28" Name="Albumin" DataType="text" Length="255">
                <Description>
                    <TranslatedText xml:lang="en">31&#13;
Type of specimen: Ser/Plas&#13;
LOINC: 54347-0&#13;
LOINC sec: 1751-7 2862-1 54347-0 61151-7 61152-5 62234-0 62235-7 76631-1 77148-5&#13;
UMLS code for official LOINC name: C2707089</TranslatedText>
                </Description>
                <Question>
                    <TranslatedText xml:lang="en">Albumin measurement</TranslatedText>
                </Question>
                <MeasurementUnitRef MeasurementUnitOID="MU.1"/>
                <Alias Context="UMLS CUI [1]" Name="C0201838"/>
                <Alias Context="LOINC 2.7" Name="54347-0"/>
                <Alias Context="LOINC 2.7 sec" Name="1751-7"/>
                <Alias Context="LOINC 2.7 sec-2" Name="2862-1"/>
                <Alias Context="LOINC 2.7 sec-3" Name="54347-0"/>
                <Alias Context="LOINC 2.7 sec-4" Name="61151-7"/>
                <Alias Context="LOINC 2.7 sec-5" Name="61152-5"/>
                <Alias Context="LOINC 2.42 sec" Name="62234-0"/>
                <Alias Context="LOINC 2.36 sec" Name="62235-7"/>
                <Alias Context="LOINC 2.52 sec" Name="76631-1"/>
                <Alias Context="LOINC 2.68 sec" Name="77148-5"/>
            </ItemDef>
            <ItemDef OID="I.29" Name="Hematocrit" DataType="text" Length="255">
                <Description>
                    <TranslatedText xml:lang="en">42&#13;
Type of specimen: Bld&#13;
LOINC: 20570-8&#13;
LOINC sec: 20570-8 31100-1 32354-3 41654-5 41655-2 42908-4 4544-3 4545-0 48703-3&#13;
UMLS code for official LOINC name: C0803379</TranslatedText>
                </Description>
                <Question>
                    <TranslatedText xml:lang="en">Hematocrit procedure</TranslatedText>
                </Question>
                <MeasurementUnitRef MeasurementUnitOID="MU.6"/>
                <Alias Context="UMLS CUI [1]" Name="C0018935"/>
                <Alias Context="LOINC 2.7" Name="20570-8"/>
                <Alias Context="LOINC 2.7 sec" Name="20570-8"/>
                <Alias Context="LOINC 2.38 sec" Name="31100-1"/>
                <Alias Context="LOINC 2.7 sec-2" Name="32354-3"/>
                <Alias Context="LOINC 2.7 sec-3" Name="41654-5"/>
                <Alias Context="LOINC 2.7 sec-4" Name="41655-2"/>
                <Alias Context="LOINC 2.34 sec" Name="42908-4"/>
                <Alias Context="LOINC 2.7 sec-5" Name="4544-3"/>
                <Alias Context="LOINC 2.7 sec-6" Name="4545-0"/>
                <Alias Context="LOINC 2.42 sec" Name="48703-3"/>
            </ItemDef>
            <ItemDef OID="I.30" Name="Cholesterol.in LDL" DataType="text" Length="255">
                <Description>
                    <TranslatedText xml:lang="en">33&#13;
Type of specimen: Ser/Plas&#13;
LOINC: 22748-8&#13;
LOINC sec: 13457-7 18262-6 2089-1 22748-8 39469-2 49132-4 55440-2 69419-0&#13;
UMLS code for official LOINC name: C0880253</TranslatedText>
                </Description>
                <Question>
                    <TranslatedText xml:lang="en">Low density lipoprotein cholesterol measurement</TranslatedText>
                </Question>
                <MeasurementUnitRef MeasurementUnitOID="MU.5"/>
                <Alias Context="UMLS CUI [1]" Name="C0202117"/>
                <Alias Context="LOINC 2.7" Name="22748-8"/>
                <Alias Context="LOINC 2.7 sec" Name="13457-7"/>
                <Alias Context="LOINC 2.7 sec-2" Name="18262-6"/>
                <Alias Context="LOINC 2.7 sec-3" Name="2089-1"/>
                <Alias Context="LOINC 2.7 sec-4" Name="22748-8"/>
                <Alias Context="LOINC 2.7 sec-5" Name="39469-2"/>
                <Alias Context="LOINC 2.58 sec" Name="49132-4"/>
                <Alias Context="LOINC 2.7 sec-6" Name="55440-2"/>
                <Alias Context="LOINC 2.4 sec" Name="69419-0"/>
            </ItemDef>
            <ItemDef OID="I.31" Name="Drugs of abuse panel" DataType="text" Length="255">
                <Description>
                    <TranslatedText xml:lang="en">34&#13;
Type of specimen: Urine&#13;
LOINC: 69739-1&#13;
LOINC sec: 69739-1&#13;
UMLS code for official LOINC name: C3481824</TranslatedText>
                </Description>
                <Question>
                    <TranslatedText xml:lang="en">Urine drug screen</TranslatedText>
                </Question>
                <Alias Context="UMLS CUI [1]" Name="C0202274"/>
                <Alias Context="LOINC 2.65" Name="69739-1"/>
                <Alias Context="LOINC 2.65 sec" Name="69739-1"/>
            </ItemDef>
            <ItemDef OID="I.32" Name="Blasts/100 leukocytes" DataType="text" Length="255">
                <Description>
                    <TranslatedText xml:lang="en">35&#13;
Type of specimen: Bld&#13;
LOINC: 26446-5&#13;
LOINC sec: 26446-5 30376-8 708-8 709-6&#13;
UMLS code for official LOINC name: C0942416</TranslatedText>
                </Description>
                <Question>
                    <TranslatedText xml:lang="en">Leukemic Blast Count</TranslatedText>
                </Question>
                <MeasurementUnitRef MeasurementUnitOID="MU.6"/>
                <Alias Context="UMLS CUI [1]" Name="C2697913"/>
                <Alias Context="LOINC 2.7" Name="26446-5"/>
                <Alias Context="LOINC 2.7 sec" Name="26446-5"/>
                <Alias Context="LOINC 2.7 sec-2" Name="30376-8"/>
                <Alias Context="LOINC 2.4 sec" Name="708-8"/>
                <Alias Context="LOINC 2.7 sec-3" Name="709-6"/>
            </ItemDef>
            <ItemDef OID="I.33" Name="Thyrotropin" DataType="text" Length="255">
                <Description>
                    <TranslatedText xml:lang="en">38&#13;
Type of specimen: Bld&#13;
LOINC: 3015-5&#13;
LOINC sec: 11579-0 11580-8 3015-5 3016-3&#13;
UMLS code for official LOINC name: C0365159</TranslatedText>
                </Description>
                <Question>
                    <TranslatedText xml:lang="en">Thyroid stimulating hormone measurement</TranslatedText>
                </Question>
                <MeasurementUnitRef MeasurementUnitOID="MU.15"/>
                <Alias Context="UMLS CUI [1]" Name="C0202230"/>
                <Alias Context="LOINC 2.36" Name="3015-5"/>
                <Alias Context="LOINC 2.36 sec" Name="11579-0"/>
                <Alias Context="LOINC 2.38 sec" Name="11580-8"/>
                <Alias Context="LOINC 2.36 sec-2" Name="3015-5"/>
                <Alias Context="LOINC 2.7 sec" Name="3016-3"/>
            </ItemDef>
            <ItemDef OID="I.34" Name="Natriuretic peptide.B prohormone N-Terminal" DataType="text" Length="255">
                <Description>
                    <TranslatedText xml:lang="en">40&#13;
Type of specimen: Ser/Plas&#13;
LOINC: 33763-4&#13;
LOINC sec: 33762-6 33763-4 71425-3 83107-3 83108-1&#13;
UMLS code for official LOINC name: C1316227</TranslatedText>
                </Description>
                <Question>
                    <TranslatedText xml:lang="en">N terminal pro-brain natriuretic peptide level</TranslatedText>
                </Question>
                <MeasurementUnitRef MeasurementUnitOID="MU.16"/>
                <Alias Context="UMLS CUI [1]" Name="C1533071"/>
                <Alias Context="LOINC 2.4" Name="33763-4"/>
                <Alias Context="LOINC 2.7 sec" Name="33762-6"/>
                <Alias Context="LOINC 2.4 sec" Name="33763-4"/>
                <Alias Context="LOINC 2.7 sec-2" Name="71425-3"/>
                <Alias Context="LOINC 2.58 sec" Name="83107-3"/>
                <Alias Context="LOINC 2.58 sec-2" Name="83108-1"/>
            </ItemDef>
            <ItemDef OID="I.35" Name="Coagulation surface induced" DataType="text" Length="255">
                <Description>
                    <TranslatedText xml:lang="en">43&#13;
Type of specimen: Bld&#13;
LOINC: 3173-2&#13;
LOINC sec: 14979-9 16631-4 3173-2 43734-3&#13;
UMLS code for official LOINC name: C0365392</TranslatedText>
                </Description>
                <Question>
                    <TranslatedText xml:lang="en">Activated Partial Thromboplastin Time measurement</TranslatedText>
                </Question>
                <MeasurementUnitRef MeasurementUnitOID="MU.13"/>
                <Alias Context="UMLS CUI [1]" Name="C0030605"/>
                <Alias Context="LOINC 2.7" Name="3173-2"/>
                <Alias Context="LOINC 2.7 sec" Name="14979-9"/>
                <Alias Context="LOINC 2.52 sec" Name="16631-4"/>
                <Alias Context="LOINC 2.7 sec-2" Name="3173-2"/>
                <Alias Context="LOINC 2.7 sec-3" Name="43734-3"/>
            </ItemDef>
            <ItemDef OID="I.36" Name="Follitropin" DataType="text" Length="255">
                <Description>
                    <TranslatedText xml:lang="en">44&#13;
Type of specimen: Ser/Plas&#13;
LOINC: 83098-4&#13;
LOINC sec: 15067-2 20433-9 83098-4&#13;
UMLS code for official LOINC name: C4298236</TranslatedText>
                </Description>
                <Question>
                    <TranslatedText xml:lang="en">Follicle stimulating hormone measurement</TranslatedText>
                </Question>
                <MeasurementUnitRef MeasurementUnitOID="MU.10"/>
                <Alias Context="UMLS CUI [1]" Name="C0202022"/>
                <Alias Context="LOINC 2.58" Name="83098-4"/>
                <Alias Context="LOINC 2.7 sec" Name="15067-2"/>
                <Alias Context="LOINC 2.44 sec" Name="20433-9"/>
                <Alias Context="LOINC 2.58 sec" Name="83098-4"/>
            </ItemDef>
            <ItemDef OID="I.37" Name="Alpha-1-Fetoprotein.tumor marker" DataType="text" Length="255">
                <Description>
                    <TranslatedText xml:lang="en">45&#13;
Type of specimen: Ser/Plas&#13;
LOINC: 53962-7&#13;
LOINC sec: 53960-1 53961-9 53962-7&#13;
UMLS code for official LOINC name: C2598496</TranslatedText>
                </Description>
                <Question>
                    <TranslatedText xml:lang="en">Alpha one fetoprotein measurement</TranslatedText>
                </Question>
                <MeasurementUnitRef MeasurementUnitOID="MU.18"/>
                <Alias Context="UMLS CUI [1]" Name="C0201539"/>
                <Alias Context="LOINC 2.7" Name="53962-7"/>
                <Alias Context="LOINC 2.4 sec" Name="53960-1"/>
                <Alias Context="LOINC 2.7 sec" Name="53961-9"/>
                <Alias Context="LOINC 2.7 sec-2" Name="53962-7"/>
            </ItemDef>
            <ItemDef OID="I.38" Name="CD20 Ag" DataType="text" Length="255">
                <Description>
                    <TranslatedText xml:lang="en">46&#13;
Type of specimen: Tiss&#13;
LOINC: 10438-0&#13;
LOINC sec: 10438-0&#13;
UMLS code for official LOINC name: C0484511</TranslatedText>
                </Description>
                <Question>
                    <TranslatedText xml:lang="en">CD20 Expressing Cell Measurement</TranslatedText>
                </Question>
                <Alias Context="UMLS CUI [1]" Name="C3540684"/>
                <Alias Context="LOINC 2.56" Name="10438-0"/>
                <Alias Context="LOINC 56 sec" Name="10438-0"/>
            </ItemDef>
            <ItemDef OID="I.39" Name="C reactive protein" DataType="text" Length="255">
                <Description>
                    <TranslatedText xml:lang="en">47&#13;
Type of specimen: Ser/Plas&#13;
LOINC: 76485-2&#13;
LOINC sec: 1988-5 30522-7 48421-2 71426-1 76485-2 76486-0&#13;
UMLS code for official LOINC name: C4037758</TranslatedText>
                </Description>
                <Question>
                    <TranslatedText xml:lang="en">C-reactive protein measurement</TranslatedText>
                </Question>
                <MeasurementUnitRef MeasurementUnitOID="MU.14"/>
                <Alias Context="UMLS CUI [1]" Name="C0201657"/>
                <Alias Context="LOINC 2.68" Name="76485-2"/>
                <Alias Context="LOINC 2.7 sec" Name="1988-5"/>
                <Alias Context="LOINC 2.7 sec-2" Name="30522-7"/>
                <Alias Context="LOINC 2.7 sec-3" Name="48421-2"/>
                <Alias Context="LOINC 2.7 sec-4" Name="71426-1"/>
                <Alias Context="LOINC 2.68 sec" Name="76485-2"/>
                <Alias Context="LOINC 2.68 sec-2" Name="76486-0"/>
            </ItemDef>
            <ItemDef OID="I.40" Name="Complete blood count panel" DataType="text" Length="255">
                <Description>
                    <TranslatedText xml:lang="en">48&#13;
Type of specimen: Bld&#13;
LOINC: 58410-2&#13;
LOINC sec: 58410-2&#13;
UMLS code for official LOINC name: C2926180</TranslatedText>
                </Description>
                <Question>
                    <TranslatedText xml:lang="en">Complete Blood Count</TranslatedText>
                </Question>
                <Alias Context="UMLS CUI [1]" Name="C0009555"/>
                <Alias Context="LOINC 2.68" Name="58410-2"/>
                <Alias Context="LOINC 2.68 sec" Name="58410-2"/>
            </ItemDef>
            <ItemDef OID="I.42" Name="Hepatitis B virus DNA" DataType="text" Length="255">
                <Description>
                    <TranslatedText xml:lang="en">49&#13;
Type of specimen: Ser/Plas&#13;
LOINC: 42595-9&#13;
LOINC sec: 20442-0 23869-1 29615-2 29900-8 40459-0 42595-9 45161-7 47216-7 48398-2 48650-6&#13;
UMLS code for official LOINC name: C1640467</TranslatedText>
                </Description>
                <Question>
                    <TranslatedText xml:lang="en">Hepatitis B DNA Measurement</TranslatedText>
                </Question>
                <MeasurementUnitRef MeasurementUnitOID="MU.10"/>
                <Alias Context="UMLS CUI [1]" Name="C3641250"/>
                <Alias Context="LOINC 2.7" Name="42595-9"/>
                <Alias Context="LOINC 2.66 sec" Name="20442-0"/>
                <Alias Context="LOINC 2.63 sec" Name="23869-1"/>
                <Alias Context="LOINC 2.7 sec" Name="29615-2"/>
                <Alias Context="LOINC 2.7 sec-2" Name="29900-8"/>
                <Alias Context="LOINC 2.63 sec-2" Name="40459-0"/>
                <Alias Context="LOINC 2.7 sec-3" Name="42595-9"/>
                <Alias Context="LOINC 2.63 sec-3" Name="45161-7"/>
                <Alias Context="LOINC 2.63 sec-4" Name="47216-7"/>
                <Alias Context="LOINC 2.7 sec-4" Name="48398-2"/>
                <Alias Context="LOINC 2.63 sec-5" Name="48650-6"/>
            </ItemDef>
            <ItemDef OID="I.43" Name="Cholesterol.in HDL" DataType="text" Length="255">
                <Description>
                    <TranslatedText xml:lang="en">50&#13;
Type of specimen: Ser/Plas&#13;
LOINC: 14646-4&#13;
LOINC sec: 14646-4 2085-9 49130-8&#13;
UMLS code for official LOINC name: C0797821</TranslatedText>
                </Description>
                <Question>
                    <TranslatedText xml:lang="en">Serum HDL cholesterol measurement</TranslatedText>
                </Question>
                <MeasurementUnitRef MeasurementUnitOID="MU.5"/>
                <Alias Context="UMLS CUI [1]" Name="C0428472"/>
                <Alias Context="LOINC 2.7" Name="14646-4"/>
                <Alias Context="LOINC 2.7 sec" Name="14646-4"/>
                <Alias Context="LOINC 2.7 sec-2" Name="2085-9"/>
                <Alias Context="LOINC 2.58 sec" Name="49130-8"/>
            </ItemDef>
            <ItemDef OID="I.44" Name="Oxygen saturation" DataType="text" Length="255">
                <Description>
                    <TranslatedText xml:lang="en">51&#13;
Type of specimen: Bld&#13;
LOINC: 20564-1&#13;
LOINC sec: 19224-5 20564-1 2708-6 2709-4 2711-0 2713-6 51731-8 51732-6 51733-4 59408-5 74105-8&#13;
UMLS code for official LOINC name: C0803373</TranslatedText>
                </Description>
                <Question>
                    <TranslatedText xml:lang="en">Oxygen saturation measurement</TranslatedText>
                </Question>
                <MeasurementUnitRef MeasurementUnitOID="MU.6"/>
                <Alias Context="UMLS CUI [1]" Name="C0523807"/>
                <Alias Context="LOINC 2.7" Name="20564-1"/>
                <Alias Context="LOINC 2.4 sec" Name="19224-5"/>
                <Alias Context="LOINC 2.7 sec" Name="20564-1"/>
                <Alias Context="LOINC 2.64 sec" Name="2708-6"/>
                <Alias Context="LOINC 2.61 sec" Name="2709-4"/>
                <Alias Context="LOINC 2.61 sec-2" Name="2711-0"/>
                <Alias Context="LOINC 2.7 sec-2" Name="2713-6"/>
                <Alias Context="LOINC 2.4 sec-2" Name="51731-8"/>
                <Alias Context="LOINC 2.4 sec-3" Name="51732-6"/>
                <Alias Context="LOINC 2.4 sec-4" Name="51733-4"/>
                <Alias Context="LOINC 2.7 sec-3" Name="59408-5"/>
                <Alias Context="LOINC 2.46 sec" Name="74105-8"/>
            </ItemDef>
            <ItemDef OID="I.45" Name="Granulocytes/100 leukocytes" DataType="text" Length="255">
                <Description>
                    <TranslatedText xml:lang="en">52&#13;
Type of specimen: Bld&#13;
LOINC: 30395-8	&#13;
LOINC sec: 20482-6 30394-1 30395-8 51588-2&#13;
UMLS code for official LOINC name: C1114253</TranslatedText>
                </Description>
                <Question>
                    <TranslatedText xml:lang="en">Granulocyte count</TranslatedText>
                </Question>
                <MeasurementUnitRef MeasurementUnitOID="MU.6"/>
                <Alias Context="UMLS CUI [1]" Name="C0857490"/>
                <Alias Context="LOINC 2.7" Name="30395-8"/>
                <Alias Context="LOINC 2.4 sec" Name="20482-6"/>
                <Alias Context="LOINC 2.4 sec-2" Name="30394-1"/>
                <Alias Context="LOINC 2.7 sec" Name="30395-8"/>
                <Alias Context="LOINC 2.4 sec-3" Name="51588-2"/>
            </ItemDef>
            <ItemDef OID="I.46" Name="Bilirubin.glucuronidated" DataType="text" Length="255">
                <Description>
                    <TranslatedText xml:lang="en">53&#13;
Type of specimen: Ser/Plas&#13;
LOINC: 29760-6&#13;
LOINC sec: 15152-2 29760-6&#13;
UMLS code for official LOINC name: C0945163</TranslatedText>
                </Description>
                <Question>
                    <TranslatedText xml:lang="en">Bilirubin, direct measurement</TranslatedText>
                </Question>
                <MeasurementUnitRef MeasurementUnitOID="MU.1"/>
                <Alias Context="UMLS CUI [1]" Name="C0201916"/>
                <Alias Context="LOINC 2.4" Name="29760-6"/>
                <Alias Context="LOINC 2.7 sec" Name="15152-2"/>
                <Alias Context="LOINC 2.4 sec" Name="29760-6"/>
            </ItemDef>
            <ItemDef OID="I.47" Name="Urea nitrogen" DataType="text" Length="255">
                <Description>
                    <TranslatedText xml:lang="en">54&#13;
Type of specimen: Bld&#13;
LOINC: 72903-8&#13;
LOINC sec: 12961-9 12962-7 14937-7 20977-5 22664-7 3091-6 3094-0 59570-2 6299-2 72903-8 72926-9 72927-7&#13;
UMLS code for official LOINC name: C3655021</TranslatedText>
                </Description>
                <Question>
                    <TranslatedText xml:lang="en">Blood urea nitrogen measurement</TranslatedText>
                </Question>
                <MeasurementUnitRef MeasurementUnitOID="MU.5"/>
                <Alias Context="UMLS CUI [1]" Name="C0005845"/>
                <Alias Context="LOINC 2.44" Name="72903-8"/>
                <Alias Context="LOINC 2.34 sec" Name="12961-9"/>
                <Alias Context="LOINC 2.34 sec-2" Name="12962-7"/>
                <Alias Context="LOINC 2.7 sec" Name="14937-7"/>
                <Alias Context="LOINC 2.42 sec" Name="20977-5"/>
                <Alias Context="LOINC 2.7 sec-2" Name="22664-7"/>
                <Alias Context="LOINC 2.42 sec-2" Name="3091-6"/>
                <Alias Context="LOINC 2.7 sec-3" Name="3094-0"/>
                <Alias Context="LOINC 2.7 sec-4" Name="59570-2"/>
                <Alias Context="LOINC 2.38 sec" Name="6299-2"/>
                <Alias Context="LOINC 2.44 sec" Name="72903-8"/>
                <Alias Context="LOINC 2.44 sec-2" Name="72926-9"/>
                <Alias Context="LOINC 2.44 sec-3" Name="72927-7"/>
            </ItemDef>
            <ItemDef OID="I.48" Name="Calcitonin" DataType="text" Length="255">
                <Description>
                    <TranslatedText xml:lang="en">55&#13;
Type of specimen: Ser/Plas&#13;
LOINC: 1992-7&#13;
LOINC sec: 15035-9 1992-7&#13;
UMLS code for official LOINC name: C0364125</TranslatedText>
                </Description>
                <Question>
                    <TranslatedText xml:lang="en">Calcitonin measurement</TranslatedText>
                </Question>
                <MeasurementUnitRef MeasurementUnitOID="MU.19"/>
                <Alias Context="UMLS CUI [1]" Name="C0201924"/>
                <Alias Context="LOINC 2.38" Name="1992-7"/>
                <Alias Context="LOINC 2.34 sec" Name="15035-9"/>
                <Alias Context="LOINC 2.38 sec" Name="1992-7"/>
            </ItemDef>
            <ItemDef OID="I.51" Name="Hemoglobin A1c/Hemoglobin.total" DataType="text" Length="255">
                <Description>
                    <TranslatedText xml:lang="en">10&#13;
Type of specimen: Bld&#13;
LOINC: 4548-4&#13;
LOINC sec: 17855-8 17856-6 4548-4 4549-2 62388-4&#13;
UMLS code for official LOINC name: C0366781</TranslatedText>
                </Description>
                <Question>
                    <TranslatedText xml:lang="en">Hemoglobin A1c measurement</TranslatedText>
                </Question>
                <MeasurementUnitRef MeasurementUnitOID="MU.6"/>
                <Alias Context="UMLS CUI [1]" Name="C0474680"/>
                <Alias Context="LOINC 2.7" Name="4548-4"/>
                <Alias Context="LOINC 2.7 sec" Name="17855-8"/>
                <Alias Context="LOINC 2.7 sec-2" Name="17856-6"/>
                <Alias Context="LOINC 2.7 sec-3" Name="4548-4"/>
                <Alias Context="LOINC 2.7 sec-4" Name="4549-2"/>
                <Alias Context="LOINC 2.7 sec-5" Name="62388-4"/>
            </ItemDef>
            <ItemDef OID="I.52" Name="Glomerular filtration rate/1.73 sq M.predicted" DataType="text" Length="255">
                <Description>
                    <TranslatedText xml:lang="en">15&#13;
Type of specimen: Ser/Plas/Bld&#13;
LOINC: 69405-9&#13;
LOINC sec: 50210-4 50384-7 62238-1 69405-9 77147-7&#13;
UMLS code for official LOINC name: C3263223</TranslatedText>
                </Description>
                <Question>
                    <TranslatedText xml:lang="en">Estimated Glomerular Filtration Rate</TranslatedText>
                </Question>
                <MeasurementUnitRef MeasurementUnitOID="MU.17"/>
                <Alias Context="UMLS CUI [1]" Name="C3811844"/>
                <Alias Context="LOINC 2.64" Name="69405-9"/>
                <Alias Context="LOINC 2.64 sec" Name="50210-4"/>
                <Alias Context="LOINC 2.64 sec-2" Name="50384-7"/>
                <Alias Context="LOINC 2.7 sec" Name="62238-1"/>
                <Alias Context="LOINC 2.64 sec-3" Name="69405-9"/>
                <Alias Context="LOINC 2.68 sec" Name="77147-7"/>
            </ItemDef>
            <ItemDef OID="I.54" Name="HER2" DataType="text" Length="255">
                <Description>
                    <TranslatedText xml:lang="en">20&#13;
Type of specimen: Tiss&#13;
LOINC: 72383-3&#13;
LOINC sec: 72383-3&#13;
UMLS code for official LOINC name: C3533935</TranslatedText>
                </Description>
                <Question>
                    <TranslatedText xml:lang="en">HER2 in tissue by immunoassay</TranslatedText>
                </Question>
                <Alias Context="UMLS CUI [1]" Name="C5189164"/>
                <Alias Context="LOINC 2.56" Name="72383-3"/>
                <Alias Context="LOINC 2.56 sec" Name="72383-3"/>
            </ItemDef>
            <ItemDef OID="I.55" Name="Cholesterol" DataType="text" Length="255">
                <Description>
                    <TranslatedText xml:lang="en">32&#13;
Type of specimen: Ser/Plas&#13;
LOINC: 14647-2&#13;
LOINC sec: 14647-2 2093-3&#13;
UMLS code for official LOINC name: C0797822</TranslatedText>
                </Description>
                <Question>
                    <TranslatedText xml:lang="en">Cholesterol measurement test</TranslatedText>
                </Question>
                <MeasurementUnitRef MeasurementUnitOID="MU.5"/>
                <Alias Context="UMLS CUI [1]" Name="C0201950"/>
                <Alias Context="LOINC 2.7" Name="14647-2"/>
                <Alias Context="LOINC 2.7 sec" Name="14647-2"/>
                <Alias Context="LOINC 2.7 sec-2" Name="2093-3"/>
            </ItemDef>
            <ItemDef OID="I.56" Name="C peptide" DataType="text" Length="255">
                <Description>
                    <TranslatedText xml:lang="en">36&#13;
Type of specimen: Ser/Plas&#13;
LOINC: 1986-9&#13;
LOINC sec: 14633-2 1986-9&#13;
UMLS code for official LOINC name: C0364119</TranslatedText>
                </Description>
                <Question>
                    <TranslatedText xml:lang="en">Insulin C-peptide measurement</TranslatedText>
                </Question>
                <MeasurementUnitRef MeasurementUnitOID="MU.18"/>
                <Alias Context="UMLS CUI [1]" Name="C0202100"/>
                <Alias Context="LOINC 2.7" Name="1986-9"/>
                <Alias Context="LOINC 2.7 sec" Name="14633-2"/>
                <Alias Context="LOINC 2.7 sec-2" Name="1986-9"/>
            </ItemDef>
            <ItemDef OID="I.57" Name="Hepatitis B virus little e Ag" DataType="text" Length="255">
                <Description>
                    <TranslatedText xml:lang="en">37&#13;
Type of specimen: Ser/Plas&#13;
LOINC: 13954-3&#13;
LOINC sec: 13954-3 31844-4 5192-0 75408-5&#13;
UMLS code for official LOINC name: C0797142</TranslatedText>
                </Description>
                <Question>
                    <TranslatedText xml:lang="en">Serum hepatitis B e antigen, qualitative</TranslatedText>
                </Question>
                <Alias Context="UMLS CUI [1]" Name="C3835873"/>
                <Alias Context="LOINC 2.7" Name="13954-3"/>
                <Alias Context="LOINC 2.7 sec" Name="13954-3"/>
                <Alias Context="LOINC 2.56 sec" Name="31844-4"/>
                <Alias Context="LOINC 2.56 sec-2" Name="5192-0"/>
                <Alias Context="LOINC 2.56 sec-3" Name="75408-5"/>
            </ItemDef>
            <ItemDef OID="I.58" Name="Urinalysis panel" DataType="text" Length="255">
                <Description>
                    <TranslatedText xml:lang="en">39&#13;
Type of specimen: Urine&#13;
LOINC: 50564-4&#13;
LOINC sec: 24356-8 24357-6 50554-5 50556-0 50564-4 53293-7 53315-8&#13;
UMLS code for official LOINC name: C0881627</TranslatedText>
                </Description>
                <Question>
                    <TranslatedText xml:lang="en">Urinalysis</TranslatedText>
                </Question>
                <Alias Context="UMLS CUI [1]" Name="C0042014"/>
                <Alias Context="LOINC 2.69" Name="50564-4"/>
                <Alias Context="LOINC 2.42 sec" Name="24356-8"/>
                <Alias Context="LOINC 2.65 sec" Name="24357-6"/>
                <Alias Context="LOINC 2.42 sec-2" Name="50554-5"/>
                <Alias Context="LOINC 2.42 sec-3" Name="50556-0"/>
                <Alias Context="LOINC 2.69 sec" Name="50564-4"/>
                <Alias Context="LOINC 2.42 sec-4" Name="53293-7"/>
                <Alias Context="LOINC 2.63 sec" Name="53315-8"/>
            </ItemDef>
            <ItemDef OID="I.59" Name="t(9;22)(q34.1;q11)(ABL1,BCR) fusion transcript" DataType="text" Length="255">
                <Description>
                    <TranslatedText xml:lang="en">41&#13;
Type of specimen: Bone mar&#13;
LOINC: 82904-4&#13;
LOINC sec: 50014-0 51867-0 75020-8 82904-4&#13;
UMLS code for official LOINC name: C4298358</TranslatedText>
                </Description>
                <Question>
                    <TranslatedText xml:lang="en">Chromosome studies Philadelphia</TranslatedText>
                </Question>
                <Alias Context="UMLS CUI [1]" Name="C2074589"/>
                <Alias Context="LOINC 2.58" Name="82904-4"/>
                <Alias Context="LOINC 2.66 sec" Name="50014-0"/>
                <Alias Context="LOINC 2.68 sec" Name="51867-0"/>
                <Alias Context="LOINC 2.66 sec-2" Name="75020-8"/>
                <Alias Context="LOINC 2.58 sec" Name="82904-4"/>
            </ItemDef>
        </MetaDataVersion>
    </Study>
    <AdminData>
        <User OID="USR.1">
            <FirstName>First</FirstName>
            <LastName>Last</LastName>
            <Organization>Organization</Organization>
        </User>
    </AdminData>
</ODM>
