# Supplementary material for: ELaPro, a LOINC-mapped core dataset for top laboratory procedures of eligibility screening for clinical trials
Source: BMC Med Res Methodol. 2022 May 14;22:141. doi: 10.1186/s12874-022-01611-y (PMC9107639; doi:10.1186/s12874-022-01611-y)
Supplement: Supplementary file 8 — Additional file 8. Appendix 8A: The final dataset, ELaPro, in CSV format after complete mapping to LOINC. B: The final dataset, ELaPro, reported as ODM file (CDASH standard). 8C. The final dataset, ELaPro, in in FHIR format (HL7 standard). [file 12874_2022_1611_MOESM8_ESM.zip › Appendix8C_FHIR_XML.txt]

<Questionnaire xmlns="http://hl7.org/fhir">
   <title value="ELaPro, a LOINC-Mapped Core Dataset for Top Laboratory Procedures of Eligibility Screening for Clinical Trials.; "></title>
   <status value="active"></status>
   <date value="2021-10-13T01:31:49+02:00"></date>
   <description value="ELaPro (Eligibility Laboratory Procedures), a novel, LOINC-mapped, core dataset for the most frequent 55 laboratory procedures ordered in eligibility criteria to recruit patients for clinical trials. This core dataset is based on asemi-automated analysis of 10516 screening EC forms from MDM Portal in 2021."></description>
   <item>
      <linkId value="1"></linkId>
      <type value="group"></type>
      <item>
         <linkId value="1.1"></linkId>
         <text value="ELaPro, a LOINC-Mapped Core Dataset for Top Laboratory Procedures of Eligibility Screening for Clinical Trials."></text>
         <type value="group"></type>
         <required value="false"></required>
         <repeats value="false"></repeats>
         <item>
            <linkId value="1.1.1"></linkId>
            <text value="Laboratory Tests">
               <extension url="lang">
                  <valueString value="en"></valueString>
               </extension>
            </text>
            <type value="group"></type>
            <required value="false"></required>
            <repeats value="false"></repeats>
            <item>
               <linkId value="1.1.1.1"></linkId>
               <code>
                  <system value="http://loinc.org"></system>
                  <code value="77140-2"></code>
               </code>
               <text value="Measurement of creatinine in blood">
                  <extension url="lang">
                     <valueString value="en"></valueString>
                  </extension>
               </text>
               <type value="text"></type>
               <required value="false"></required>
            </item>
            <item>
               <linkId value="1.1.1.2"></linkId>
               <code>
                  <system value="http://loinc.org"></system>
                  <code value="7918-6"></code>
               </code>
               <text value="HIV Antibody Measurement">
                  <extension url="lang">
                     <valueString value="en"></valueString>
                  </extension>
               </text>
               <type value="text"></type>
               <required value="false"></required>
            </item>
            <item>
               <linkId value="1.1.1.3"></linkId>
               <code>
                  <system value="http://loinc.org"></system>
                  <code value="72376-7"></code>
               </code>
               <text value="Hepatitis C antibody measurement">
                  <extension url="lang">
                     <valueString value="en"></valueString>
                  </extension>
               </text>
               <type value="text"></type>
               <required value="false"></required>
            </item>
            <item>
               <linkId value="1.1.1.4"></linkId>
               <code>
                  <system value="http://loinc.org"></system>
                  <code value="77144-4"></code>
               </code>
               <text value="Alanine aminotransferase measurement">
                  <extension url="lang">
                     <valueString value="en"></valueString>
                  </extension>
               </text>
               <type value="text"></type>
               <required value="false"></required>
            </item>
            <item>
               <linkId value="1.1.1.5"></linkId>
               <code>
                  <system value="http://loinc.org"></system>
                  <code value="63557-3"></code>
               </code>
               <text value="Hepatitis B surface antigen measurement">
                  <extension url="lang">
                     <valueString value="en"></valueString>
                  </extension>
               </text>
               <type value="text"></type>
               <required value="false"></required>
            </item>
            <item>
               <linkId value="1.1.1.6"></linkId>
               <code>
                  <system value="http://loinc.org"></system>
                  <code value="80384-1"></code>
               </code>
               <text value="HCG Pregnancy Test">
                  <extension url="lang">
                     <valueString value="en"></valueString>
                  </extension>
               </text>
               <type value="text"></type>
               <required value="false"></required>
            </item>
            <item>
               <linkId value="1.1.1.7"></linkId>
               <code>
                  <system value="http://loinc.org"></system>
                  <code value="97995-5"></code>
               </code>
               <text value="Platelet Count measurement">
                  <extension url="lang">
                     <valueString value="en"></valueString>
                  </extension>
               </text>
               <type value="text"></type>
               <required value="false"></required>
            </item>
            <item>
               <linkId value="1.1.1.8"></linkId>
               <code>
                  <system value="http://loinc.org"></system>
                  <code value="88112-8"></code>
               </code>
               <text value="Aspartate aminotransferase measurement">
                  <extension url="lang">
                     <valueString value="en"></valueString>
                  </extension>
               </text>
               <type value="text"></type>
               <required value="false"></required>
            </item>
            <item>
               <linkId value="1.1.1.9"></linkId>
               <code>
                  <system value="http://loinc.org"></system>
                  <code value="97770-2"></code>
               </code>
               <text value="Bilirubin, total measurement">
                  <extension url="lang">
                     <valueString value="en"></valueString>
                  </extension>
               </text>
               <type value="text"></type>
               <required value="false"></required>
            </item>
            <item>
               <linkId value="1.1.1.10"></linkId>
               <code>
                  <system value="http://loinc.org"></system>
                  <code value="62388-4"></code>
               </code>
               <text value="Hemoglobin A1c measurement">
                  <extension url="lang">
                     <valueString value="en"></valueString>
                  </extension>
               </text>
               <type value="text"></type>
               <required value="false"></required>
            </item>
            <item>
               <linkId value="1.1.1.11"></linkId>
               <code>
                  <system value="http://loinc.org"></system>
                  <code value="97556-5"></code>
               </code>
               <text value="Hemoglobin measurement">
                  <extension url="lang">
                     <valueString value="en"></valueString>
                  </extension>
               </text>
               <type value="text"></type>
               <required value="false"></required>
            </item>
            <item>
               <linkId value="1.1.1.12"></linkId>
               <code>
                  <system value="http://loinc.org"></system>
                  <code value="770-8"></code>
               </code>
               <text value="Absolute neutrophil count">
                  <extension url="lang">
                     <valueString value="en"></valueString>
                  </extension>
               </text>
               <type value="text"></type>
               <required value="false"></required>
            </item>
            <item>
               <linkId value="1.1.1.13"></linkId>
               <code>
                  <system value="http://loinc.org"></system>
                  <code value="2164-2"></code>
               </code>
               <text value="Creatinine clearance measurement">
                  <extension url="lang">
                     <valueString value="en"></valueString>
                  </extension>
               </text>
               <type value="text"></type>
               <required value="false"></required>
            </item>
            <item>
               <linkId value="1.1.1.14"></linkId>
               <code>
                  <system value="http://loinc.org"></system>
                  <code value="72516-8"></code>
               </code>
               <text value="Blood glucose measurement">
                  <extension url="lang">
                     <valueString value="en"></valueString>
                  </extension>
               </text>
               <type value="text"></type>
               <required value="false"></required>
            </item>
            <item>
               <linkId value="1.1.1.15"></linkId>
               <code>
                  <system value="http://loinc.org"></system>
                  <code value="77147-7"></code>
               </code>
               <text value="Estimated Glomerular Filtration Rate">
                  <extension url="lang">
                     <valueString value="en"></valueString>
                  </extension>
               </text>
               <type value="text"></type>
               <required value="false"></required>
            </item>
            <item>
               <linkId value="1.1.1.16"></linkId>
               <code>
                  <system value="http://loinc.org"></system>
                  <code value="804-5"></code>
               </code>
               <text value="White Blood Cell Count procedure">
                  <extension url="lang">
                     <valueString value="en"></valueString>
                  </extension>
               </text>
               <type value="text"></type>
               <required value="false"></required>
            </item>
            <item>
               <linkId value="1.1.1.17"></linkId>
               <code>
                  <system value="http://loinc.org"></system>
                  <code value="83112-3"></code>
               </code>
               <text value="Prostate specific antigen measurement">
                  <extension url="lang">
                     <valueString value="en"></valueString>
                  </extension>
               </text>
               <type value="text"></type>
               <required value="false"></required>
            </item>
            <item>
               <linkId value="1.1.1.18"></linkId>
               <code>
                  <system value="http://loinc.org"></system>
                  <code value="77145-1"></code>
               </code>
               <text value="Fasting blood glucose measurement">
                  <extension url="lang">
                     <valueString value="en"></valueString>
                  </extension>
               </text>
               <type value="text"></type>
               <required value="false"></required>
            </item>
            <item>
               <linkId value="1.1.1.19"></linkId>
               <code>
                  <system value="http://loinc.org"></system>
                  <code value="5010-4"></code>
               </code>
               <text value="Hepatitis C virus genotype determination">
                  <extension url="lang">
                     <valueString value="en"></valueString>
                  </extension>
               </text>
               <type value="text"></type>
               <required value="false"></required>
            </item>
            <item>
               <linkId value="1.1.1.20"></linkId>
               <code>
                  <system value="http://loinc.org"></system>
                  <code value="72383-3"></code>
               </code>
               <text value="HER2 in tissue by immunoassay">
                  <extension url="lang">
                     <valueString value="en"></valueString>
                  </extension>
               </text>
               <type value="text"></type>
               <required value="false"></required>
            </item>
            <item>
               <linkId value="1.1.1.21"></linkId>
               <code>
                  <system value="http://loinc.org"></system>
                  <code value="6768-6"></code>
               </code>
               <text value="Alkaline phosphatase measurement">
                  <extension url="lang">
                     <valueString value="en"></valueString>
                  </extension>
               </text>
               <type value="text"></type>
               <required value="false"></required>
            </item>
            <item>
               <linkId value="1.1.1.22"></linkId>
               <code>
                  <system value="http://loinc.org"></system>
                  <code value="16112-5"></code>
               </code>
               <text value="Estrogen Receptor Measurement">
                  <extension url="lang">
                     <valueString value="en"></valueString>
                  </extension>
               </text>
               <type value="text"></type>
               <required value="false"></required>
            </item>
            <item>
               <linkId value="1.1.1.23"></linkId>
               <code>
                  <system value="http://loinc.org"></system>
                  <code value="49758-6"></code>
               </code>
               <text value="HCV viral load">
                  <extension url="lang">
                     <valueString value="en"></valueString>
                  </extension>
               </text>
               <type value="text"></type>
               <required value="false"></required>
            </item>
            <item>
               <linkId value="1.1.1.24"></linkId>
               <code>
                  <system value="http://loinc.org"></system>
                  <code value="70218-3"></code>
               </code>
               <text value="Triglycerides measurement">
                  <extension url="lang">
                     <valueString value="en"></valueString>
                  </extension>
               </text>
               <type value="text"></type>
               <required value="false"></required>
            </item>
            <item>
               <linkId value="1.1.1.25"></linkId>
               <code>
                  <system value="http://loinc.org"></system>
                  <code value="75940-7"></code>
               </code>
               <text value="Blood potassium measurement">
                  <extension url="lang">
                     <valueString value="en"></valueString>
                  </extension>
               </text>
               <type value="text"></type>
               <required value="false"></required>
            </item>
            <item>
               <linkId value="1.1.1.26"></linkId>
               <code>
                  <system value="http://loinc.org"></system>
                  <code value="6301-6"></code>
               </code>
               <text value="International Normalized Ratio">
                  <extension url="lang">
                     <valueString value="en"></valueString>
                  </extension>
               </text>
               <type value="text"></type>
               <required value="false"></required>
            </item>
            <item>
               <linkId value="1.1.1.27"></linkId>
               <code>
                  <system value="http://loinc.org"></system>
                  <code value="40557-1"></code>
               </code>
               <text value="Progesterone receptor assay">
                  <extension url="lang">
                     <valueString value="en"></valueString>
                  </extension>
               </text>
               <type value="text"></type>
               <required value="false"></required>
            </item>
            <item>
               <linkId value="1.1.1.28"></linkId>
               <code>
                  <system value="http://loinc.org"></system>
                  <code value="49765-1"></code>
               </code>
               <text value="Calcium measurement">
                  <extension url="lang">
                     <valueString value="en"></valueString>
                  </extension>
               </text>
               <type value="text"></type>
               <required value="false"></required>
            </item>
            <item>
               <linkId value="1.1.1.29"></linkId>
               <code>
                  <system value="http://loinc.org"></system>
                  <code value="5964-2"></code>
               </code>
               <text value="Prothrombin time assay">
                  <extension url="lang">
                     <valueString value="en"></valueString>
                  </extension>
               </text>
               <type value="text"></type>
               <required value="false"></required>
            </item>
            <item>
               <linkId value="1.1.1.30"></linkId>
               <code>
                  <system value="http://loinc.org"></system>
                  <code value="83116-4"></code>
               </code>
               <text value="Blood testosterone measurement">
                  <extension url="lang">
                     <valueString value="en"></valueString>
                  </extension>
               </text>
               <type value="text"></type>
               <required value="false"></required>
            </item>
            <item>
               <linkId value="1.1.1.31"></linkId>
               <code>
                  <system value="http://loinc.org"></system>
                  <code value="77148-5"></code>
               </code>
               <text value="Albumin measurement">
                  <extension url="lang">
                     <valueString value="en"></valueString>
                  </extension>
               </text>
               <type value="text"></type>
               <required value="false"></required>
            </item>
            <item>
               <linkId value="1.1.1.32"></linkId>
               <code>
                  <system value="http://loinc.org"></system>
                  <code value="2093-3"></code>
               </code>
               <text value="Cholesterol measurement test">
                  <extension url="lang">
                     <valueString value="en"></valueString>
                  </extension>
               </text>
               <type value="text"></type>
               <required value="false"></required>
            </item>
            <item>
               <linkId value="1.1.1.33"></linkId>
               <code>
                  <system value="http://loinc.org"></system>
                  <code value="69419-0"></code>
               </code>
               <text value="Low density lipoprotein cholesterol measurement">
                  <extension url="lang">
                     <valueString value="en"></valueString>
                  </extension>
               </text>
               <type value="text"></type>
               <required value="false"></required>
            </item>
            <item>
               <linkId value="1.1.1.34"></linkId>
               <code>
                  <system value="http://loinc.org"></system>
                  <code value="69739-1"></code>
               </code>
               <text value="Urine drug screen">
                  <extension url="lang">
                     <valueString value="en"></valueString>
                  </extension>
               </text>
               <type value="text"></type>
               <required value="false"></required>
            </item>
            <item>
               <linkId value="1.1.1.35"></linkId>
               <code>
                  <system value="http://loinc.org"></system>
                  <code value="709-6"></code>
               </code>
               <text value="Leukemic Blast Count">
                  <extension url="lang">
                     <valueString value="en"></valueString>
                  </extension>
               </text>
               <type value="text"></type>
               <required value="false"></required>
            </item>
            <item>
               <linkId value="1.1.1.36"></linkId>
               <code>
                  <system value="http://loinc.org"></system>
                  <code value="1986-9"></code>
               </code>
               <text value="Insulin C-peptide measurement">
                  <extension url="lang">
                     <valueString value="en"></valueString>
                  </extension>
               </text>
               <type value="text"></type>
               <required value="false"></required>
            </item>
            <item>
               <linkId value="1.1.1.37"></linkId>
               <code>
                  <system value="http://loinc.org"></system>
                  <code value="75408-5"></code>
               </code>
               <text value="Serum hepatitis B e antigen, qualitative">
                  <extension url="lang">
                     <valueString value="en"></valueString>
                  </extension>
               </text>
               <type value="text"></type>
               <required value="false"></required>
            </item>
            <item>
               <linkId value="1.1.1.38"></linkId>
               <code>
                  <system value="http://loinc.org"></system>
                  <code value="3016-3"></code>
               </code>
               <text value="Thyroid stimulating hormone measurement">
                  <extension url="lang">
                     <valueString value="en"></valueString>
                  </extension>
               </text>
               <type value="text"></type>
               <required value="false"></required>
            </item>
            <item>
               <linkId value="1.1.1.39"></linkId>
               <code>
                  <system value="http://loinc.org"></system>
                  <code value="53315-8"></code>
               </code>
               <text value="Urinalysis">
                  <extension url="lang">
                     <valueString value="en"></valueString>
                  </extension>
               </text>
               <type value="text"></type>
               <required value="false"></required>
            </item>
            <item>
               <linkId value="1.1.1.40"></linkId>
               <code>
                  <system value="http://loinc.org"></system>
                  <code value="83108-1"></code>
               </code>
               <text value="N terminal pro-brain natriuretic peptide level">
                  <extension url="lang">
                     <valueString value="en"></valueString>
                  </extension>
               </text>
               <type value="text"></type>
               <required value="false"></required>
            </item>
            <item>
               <linkId value="1.1.1.41"></linkId>
               <code>
                  <system value="http://loinc.org"></system>
                  <code value="82904-4"></code>
               </code>
               <text value="Chromosome studies Philadelphia">
                  <extension url="lang">
                     <valueString value="en"></valueString>
                  </extension>
               </text>
               <type value="text"></type>
               <required value="false"></required>
            </item>
            <item>
               <linkId value="1.1.1.42"></linkId>
               <code>
                  <system value="http://loinc.org"></system>
                  <code value="48703-3"></code>
               </code>
               <text value="Hematocrit procedure">
                  <extension url="lang">
                     <valueString value="en"></valueString>
                  </extension>
               </text>
               <type value="text"></type>
               <required value="false"></required>
            </item>
            <item>
               <linkId value="1.1.1.43"></linkId>
               <code>
                  <system value="http://loinc.org"></system>
                  <code value="43734-3"></code>
               </code>
               <text value="Activated Partial Thromboplastin Time measurement">
                  <extension url="lang">
                     <valueString value="en"></valueString>
                  </extension>
               </text>
               <type value="text"></type>
               <required value="false"></required>
            </item>
            <item>
               <linkId value="1.1.1.44"></linkId>
               <code>
                  <system value="http://loinc.org"></system>
                  <code value="83098-4"></code>
               </code>
               <text value="Follicle stimulating hormone measurement">
                  <extension url="lang">
                     <valueString value="en"></valueString>
                  </extension>
               </text>
               <type value="text"></type>
               <required value="false"></required>
            </item>
            <item>
               <linkId value="1.1.1.45"></linkId>
               <code>
                  <system value="http://loinc.org"></system>
                  <code value="53962-7"></code>
               </code>
               <text value="Alpha one fetoprotein measurement">
                  <extension url="lang">
                     <valueString value="en"></valueString>
                  </extension>
               </text>
               <type value="text"></type>
               <required value="false"></required>
            </item>
            <item>
               <linkId value="1.1.1.46"></linkId>
               <code>
                  <system value="http://loinc.org"></system>
                  <code value="10438-0"></code>
               </code>
               <text value="CD20 Expressing Cell Measurement">
                  <extension url="lang">
                     <valueString value="en"></valueString>
                  </extension>
               </text>
               <type value="text"></type>
               <required value="false"></required>
            </item>
            <item>
               <linkId value="1.1.1.47"></linkId>
               <code>
                  <system value="http://loinc.org"></system>
                  <code value="76486-0"></code>
               </code>
               <text value="C-reactive protein measurement">
                  <extension url="lang">
                     <valueString value="en"></valueString>
                  </extension>
               </text>
               <type value="text"></type>
               <required value="false"></required>
            </item>
            <item>
               <linkId value="1.1.1.48"></linkId>
               <code>
                  <system value="http://loinc.org"></system>
                  <code value="58410-2"></code>
               </code>
               <text value="Complete Blood Count">
                  <extension url="lang">
                     <valueString value="en"></valueString>
                  </extension>
               </text>
               <type value="text"></type>
               <required value="false"></required>
            </item>
            <item>
               <linkId value="1.1.1.49"></linkId>
               <code>
                  <system value="http://loinc.org"></system>
                  <code value="48650-6"></code>
               </code>
               <text value="Hepatitis B DNA Measurement">
                  <extension url="lang">
                     <valueString value="en"></valueString>
                  </extension>
               </text>
               <type value="text"></type>
               <required value="false"></required>
            </item>
            <item>
               <linkId value="1.1.1.50"></linkId>
               <code>
                  <system value="http://loinc.org"></system>
                  <code value="49130-8"></code>
               </code>
               <text value="Serum HDL cholesterol measurement">
                  <extension url="lang">
                     <valueString value="en"></valueString>
                  </extension>
               </text>
               <type value="text"></type>
               <required value="false"></required>
            </item>
            <item>
               <linkId value="1.1.1.51"></linkId>
               <code>
                  <system value="http://loinc.org"></system>
                  <code value="74105-8"></code>
               </code>
               <text value="Oxygen saturation measurement">
                  <extension url="lang">
                     <valueString value="en"></valueString>
                  </extension>
               </text>
               <type value="text"></type>
               <required value="false"></required>
            </item>
            <item>
               <linkId value="1.1.1.52"></linkId>
               <code>
                  <system value="http://loinc.org"></system>
                  <code value="51588-2"></code>
               </code>
               <text value="Granulocyte count">
                  <extension url="lang">
                     <valueString value="en"></valueString>
                  </extension>
               </text>
               <type value="text"></type>
               <required value="false"></required>
            </item>
            <item>
               <linkId value="1.1.1.53"></linkId>
               <code>
                  <system value="http://loinc.org"></system>
                  <code value="29760-6"></code>
               </code>
               <text value="Bilirubin, direct measurement">
                  <extension url="lang">
                     <valueString value="en"></valueString>
                  </extension>
               </text>
               <type value="text"></type>
               <required value="false"></required>
            </item>
            <item>
               <linkId value="1.1.1.54"></linkId>
               <code>
                  <system value="http://loinc.org"></system>
                  <code value="72927-7"></code>
               </code>
               <text value="Blood urea nitrogen measurement">
                  <extension url="lang">
                     <valueString value="en"></valueString>
                  </extension>
               </text>
               <type value="text"></type>
               <required value="false"></required>
            </item>
            <item>
               <linkId value="1.1.1.55"></linkId>
               <code>
                  <system value="http://loinc.org"></system>
                  <code value="1992-7"></code>
               </code>
               <text value="Calcitonin measurement">
                  <extension url="lang">
                     <valueString value="en"></valueString>
                  </extension>
               </text>
               <type value="text"></type>
               <required value="false"></required>
            </item>
         </item>
      </item>
   </item>
</Questionnaire>
